# Supplementary material for: Integrating Genome-Wide Association Studies With Pathway Analysis and Gene Expression Analysis Highlights Novel Osteoarthritis Risk Pathways and Genes
Source: Front Genet. 2019 Sep 13;10:827. doi: 10.3389/fgene.2019.00827 (PMC6753977; doi:10.3389/fgene.2019.00827)
Supplement: Supplementary file 1 [file Table_1.xls]

## Sheet: Table 1
supplementary Table 1
OA risk variants identified by GWAS
SNP	Region	UPSTREAM_GENE_ID	DOWNSTREAM_GENE_ID	SNP_GENE_IDS	P-VALUE	PUBMEDID
rs10116772	9p24.2			ENSG00000107249	4e-08	29436472
rs10116772	9p24.2			ENSG00000107249	3e-08	29436472
rs10190094	2q37.2			ENSG00000157985	1e-06	29559693
rs10218792	1q44			ENSG00000162849	2e-08	30664745
rs10492367	12p11.22	ENSG00000277217	ENSG00000256378		2e-08	30664745
rs10492367	12p11.22	ENSG00000277217	ENSG00000256378		7e-19	30374069
rs10492367	12p11.22	ENSG00000277217	ENSG00000256378		1e-24	30664745
rs10492367	12p11.22	ENSG00000277217	ENSG00000256378		1e-24	30664745
rs10502437	18q11.2			ENSG00000134490	3e-08	30664745
rs1060105	12q24.31			ENSG00000139697	2e-08	30374069
rs10654220	12q24.31			ENSG00000051825	7e-09	30664745
rs10758594	9p24.2			ENSG00000107249	2e-08	30664745
rs10760442	9q33.3			ENSG00000136944	8e-12	30374069
rs10773046	12q24.31			ENSG00000281935, ENSG00000197653	2e-06	23989986
rs1078301	9q32	ENSG00000136883	ENSG00000196739		1e-10	30374069
rs1078301	9q32	ENSG00000136883	ENSG00000196739		1e-10	30664745
rs10843013	12p11.22	ENSG00000277217	ENSG00000256378		4e-08	29436472
rs10843013	12p11.22	ENSG00000277217	ENSG00000256378		5e-19	30374069
rs10896015	11q13.1			ENSG00000168056	8e-10	30374069
rs10896015	11q13.1			ENSG00000168056	3e-09	30664745
rs10948172	6p21.1			ENSG00000196284	6e-07	22763110
rs10948172	6p21.1			ENSG00000196284	3e-07	30664745
rs10948172	6p21.1			ENSG00000196284	9e-11	30374069
rs10974438	9p24.2			ENSG00000107249	1e-08	30664745
rs11031191	11p14.1	ENSG00000254489	ENSG00000170959		1e-08	30664745
rs11049193	12p11.22	ENSG00000277217	ENSG00000256378		9e-07	29436472
rs11059094	12q24.31			ENSG00000175727, ENSG00000281178	7e-11	30664745
rs1107427	1p35.2			ENSG00000084628	6e-06	29559693
rs11105466	12q21.33			ENSG00000258216	2e-08	30664745
rs111427307	4q32.2			ENSG00000168843	2e-06	29559693
rs11177	3p21.1			ENSG00000163938	5e-09	22763110
rs11177	3p21.1			ENSG00000163938	7e-08	30374069
rs112347136	2q21.3			ENSG00000115850	9e-06	29559693
rs1126464	16q24.3			ENSG00000015413	2e-10	30664745
rs11335718	4q21.21			ENSG00000138772	5e-06	29559693
rs114076575	2p21			ENSG00000068784	5e-06	29559693
rs11409738	7q21.3			ENSG00000158560	2e-10	30664745
rs11456119	7q21.3			ENSG00000158560	1e-09	30664745
rs1149620	11q13.5			ENSG00000182704	7e-10	30664745
rs115740542	6p22.2			ENSG00000180596	9e-09	30664745
rs115740542	6p22.2			ENSG00000180596	2e-08	30664745
rs11583641	1q25.3			ENSG00000198756	6e-10	30664745
rs11591147	1p32.3			ENSG00000169174	9e-06	29436472
rs116784579	15q26.2			ENSG00000247809, ENSG00000275443	6e-06	29559693
rs116882138	9p21.2	ENSG00000120160	ENSG00000120162		3e-06	29559693
rs116882138	9p21.2	ENSG00000120160	ENSG00000120162		2e-06	29559693
rs117018441	22q13.2			ENSG00000100393	2e-25	30374069
rs11732213	4p16.3			ENSG00000163950	9e-10	30664745
rs11745375	5q35.1	ENSG00000156427	ENSG00000285914		5e-06	29436472
rs11764536	7p21.1			ENSG00000048052	2e-09	30374069
rs11780978	8q24.3			ENSG00000178209	2e-09	29559693
rs11780978	8q24.3			ENSG00000178209	7e-06	30374069
rs11842874	13q34			ENSG00000126217	2e-08	21871595
rs11997261	8p23.1	ENSG00000263616	ENSG00000253958		5e-10	30664745
rs12028630	1p36.21	ENSG00000116731	ENSG00000189337		3e-06	29559693
rs12040949	1q21.2			ENSG00000163125	3e-08	30664745
rs1205424	20q11.23			ENSG00000149633	5e-06	29559693
rs1207421	2q33.3			ENSG00000116117	6e-06	18471798
rs12154055	6p21.1	ENSG00000096401	ENSG00000237530		3e-08	30664745
rs12193102	6p21.1			ENSG00000196284	2e-08	30664745
rs12209223	6q14.1			ENSG00000118407	3e-15	30374069
rs12209223	6q14.1			ENSG00000118407	4e-16	30664745
rs12470967	2q32.3			ENSG00000225884	2e-08	30664745
rs12470967	2q32.3			ENSG00000225884	2e-08	30664745
rs12901071	15q22.33			ENSG00000166949	2e-06	30664745
rs12901071	15q22.33			ENSG00000166949	3e-08	30374069
rs12901372	15q22.33			ENSG00000166949	6e-11	30374069
rs12901372	15q22.33			ENSG00000166949	3e-11	30664745
rs12982744	19p13.3			ENSG00000104885	1e-11	22566624
rs13107325	4q24			ENSG00000138821	8e-19	30664745
rs13283416	9q33.1			ENSG00000148219, ENSG00000229105	5e-14	30374069
rs1330349	9q33.1			ENSG00000173077, ENSG00000041982	4e-11	30664745
rs1352413	7q21.3			ENSG00000158560	6e-06	27696742
rs138063419	15q13.1			ENSG00000276802, ENSG00000128731	5e-06	29436472
rs1417066	1q41	ENSG00000228536	ENSG00000238232		1e-06	22763110
rs143083812	7q32.1			ENSG00000128602	8e-12	30374069
rs143383	20q11.22			ENSG00000125965	8e-18	30374069
rs143383	20q11.22			ENSG00000125965	5e-07	30664745
rs143384	20q11.22			ENSG00000125965	1e-19	30374069
rs143384	20q11.22			ENSG00000125965	5e-23	30664745
rs147661253	15q21.2			ENSG00000259618, ENSG00000138592	5e-06	29559693
rs147661253	15q21.2			ENSG00000259618, ENSG00000138592	5e-06	29559693
rs150198051	4p15.2			ENSG00000185774	6e-06	29559693
rs150365637	8p23.1			ENSG00000248538	2e-07	29559693
rs1560707	19p13.2			ENSG00000129353	1e-13	30664745
rs170205	10p12.1			ENSG00000120549	1e-06	29559693
rs17567417	2p22.3			ENSG00000049323	2e-12	30664745
rs17610181	17q23.2			ENSG00000253506	8e-06	23989986
rs17659798	11p14.1			ENSG00000249867	2e-10	30664745
rs17887218	1p22.1			ENSG00000069702	7e-07	29559693
rs1800562	6p22.2			ENSG00000010704	5e-14	30374069
rs1913707	4p15.33	ENSG00000250098	ENSG00000266784		3e-10	30664745
rs1913707	4p15.33	ENSG00000250098	ENSG00000266784		3e-11	30664745
rs1997995	6p21.1			ENSG00000124813	1e-11	30374069
rs200975846	15q24.1			ENSG00000140481	2e-08	30664745
rs201708019	7q33			ENSG00000234352	7e-06	29559693
rs2061026	2p22.3			ENSG00000049323	1e-11	30374069
rs2061027	2p22.3			ENSG00000049323	3e-13	30664745
rs2126643	1p21.1			ENSG00000060718	2e-14	30374069
rs2171126	12q22			ENSG00000169372	9e-10	30664745
rs2248393	20q11.22			ENSG00000101019	4e-14	30664745
rs231331	4p16.3			ENSG00000087266	8e-06	29559693
rs2396502	6p21.1			ENSG00000124813	2e-12	30664745
rs2480930	9q33.1			ENSG00000173077, ENSG00000041982	7e-12	30374069
rs2521349	17q24.3			ENSG00000108984	1e-06	29559693
rs2521349	17q24.3			ENSG00000108984	1e-09	29559693
rs2521349	17q24.3			ENSG00000108984	2e-07	30374069
rs258394	12p11.22	ENSG00000277217	ENSG00000256378		2e-06	29436472
rs2622873	1p21.1			ENSG00000060718	2e-09	30664745
rs2622873	1p21.1			ENSG00000060718	1e-11	30664745
rs274508	11p15.4			ENSG00000254401	6e-06	27696742
rs2785988	1q41	ENSG00000238232	ENSG00000215817		2e-09	30664745
rs2785988	1q41	ENSG00000238232	ENSG00000215817		4e-10	30374069
rs2785988	1q41	ENSG00000238232	ENSG00000215817		7e-11	30664745
rs2820436	1q41	ENSG00000228536	ENSG00000238232		2e-08	29559693
rs2820436	1q41	ENSG00000228536	ENSG00000238232		2e-09	29559693
rs2820436	1q41	ENSG00000228536	ENSG00000238232		1e-06	30664745
rs2820436	1q41	ENSG00000228536	ENSG00000238232		6e-06	29559693
rs2820436	1q41	ENSG00000228536	ENSG00000238232		9e-09	30374069
rs2820443	1q41	ENSG00000238232	ENSG00000215817		6e-11	30664745
rs2836618	21q22.2	ENSG00000157554	ENSG00000223806		3e-11	30664745
rs2836627	21q22.2	ENSG00000157554	ENSG00000223806		7e-06	29436472
rs2847212	11q12.2	ENSG00000204979	ENSG00000283601		1e-06	29436472
rs2856821	6p21.32			ENSG00000224103, ENSG00000206291, ENSG00000235844, ENSG00000231389, ENSG00000168384, ENSG00000228163, ENSG00000236177, ENSG00000215048, ENSG00000230763, ENSG00000223865, ENSG00000229295, ENSG00000226826, ENSG00000236693, ENSG00000230708	1e-09	30664745
rs2929451	8p23.1			ENSG00000248538	3e-09	30664745
rs2953013	17q11.2			ENSG00000196712	3e-10	30664745
rs302152	7p21.1			ENSG00000048052	5e-07	29559693
rs317630	12q15			ENSG00000111605	2e-08	30664745
rs3204689	15q21.3			ENSG00000128918	1e-11	24728293
rs330050	8p23.1			ENSG00000248538	2e-11	30664745
rs34195470	16q22.1			ENSG00000198373	3e-11	30374069
rs342153	12q14.2			ENSG00000111110	8e-06	29436472
rs34419890	11q13.2	ENSG00000173898	ENSG00000173715		2e-08	30664745
rs34687269	9q33.1			ENSG00000148219	2e-12	30664745
rs34811474	4p15.2			ENSG00000053900	2e-09	30664745
rs35087650	17p13.3			ENSG00000070366	1e-09	30664745
rs35206230	15q24.1	ENSG00000103653	ENSG00000140506		1e-12	30664745
rs35611929	5q14.1			ENSG00000132842	1e-08	30664745
rs35912128	15q21.2			ENSG00000138592	2e-08	30664745
rs375575359	19q13.12			ENSG00000251247	7e-06	29559693
rs3757837	7p13			ENSG00000058404	8e-10	23989986
rs3771501	2p13.3			ENSG00000163235	9e-07	29559693
rs3771501	2p13.3			ENSG00000163235	4e-06	29559693
rs3771501	2p13.3			ENSG00000163235	4e-16	30664745
rs3771501	2p13.3			ENSG00000163235	2e-08	30664745
rs3771501	2p13.3			ENSG00000163235	2e-08	30374069
rs3774354	3p21.1			ENSG00000055957	1e-11	30664745
rs3774355	3p21.1			ENSG00000055957	8e-14	30664745
rs3815148	7q22.3			ENSG00000164597	8e-08	20112360
rs3821262	2p13.3			ENSG00000163235	4e-13	30664745
rs3884606	5q35.1			ENSG00000156427	8e-09	30664745
rs4140564	1q31.1	ENSG00000273129	ENSG00000116711		3e-06	18471798
rs4144502	12q22			ENSG00000169372	9e-10	30664745
rs4252548	19q13.42			ENSG00000095752	2e-11	30374069
rs4252548	19q13.42			ENSG00000095752	2e-12	30664745
rs4272700	10p12.1			ENSG00000285737	4e-06	29559693
rs4338381	1p21.1			ENSG00000060718	4e-15	30664745
rs4377117	15q25.1	ENSG00000169330	ENSG00000259493		2e-06	29559693
rs4498002	3p13			ENSG00000240405, ENSG00000242120	9e-06	29559693
rs4630744	2p22.3			ENSG00000049323	2e-12	30664745
rs4688651	3p14.2			ENSG00000144724	6e-06	29559693
rs4730250	7q22.3			ENSG00000105865	6e-08	21068099
rs4733724	8q24.21			ENSG00000285108	7e-12	30374069
rs4765540	12q24.31			ENSG00000178882	3e-09	30374069
rs4775006	15q21.3	ENSG00000255529	ENSG00000128918		8e-10	30664745
rs478255	5q35.2	ENSG00000251446	ENSG00000248859		2e-06	29559693
rs4836732	9q33.1			ENSG00000148219, ENSG00000229105	4e-12	30374069
rs4836732	9q33.1			ENSG00000148219, ENSG00000229105	4e-11	30664745
rs4867568	5p14.1	ENSG00000249785	ENSG00000252867		3e-06	27696742
rs4976875	8p23.3			ENSG00000198010	6e-06	29559693
rs4979341	9q32	ENSG00000136883	ENSG00000196739		3e-12	30664745
rs5009270	7q31.1	ENSG00000181016	ENSG00000182965		3e-06	23989986
rs508803	9p23	ENSG00000153714	ENSG00000201749		9e-06	29559693
rs528981060	22q13.2			ENSG00000159307	2e-08	30664745
rs532464664	22q13.2			ENSG00000100399	8e-08	30374069
rs532464664	22q13.2			ENSG00000100399	2e-25	30374069
rs532464664	22q13.2			ENSG00000100399	5e-18	28319091
rs541612392	3p21.1			ENSG00000168268	7e-07	29559693
rs547116051	17q21.31			ENSG00000277956, ENSG00000276155, ENSG00000186868	2e-08	30664745
rs547181612	20q11.22			ENSG00000101019	1e-16	30664745
rs56116847	12q24.31			ENSG00000139697	3e-10	30664745
rs5834501	2q22.1	ENSG00000229568	ENSG00000144229		5e-06	29559693
rs5834501	2q22.1	ENSG00000229568	ENSG00000144229		7e-06	29559693
rs60890741	8q24.21			ENSG00000147697	5e-09	30664745
rs6094710	20q13.12	ENSG00000224565	ENSG00000234075		2e-10	23989986
rs614332	11q21	ENSG00000278892	ENSG00000279304		1e-06	29559693
rs62063281	17q21.31			ENSG00000277956, ENSG00000276155, ENSG00000186868	5e-12	30664745
rs62182810	2q33.2			ENSG00000173166	2e-09	30664745
rs62262139	3p21.31			ENSG00000004534	9e-11	30664745
rs62406718	5q35.3			ENSG00000113303	1e-06	29559693
rs62406718	5q35.3			ENSG00000113303	1e-06	29559693
rs62578127	9q33.3			ENSG00000136944	3e-12	30664745
rs6499244	16q22.1			ENSG00000102908	4e-11	30664745
rs6516886	21q21.3	ENSG00000156253	ENSG00000273254		1e-07	29559693
rs6557013	5q15	ENSG00000251193	ENSG00000248202		1e-06	29559693
rs656127	10q23.1	ENSG00000234931	ENSG00000233945		8e-06	29559693
rs6725404	2q14.3	ENSG00000185631	ENSG00000238180		9e-06	29436472
rs678	3p21.1			ENSG00000055957	2e-09	30374069
rs6963954	7p14.3			ENSG00000106100	5e-06	27696742
rs6976	3p21.1			ENSG00000016864	2e-10	30664745
rs6976	3p21.1			ENSG00000016864	4e-08	30374069
rs7079380	10p13			ENSG00000151474	6e-06	27696742
rs7222178	17q23.2	ENSG00000121075	ENSG00000253506		2e-09	30374069
rs7222178	17q23.2	ENSG00000121075	ENSG00000253506		4e-11	30664745
rs72740597	9q21.31	ENSG00000230945	ENSG00000236521		8e-06	29559693
rs737142	9q32			ENSG00000196739	9e-06	29559693
rs737142	9q32			ENSG00000196739	3e-06	29559693
rs7510312	21q21.1	ENSG00000215351	ENSG00000154654		9e-06	29559693
rs75621460	19q13.2			ENSG00000105329	3e-09	30664745
rs75621460	19q13.2			ENSG00000105329	2e-15	30664745
rs75659306	2p13.3			ENSG00000163235	4e-06	29559693
rs7571789	2p13.3			ENSG00000163235	3e-14	30664745
rs7682531	4q26	ENSG00000138653	ENSG00000251308		1e-06	29436472
rs77639587	3q13.12			ENSG00000243701	2e-06	29559693
rs7810100	7p14.1			ENSG00000002746	6e-07	29559693
rs78693599	4q21.21	ENSG00000201749	ENSG00000251442		7e-06	29559693
rs79056043	12q14.1			ENSG00000139263	1e-09	30664745
rs798726	4p16.3			ENSG00000174137, ENSG00000201749	2e-09	30664745
rs798748	4p16.3	ENSG00000270195	ENSG00000168936		3e-09	30664745
rs80057746	4q21.21	ENSG00000251442	ENSG00000239793		1e-07	29559693
rs80287694	6p12.1			ENSG00000112175	3e-09	30664745
rs8044769	16q12.2			ENSG00000140718	4e-06	22763110
rs8067763	17q24.3	ENSG00000283517	ENSG00000228639		2e-09	30664745
rs858818	1q24.1	ENSG00000232223	ENSG00000143157		5e-06	29436472
rs864839	16q24.2			ENSG00000154118	2e-06	29559693
rs919642	9q32	ENSG00000136883	ENSG00000196739		9e-15	30664745
rs9277552	6p21.32	ENSG00000230708	ENSG00000227286		2e-10	30664745
rs9277552	6p21.32	ENSG00000230708	ENSG00000227286		2e-08	30664745
rs9350591	6q14.1	ENSG00000219722	ENSG00000220730		8e-12	30374069
rs9350591	6q14.1	ENSG00000219722	ENSG00000220730		2e-13	30664745
rs974515	3p26.2			ENSG00000223727	8e-06	27696742
rs9930333	16q12.2			ENSG00000140718	2e-09	30664745
rs9977881	21q22.2			ENSG00000157554	3e-09	30664745
