# Supplementary material for: Integrating Genome-Wide Association Studies With Pathway Analysis and Gene Expression Analysis Highlights Novel Osteoarthritis Risk Pathways and Genes
Source: Front Genet. 2019 Sep 13;10:827. doi: 10.3389/fgene.2019.00827 (PMC6753977; doi:10.3389/fgene.2019.00827)
Supplement: Supplementary file 2 [file Table_2.xls]

## Sheet: Sheet1
supplementary Table 2
Function analysis using HaploReg tool (v4.1)
chr	pos (hg38)	LD (r²)	LD(D')	variant	Ref	Alt	AFR freq	AMR freq	ASN freq	EUR freq	GENCODE genes	dbSNP func annot
9	4290541	0	0	rs10116772	C	A	0.53	0.48	0.41	0.44	GLIS3	intronic
2	235709582	0	0	rs10190094	G	A	0.14	0.19	0.44	0.24	AGAP1	intronic
1	245587630	0	0	rs10218792	T	G	0.21	0.28	0.24	0.24	KIF26B	intronic
12	27862037	0	0	rs10492367	G	T	0.02	0.08	0	0.21	56kb 5' of 7SK
18	23390742	0	0	rs10502437	G	A	0.08	0.22	0.46	0.41	TMEM241	intronic
12	123321672	0	0	rs1060105	C	T	0.06	0.19	0	0.23	SBNO1	missense
12	123218875	0	0	rs10654220	A	AGTT	0.9	0.77	0.96	0.75	MPHOSPH9	intronic
9	4295583	0	0	rs10758594	A	G	0.21	0.41	0.43	0.54	GLIS3	intronic
9	126621621	0	0	rs10760442	G	A	0.1	0.27	0.13	0.37	LMX1B	intronic
12	123890663	0	0	rs10773046	A	G	0.51	0.47	0.29	0.5	DNAH10	intronic
9	114146866	0	0	rs1078301	A	T	0.03	0.31	0.59	0.25	8.7kb 5' of COL27A1
12	27872263	0	0	rs10843013	A	C	0.04	0.15	0.19	0.23	66kb 5' of 7SK
11	65556254	0	0	rs10896015	G	A	0.31	0.22	0.23	0.25	LTBP3	intronic
6	44809954	0	0	rs10948172	A	G	0.35	0.17	0.04	0.29	SUPT3H
9	4291928	0	0	rs10974438	A	C	0.09	0.3	0.38	0.38	GLIS3	intronic
11	30752733	0	0	rs11031191	G	T	0.14	0.19	0.39	0.32	78kb 3' of DCDC5
12	27842114	0	0	rs11049193	G	T	0.37	0.12	0.16	0.26	36kb 5' of 7SK
12	122122290	0	0	rs11059094	C	T	0.64	0.45	0.49	0.44	MLXIP
1	31229134	0	0	rs1107427	A	G	0.77	0.34	0.42	0.26	NKAIN1	intronic
12	89933142	0	0	rs11105466	G	A	0.29	0.33	0.61	0.4	RP11-654D12.2
4	162090902	0	0	rs111427307	12-mer	G	0.17	0.04	0	0.01	FSTL5	intronic
3	52687289	0	0	rs11177	G	A	0.16	0.47	0.48	0.42	GNL3	missense
2	135818793	0	0	rs112347136	C	T	0.08	0.02	0.06	0.03	LCT	intronic
16	89637957	0	0	rs1126464	G	A,C	0.08	0.3	0.33	0.25	DPEP1	missense
4	78607388	0	0	rs11335718	AC	A	0.01	0.08	0	0.08	ANXA3	intronic
2	45535468	0	0	rs114076575	T	A	0	0.03	0	0.03	SRBD1	intronic
7	96090521	0	0	rs11409738	T	TA					DYNC1I1	intronic
7	96089184	0	0	rs11456119	T	TA					DYNC1I1	intronic
11	76795528	0	0	rs1149620	T	A	0.66	0.38	0.59	0.43	TSKU	intronic
6	26123274	0	0	rs115740542	T	C	0.01	0.02	0	0.05	HIST1H2BC
1	183937111	0	0	rs11583641	C	T	0.14	0.25	0.08	0.25	GLT25D2	3'-UTR
1	55039974	0	0	rs11591147	G	T	0	0.02	0	0.02	PCSK9	missense
15	96135957	0	0	rs116784579	C	T	0.17	0.08	0.04	0.08	RP11-327J17.3
9	27313559	0	0	rs116882138	G	A	0	0	0	0.02	12kb 3' of MOB3B
22	41157913	0	0	rs117018441	G	T	0	0	0	0.02	EP300	intronic
4	1702517	0	0	rs11732213	T	C	0.02	0.26	0.13	0.21	SLBP	intronic
5	171482406	0	0	rs11745375	C	T	0.28	0.45	0.27	0.45	25kb 3' of FGF18
7	18370370	0	0	rs11764536	A	C	0	0.02	0	0.02	HDAC9	intronic
8	143960684	0	0	rs11780978	G	A	0.05	0.29	0.16	0.4	PLEC	intronic
13	113040195	0	0	rs11842874	A	G	0.24	0.09	0.19	0.07	MCF2L	intronic
8	8666851	0	0	rs11997261	T	C	0.21	0.23	0	0.28	33kb 3' of AC087269.2
1	13845127	0	0	rs12028630	A	G	0.09	0.17	0.23	0.22	20kb 3' of PRDM2
1	150474986	0	0	rs12040949	C	A,T	0.03	0.3	0.22	0.38	RPRD2	3'-UTR
20	38257995	0	0	rs1205424	G	A	0.13	0.21	0.24	0.28	KIAA1755	intronic
2	205285870	0	0	rs1207421	A	G	0.93	0.95	0.71	0.91	PARD3B	intronic
6	44481960	0	0	rs12154055	G	A	0.03	0.21	0.12	0.37	32kb 3' of CDC5L
6	75454873	0	0	rs12209223	C	A	0.01	0.06	0.15	0.11	FILIP1	intronic
2	191807255	0	0	rs12470967	A	G	0.48	0.59	0.46	0.6	AC098872.3
15	67078051	0	0	rs12901071	A	G	0.03	0.19	0.2	0.36	SMAD3	intronic
15	67078168	0	0	rs12901372	C	G	0.4	0.35	0.51	0.47	SMAD3	intronic
19	2177194	0	0	rs12982744	C	G	0.03	0.3	0.22	0.42	DOT1L	intronic
4	102267552	0	0	rs13107325	C	T	0	0.04	0	0.08	SLC39A8	missense
9	116539328	0	0	rs13283416	T	G	0.39	0.34	0.6	0.44	RP11-264C15.2	intronic
9	115078463	0	0	rs1330349	G	C	0.46	0.53	0.27	0.54	TNC	intronic
7	95980891	0	0	rs1352413	G	A	0.32	0.23	0.68	0.07	DYNC1I1	intronic
15	28130268	0	0	rs138063419	A	T	0	0	0	0	HERC2	missense
1	219500486	0	0	rs1417066	G	A	0.11	0.36	0.29	0.61	57kb 5' of RP11-95P13.2
7	129203569	0	0	rs143083812	C	T					SMO	missense
20	35438203	0	0	rs143383	CA	C,CG					GDF5	5'-UTR
20	35437976	0	0	rs143384	A	G	0.96	0.39	0.24	0.41	GDF5	5'-UTR
15	50495228	0	0	rs147661253	T	TTG	0.07	0.33	0.38	0.28	RP11-562A8.5	intronic
4	21936817	0	0	rs150198051	A	G	0.01	0.03	0	0.05	KCNIP4	intronic
8	9222261	0	0	rs150365637	G	GT	0.14	0.12	0.45	0.09	19kb 3' of RP11-10A14.5
19	10640062	0	0	rs1560707	T	G	0.73	0.73	0.61	0.6	SLC44A2	intronic
10	24300978	0	0	rs170205	G	A	0.84	0.93	0.75	0.96	KIAA1217	intronic
2	33205536	0	0	rs17567417	G	C	0.34	0.43	0.38	0.47	LTBP1	intronic
17	61590592	0	0	rs17610181	G	A	0.05	0.11	0.13	0.15	NACA2	nonsense
11	28853450	0	0	rs17659798	A	C	0.16	0.23	0.14	0.25	RP11-115J23.1
1	91714361	0	0	rs17887218	C	T	0	0.05	0	0.07	TGFBR3	intronic
6	26092913	0	0	rs1800562	G	A	0	0.02	0	0.05	HFE	missense
4	13037816	0	0	rs1913707	A	G	0.43	0.29	0.4	0.38	14kb 5' of U6
6	45406446	0	0	rs1997995	A	G	0.46	0.28	0.19	0.34	RUNX2	intronic
15	74325251	0	0	rs200975846	AT	A					CCDC33	intronic
7	136835151	0	0	rs201708019	T	C					AC009264.1
2	33210282	0	0	rs2061026	A	G	0.57	0.48	0.41	0.49	LTBP1	intronic
2	33209269	0	0	rs2061027	A	G	0.35	0.44	0.38	0.48	LTBP1	intronic
1	102938828	0	0	rs2126643	T	C	0.47	0.72	0.85	0.65	COL11A1	intronic
12	93773444	0	0	rs2171126	C	T	0.38	0.54	0.76	0.46	CRADD	intronic
20	35338300	0	0	rs2248393	C	G	0.68	0.29	0.2	0.38	UQCC	intronic
4	2796443	0	0	rs231331	G	A	0.8	0.26	0.05	0.25	SH3BP2	intronic
6	45389962	0	0	rs2396502	A	C	0.77	0.58	0.33	0.62	RUNX2	intronic
9	115080028	0	0	rs2480930	A	G	0.74	0.61	0.39	0.55	TNC	intronic
17	69507360	0	0	rs2521349	G	A	0.34	0.46	0.52	0.4	MAP2K6	intronic
12	27851953	0	0	rs258394	T	C	0.34	0.15	0.14	0.21	46kb 5' of 7SK
1	103000497	0	0	rs2622873	T	C	0.27	0.09	0.09	0.13	COL11A1	intronic
11	11084115	0	0	rs274508	C	A	0.71	0.62	0.68	0.7	34kb 5' of RP11-179A10.1
1	219570796	0	0	rs2785988	C	A	0.05	0.41	0.29	0.27	13kb 3' of RP11-95P13.2
1	219467338	0	0	rs2820436	A	C	0.5	0.6	0.8	0.68	25kb 5' of RP11-95P13.1
1	219580167	0	0	rs2820443	T	C	0.04	0.41	0.3	0.27	22kb 3' of RP11-95P13.2
21	38676371	0	0	rs2836618	G	A	0.11	0.38	0.4	0.25	15kb 5' of ERG
21	38687368	0	0	rs2836627	C	T	0.35	0.39	0.4	0.25	26kb 5' of ERG
11	60568491	0	0	rs2847212	C	T	0.55	0.82	0.85	0.87	26kb 3' of MS4A13
6	33078965	0	0	rs2856821	T	C	0.17	0.23	0.2	0.23	HLA-DPA1	intronic
8	9227785	0	0	rs2929451	A	T	0.66	0.38	0.04	0.53	22kb 5' of RP11-115J16.1
17	31169325	0	0	rs2953013	C	A	0.76	0.64	0.59	0.73	NF1	intronic
7	18224045	0	0	rs302152	A	T	0.88	0.46	0.53	0.53	HDAC9	intronic
12	69244067	0	0	rs317630	T	C	0.88	0.72	0.75	0.7	CPSF6	intronic
15	57954604	0	0	rs3204689	G	C	0.25	0.27	0.2	0.45	ALDH1A2	3'-UTR
8	9230169	0	0	rs330050	G	C	0.61	0.35	0.04	0.51	19kb 5' of RP11-115J16.1
16	69921787	0	0	rs34195470	A	G	0.15	0.64	0.58	0.58	WWP2	intronic
12	62764382	0	0	rs342153	C	T	0.32	0.35	0.39	0.4	PPM1H	intronic
11	66734153	0	0	rs34419890	T	C	0	0.04	0	0.06	4.9kb 5' of SPTBN2
9	116721853	0	0	rs34687269	A	T	0.44	0.61	0.32	0.46	ASTN2	intronic
4	25407216	0	0	rs34811474	G	A	0.02	0.15	0	0.21	ANAPC4	missense
17	2155055	0	0	rs35087650	A	ATT					SMG6	intronic
15	74805439	0	0	rs35206230	C	T	0.03	0.39	0.17	0.59	2.2kb 3' of CSK
15	50438934	0	0	rs35912128	A	AT					USP8	intronic
7	44237052	0	0	rs3757837	T	C	0.21	0.13	0.18	0.12	CAMK2B	intronic
2	70490521	0	0	rs3771501	A	G	0.73	0.57	0.62	0.52	TGFA	intronic
3	52783659	0	0	rs3774354	G	A	0.16	0.46	0.43	0.4	ITIH1	intronic
3	52783762	0	0	rs3774355	G	A	0.14	0.46	0.43	0.4	ITIH1	intronic
7	107297975	0	0	rs3815148	A	C	0.23	0.15	0.15	0.21	COG5	intronic
2	70493874	0	0	rs3821262	A	G	0.43	0.52	0.59	0.47	TGFA	intronic
5	171444070	0	0	rs3884606	G	A	0.58	0.47	0.54	0.53	FGF18	intronic
1	186755871	0	0	rs4140564	G	A	0.89	0.99	1	0.95	73kb 5' of PLA2G4A
12	93787552	0	0	rs4144502	G	A	0.58	0.68	0.87	0.46	CRADD	intronic
19	55368304	0	0	rs4252548	C	T	0	0.01	0	0.02	IL11	missense
10	27592379	0	0	rs4272700	T	A	0.02	0.21	0.18	0.25	50kb 3' of RAB18
1	103107371	0	0	rs4338381	A	G	0.37	0.28	0.09	0.39	COL11A1	intronic
15	79527169	0	0	rs4377117	A	G	0.86	0.77	0.83	0.8	55kb 3' of KIAA1024
3	70282556	0	0	rs4498002	T	G	0.45	0.41	0.79	0.41	RP11-231I13.2
2	33236308	0	0	rs4630744	A	G	0.14	0.44	0.37	0.5	LTBP1	intronic
3	61651395	0	0	rs4688651	A	T	0.52	0.81	0.76	0.86	PTPRG	intronic
7	107567250	0	0	rs4730250	A	G	0.01	0.1	0.14	0.17	DUS4L	intronic
8	129711482	0	0	rs4733724	A	G	0.82	0.37	0.69	0.23	28kb 5' of RP11-419K12.1
12	124315096	0	0	rs4765540	C	T	0.63	0.73	0.6	0.77	FAM101A	3'-UTR
15	57923529	0	0	rs4775006	C	A	0.57	0.57	0.66	0.44	30kb 3' of ALDH1A2
5	176740301	0	0	rs478255	T	C	0.52	0.54	0.73	0.64	842bp 5' of RP11-375B1.2
9	116504416	0	0	rs4836732	C	T	0.26	0.6	0.6	0.51	RP11-264C15.2	intronic
5	28549074	0	0	rs4867568	T	C	0.63	0.57	0.67	0.47	76kb 5' of U6
8	1242438	0	0	rs4976875	T	G	0.9	0.79	0.86	0.69	CTD-2281E23.2
9	114143263	0	0	rs4979341	C	T	0.04	0.3	0.54	0.25	12kb 5' of COL27A1
7	112519123	0	0	rs5009270	G	A	0.52	0.27	0.05	0.36	28kb 3' of C7orf53
9	12857311	0	0	rs508803	A	G	0.94	0.58	0.9	0.53	28kb 5' of Y_RNA
12	123350686	0	0	rs56116847	G	A	0.03	0.39	0.7	0.35	244bp 5' of SBNO1
2	136740481	0	0	rs5834501	CT	C					25kb 5' of THSD7B
8	129756257	0	0	rs60890741	C	CA					GSDMC	intronic
20	47466905	0	0	rs6094710	G	A	0.07	0.03	0	0.03	17kb 3' of U6
11	93101032	0	0	rs614332	C	T	0.73	0.49	0.37	0.61	43kb 3' of SLC36A4
17	45961419	0	0	rs62063281	A	C,G,T	0.03	0.19	0	0.23	MAPT	intronic
2	203522759	0	0	rs62182810	G	A	0.17	0.5	0.29	0.53	RAPH1	intronic
3	49984616	0	0	rs62262139	G	A					RBM6	intronic
5	180923167	0	0	rs62406718	A	G	0.97	0.69	0.53	0.7	BTNL8	intronic
9	126624581	0	0	rs62578127	C	T	0.09	0.27	0.14	0.37	LMX1B	intronic
16	69701368	0	0	rs6499244	T	A	0.75	0.61	0.87	0.53	NFAT5	3'-UTR
21	29021343	0	0	rs6516886	A	T	0.45	0.61	0.47	0.72	2kb 5' of RWDD2B
5	97871838	0	0	rs6557013	T	A	1	0.98	1	0.96	9.6kb 5' of RP11-455B3.1
10	83556502	0	0	rs656127	C	T	0.13	0.1	0.16	0.19	116kb 3' of RP11-344L13.2
2	128215259	0	0	rs6725404	G	A	0.38	0.09	0.16	0.02	20kb 3' of UGGT1
3	52786965	0	0	rs678	A	T	0.14	0.46	0.42	0.4	ITIH1	missense
7	30474825	0	0	rs6963954	A	G	0.15	0.13	0	0.09	NOD1	intronic
3	52694788	0	0	rs6976	C	T	0.14	0.47	0.49	0.42	GLT8D1	3'-UTR
10	13690319	0	0	rs7079380	C	G	0.9	0.77	0.62	0.8	FRMD4A	intronic
17	61574921	0	0	rs7222178	T	A	0.43	0.22	0.18	0.19	16kb 3' of NACA2
9	80238712	0	0	rs72740597	A	G	0.11	0.15	0	0.1	204kb 3' of RP11-394O9.1
9	114167047	0	0	rs737142	T	C	0.26	0.41	0.35	0.28	COL27A1	intronic
21	20885160	0	0	rs7510312	G	A	0.27	0.44	0.55	0.32	82kb 5' of LINC00320
19	41327879	0	0	rs75621460	G	A	0	0.01	0	0.03	3kb 3' of CCDC97
2	70459094	0	0	rs75659306	G	C	0	0.01	0	0.01	TGFA	intronic
2	70487661	0	0	rs7571789	T	C	0.65	0.57	0.62	0.52	TGFA	intronic
4	115123255	0	0	rs7682531	C	A	0.58	0.51	0.27	0.56	9.4kb 5' of NDST4
3	107268624	0	0	rs77639587	T	G	0	0.04	0	0.04	RP11-446H18.3	intronic
7	43176015	0	0	rs7810100	C	T	0.01	0.23	0.05	0.16	HECW1	intronic
4	78638402	0	0	rs78693599	T	C	0	0	0	0.02	1.7kb 5' of snoU13
12	58895817	0	0	rs79056043	A	G	0.13	0.07	0.09	0.04	LRIG3	intronic
4	1683484	0	0	rs798726	T	C	0.59	0.72	0.89	0.8	Y_RNA	intronic
4	1715043	0	0	rs798748	T	C	0.28	0.57	0.87	0.64	908bp 3' of TMEM129
4	78701519	0	0	rs80057746	C	T	0	0	0	0.01	19kb 3' of RP11-792D21.2
6	55772142	0	0	rs80287694	A	G	0.11	0.14	0.09	0.11	BMP5	intronic
16	53805223	0	0	rs8044769	T	C	0.82	0.45	0.65	0.54	FTO	intronic
17	72016798	0	0	rs8067763	G	A	0.89	0.7	0.91	0.59	5.1kb 3' of AC005152.3
1	166805760	0	0	rs858818	T	C	0.08	0.15	0	0.22	34kb 5' of POGK
16	87637813	0	0	rs864839	G	T	0.6	0.58	0.59	0.68	JPH3	intronic
9	114148867	0	0	rs919642	A	T	0.03	0.31	0.57	0.26	6.7kb 5' of COL27A1
6	33087724	0	0	rs9277552	C	T	0.14	0.22	0.21	0.22	522bp 3' of HLA-DPB1	3'-UTR
6	75531811	0	0	rs9350591	C	T	0.11	0.09	0.15	0.14	38kb 5' of FILIP1
3	3462176	0	0	rs974515	C	T	0.69	0.31	0.81	0.28	AC026188.1
16	53766065	0	0	rs9930333	T	G	0.45	0.29	0.19	0.45	FTO	intronic
21	38635298	0	0	rs9977881	T	C	0.16	0.1	0.32	0.15	ERG	intronic
