# Supplementary material for: Integrating Genome-Wide Association Studies With Pathway Analysis and Gene Expression Analysis Highlights Novel Osteoarthritis Risk Pathways and Genes
Source: Front Genet. 2019 Sep 13;10:827. doi: 10.3389/fgene.2019.00827 (PMC6753977; doi:10.3389/fgene.2019.00827)
Supplement: Supplementary file 3 [file Table_3.xls]

## Sheet: eQTLs results
supplementary Table 3
eQTLs analysis Using Phenol Scanner (v2)
snp	rsid	hg19_coordinates	hg38_coordinates	a1	a2	trait	efo	study	pmid	ancestry	year	tissue	exp_gene	exp_ensembl	probe	beta	se	p	direction	n	n_studies	unit	dataset
rs10116772	rs10116772	chr9:4290541	chr9:4290541	A	C	Gene expression	NCIT_C16608	GTEx	25954001	Unspecified	2015	Small intestine terminal ileum	IGHEP2	ENSG00000254017.1	-	-0.6836	0.1788	0.0003385	-	77	1	-	GTEx-V6p_eQTL_EUR_2016
rs10116772	rs10116772	chr9:4290541	chr9:4290541	A	C	Gene expression	NCIT_C16608	GTEx	25954001	Unspecified	2015	Cells EBV-transformed lymphocytes	-	ENSG00000273061.1	-	0.4048	0.1175	0.0008502	+	117	1	-	GTEx-V7_eQTL_EUR_2017
rs10116772	rs10116772	chr9:4290541	chr9:4290541	A	C	Gene expression	NCIT_C16608	GTEx	25954001	Unspecified	2015	Esophagus gastroesophageal junction	RFX3	ENSG00000080298.11	-	-0.2284	0.06226	0.000324	-	213	1	-	GTEx-V7_eQTL_EUR_2017
rs10116772	rs10116772	chr9:4290541	chr9:4290541	A	C	Gene expression	NCIT_C16608	GTEx	25954001	Unspecified	2015	Pancreas	-	ENSG00000232104.2	-	0.3472	0.08944	0.0001448	+	220	1	-	GTEx-V7_eQTL_EUR_2017
rs10116772	rs10116772	chr9:4290541	chr9:4290541	A	C	Gene expression	NCIT_C16608	GTEx	25954001	Unspecified	2015	Thyroid	GLIS3	ENSG00000107249.17	-	-0.1348	0.03888	0.0005932	-	399	1	-	GTEx-V7_eQTL_EUR_2017
rs10116772	rs10116772	chr9:4290541	chr9:4290541	A	C	Gene expression	NCIT_C16608	Joehanes R	28122634	Mixed	2017	Whole blood	HTATIP2	-	3323413	-0.0101	0.00247	4.403e-05	-	5257	1	-	Joehanes-R_eQTL_EUR_2017
rs10190094	rs10190094	chr2:236618226	chr2:235709582	A	G	Gene expression	NCIT_C16608	GTEx	25954001	Unspecified	2015	Ovary	AGAP1	ENSG00000157985.13	-	-0.4007	0.1154	0.0009346	-	85	1	-	GTEx-V6p_eQTL_EUR_2016
rs10218792	rs10218792	chr1:245750932	chr1:245587630	G	T	Gene expression	NCIT_C16608	GTEx	25954001	Unspecified	2015	Brain caudate basal ganglia	CNST	ENSG00000162852.9	-	-0.1077	0.03111	0.0007409	-	144	1	-	GTEx-V7_eQTL_EUR_2017
rs10218792	rs10218792	chr1:245750932	chr1:245587630	G	T	Gene expression	NCIT_C16608	Joehanes R	28122634	Mixed	2017	Whole blood	FAM110B	-	3099566	0.0241	0.00594	4.992e-05	+	5257	1	-	Joehanes-R_eQTL_EUR_2017
rs10492367	rs10492367	chr12:28014970	chr12:27862037	T	G	Gene expression	NCIT_C16608	BIOSQTL	27918533	European	2017	Whole blood	KLHL42;RP11-860B13.3	ENSG00000087448;ENSG00000256512	ENSG00000087448;ENSG00000256512	NA	NA	1.341e-10	-	2116	1	-	BIOSQTL_eQTL_EUR_2017
rs10492367	rs10492367	chr12:28014970	chr12:27862037	T	G	Gene expression	NCIT_C16608	BLUEPRINT	27863251	European	2016	Neutrophils	-	ENSG00000247903.1	-	0.4187	0.1202	0.0004971	+	192	1	-	BLUEPRINT_eQTL_EUR_2016
rs10492367	rs10492367	chr12:28014970	chr12:27862037	T	G	Gene expression	NCIT_C16608	GTEx	25954001	Unspecified	2015	Cells transformed fibroblasts	PTHLH	ENSG00000087494.11	-	-0.2852	0.08478	0.0009006	-	272	1	-	GTEx-V6p_eQTL_EUR_2016
rs10492367	rs10492367	chr12:28014970	chr12:27862037	T	G	Gene expression	NCIT_C16608	GTEx	25954001	Unspecified	2015	Esophagus mucosa	MRPS35	ENSG00000061794.8	-	-0.1252	0.03574	0.0005648	-	241	1	-	GTEx-V6p_eQTL_EUR_2016
rs10492367	rs10492367	chr12:28014970	chr12:27862037	T	G	Gene expression	NCIT_C16608	Westra H	24013639	European	2013	Peripheral blood	KLHDC5	-	4490273	NA	NA	0.0001463	NA	5311	1	-	Westra-H_eQTL_EUR_2013
rs10492367	rs10492367	chr12:28014970	chr12:27862037	T	G	Gene expression	NCIT_C16608	eQTLGen	eQTLGen	European	2018	Whole blood	KLHL42	ENSG00000087448	-	NA	NA	3.66e-35	-	25573	34	-	eQTLGen_eQTL_EUR_2018
rs10502437	rs10502437	chr18:20970706	chr18:23390742	G	A	Gene expression	NCIT_C16608	BIOSQTL	27918533	European	2017	Whole blood	C18orf8	ENSG00000141452	ENSG00000141452	NA	NA	1.359e-11	-	2116	1	-	BIOSQTL_eQTL_EUR_2017
rs10502437	rs10502437	chr18:20970706	chr18:23390742	G	A	Gene expression	NCIT_C16608	BIOSQTL	27918533	European	2017	Whole blood	NPC1	ENSG00000141458	ENSG00000141458	NA	NA	2.07e-09	-	2116	1	-	BIOSQTL_eQTL_EUR_2017
rs10502437	rs10502437	chr18:20970706	chr18:23390742	G	A	Gene expression	NCIT_C16608	BIOSQTL	27918533	European	2017	Whole blood	C18orf8;NPC1	ENSG00000141452;ENSG00000141458	ENSG00000141452;ENSG00000141458	NA	NA	5.815e-06	-	2116	1	-	BIOSQTL_eQTL_EUR_2017
rs10502437	rs10502437	chr18:20970706	chr18:23390742	G	A	Gene expression	NCIT_C16608	BLUEPRINT	27863251	European	2016	Neutrophils	C18orf8	ENSG00000141452.5	-	-0.387	0.1013	0.0001326	-	192	1	-	BLUEPRINT_eQTL_EUR_2016
rs10502437	rs10502437	chr18:20970706	chr18:23390742	G	A	Gene expression	NCIT_C16608	GTEx	25954001	Unspecified	2015	Adipose subcutaneous	TMEM241	ENSG00000134490.9	-	-0.2283	0.06014	0.0001837	-	298	1	-	GTEx-V6p_eQTL_EUR_2016
rs10502437	rs10502437	chr18:20970706	chr18:23390742	G	A	Gene expression	NCIT_C16608	GTEx	25954001	Unspecified	2015	Adipose subcutaneous	C18orf8	ENSG00000141452.5	-	-0.1671	0.04881	0.0007207	-	298	1	-	GTEx-V6p_eQTL_EUR_2016
rs10502437	rs10502437	chr18:20970706	chr18:23390742	G	A	Gene expression	NCIT_C16608	GTEx	25954001	Unspecified	2015	Adipose subcutaneous	NPC1	ENSG00000141458.8	-	-0.2209	0.05432	6.345e-05	-	298	1	-	GTEx-V6p_eQTL_EUR_2016
rs10502437	rs10502437	chr18:20970706	chr18:23390742	G	A	Gene expression	NCIT_C16608	GTEx	25954001	Unspecified	2015	Artery tibial	RIOK3	ENSG00000101782.10	-	-0.125	0.03184	0.0001119	-	285	1	-	GTEx-V6p_eQTL_EUR_2016
rs10502437	rs10502437	chr18:20970706	chr18:23390742	G	A	Gene expression	NCIT_C16608	GTEx	25954001	Unspecified	2015	Artery tibial	TMEM241	ENSG00000134490.9	-	-0.2017	0.05825	0.000632	-	285	1	-	GTEx-V6p_eQTL_EUR_2016
rs10502437	rs10502437	chr18:20970706	chr18:23390742	G	A	Gene expression	NCIT_C16608	GTEx	25954001	Unspecified	2015	Heart left ventricle	NPC1	ENSG00000141458.8	-	-0.2769	0.04643	1.646e-08	-	190	1	-	GTEx-V6p_eQTL_EUR_2016
rs10502437	rs10502437	chr18:20970706	chr18:23390742	G	A	Gene expression	NCIT_C16608	GTEx	25954001	Unspecified	2015	Muscle skeletal	NPC1	ENSG00000141458.8	-	-0.1018	0.03003	0.0007841	-	361	1	-	GTEx-V6p_eQTL_EUR_2016
rs10502437	rs10502437	chr18:20970706	chr18:23390742	G	A	Gene expression	NCIT_C16608	GTEx	25954001	Unspecified	2015	Nerve tibial	TMEM241	ENSG00000134490.9	-	-0.2877	0.06293	8.174e-06	-	256	1	-	GTEx-V6p_eQTL_EUR_2016
rs10502437	rs10502437	chr18:20970706	chr18:23390742	G	A	Gene expression	NCIT_C16608	GTEx	25954001	Unspecified	2015	Nerve tibial	NPC1	ENSG00000141458.8	-	-0.1629	0.04519	0.0003877	-	256	1	-	GTEx-V6p_eQTL_EUR_2016
rs10502437	rs10502437	chr18:20970706	chr18:23390742	G	A	Gene expression	NCIT_C16608	GTEx	25954001	Unspecified	2015	Pancreas	-	ENSG00000265750.1	-	0.5585	0.1374	8.916e-05	+	149	1	-	GTEx-V6p_eQTL_EUR_2016
rs10502437	rs10502437	chr18:20970706	chr18:23390742	G	A	Gene expression	NCIT_C16608	GTEx	25954001	Unspecified	2015	Skin sun exposed lower leg	C18orf8	ENSG00000141452.5	-	-0.2743	0.05071	1.439e-07	-	302	1	-	GTEx-V6p_eQTL_EUR_2016
rs10502437	rs10502437	chr18:20970706	chr18:23390742	G	A	Gene expression	NCIT_C16608	GTEx	25954001	Unspecified	2015	Skin sun exposed lower leg	NPC1	ENSG00000141458.8	-	-0.1785	0.04129	2.193e-05	-	302	1	-	GTEx-V6p_eQTL_EUR_2016
rs10502437	rs10502437	chr18:20970706	chr18:23390742	G	A	Gene expression	NCIT_C16608	GTEx	25954001	Unspecified	2015	Thyroid	TMEM241	ENSG00000134490.9	-	-0.1835	0.05492	0.000969	-	278	1	-	GTEx-V6p_eQTL_EUR_2016
rs10502437	rs10502437	chr18:20970706	chr18:23390742	G	A	Gene expression	NCIT_C16608	GTEx	25954001	Unspecified	2015	Thyroid	NPC1	ENSG00000141458.8	-	-0.2205	0.04861	9.101e-06	-	278	1	-	GTEx-V6p_eQTL_EUR_2016
rs10502437	rs10502437	chr18:20970706	chr18:23390742	G	A	Gene expression	NCIT_C16608	GTEx	25954001	Unspecified	2015	Uterus	TMEM241	ENSG00000134490.9	-	-0.4112	0.102	0.0001919	-	70	1	-	GTEx-V6p_eQTL_EUR_2016
rs10502437	rs10502437	chr18:20970706	chr18:23390742	G	A	Gene expression	NCIT_C16608	GTEx	25954001	Unspecified	2015	Adipose subcutaneous	TMEM241	ENSG00000134490.9	-	-0.2338	0.04932	3.213e-06	-	385	1	-	GTEx-V7_eQTL_EUR_2017
rs10502437	rs10502437	chr18:20970706	chr18:23390742	G	A	Gene expression	NCIT_C16608	GTEx	25954001	Unspecified	2015	Adipose subcutaneous	NPC1	ENSG00000141458.8	-	-0.1696	0.04411	0.0001456	-	385	1	-	GTEx-V7_eQTL_EUR_2017
rs10502437	rs10502437	chr18:20970706	chr18:23390742	G	A	Gene expression	NCIT_C16608	GTEx	25954001	Unspecified	2015	Adipose visceral omentum	TMEM241	ENSG00000134490.9	-	-0.1842	0.04736	0.0001275	-	313	1	-	GTEx-V7_eQTL_EUR_2017
rs10502437	rs10502437	chr18:20970706	chr18:23390742	G	A	Gene expression	NCIT_C16608	GTEx	25954001	Unspecified	2015	Artery tibial	TMEM241	ENSG00000134490.9	-	-0.1544	0.04092	0.0001915	-	388	1	-	GTEx-V7_eQTL_EUR_2017
rs10502437	rs10502437	chr18:20970706	chr18:23390742	G	A	Gene expression	NCIT_C16608	GTEx	25954001	Unspecified	2015	Artery tibial	RIOK3	ENSG00000101782.10	-	-0.0944	0.02454	0.000144	-	388	1	-	GTEx-V7_eQTL_EUR_2017
rs10502437	rs10502437	chr18:20970706	chr18:23390742	G	A	Gene expression	NCIT_C16608	GTEx	25954001	Unspecified	2015	Brain spinal cord cervical c-1	TMEM241	ENSG00000134490.9	-	-0.6299	0.1225	3.051e-06	-	83	1	-	GTEx-V7_eQTL_EUR_2017
rs10502437	rs10502437	chr18:20970706	chr18:23390742	G	A	Gene expression	NCIT_C16608	GTEx	25954001	Unspecified	2015	Cells transformed fibroblasts	TMEM241	ENSG00000134490.9	-	-0.1958	0.04242	6.279e-06	-	300	1	-	GTEx-V7_eQTL_EUR_2017
rs10502437	rs10502437	chr18:20970706	chr18:23390742	G	A	Gene expression	NCIT_C16608	GTEx	25954001	Unspecified	2015	Esophagus gastroesophageal junction	TMEM241	ENSG00000134490.9	-	-0.1693	0.05011	0.0008966	-	213	1	-	GTEx-V7_eQTL_EUR_2017
rs10502437	rs10502437	chr18:20970706	chr18:23390742	G	A	Gene expression	NCIT_C16608	GTEx	25954001	Unspecified	2015	Esophagus mucosa	NPC1	ENSG00000141458.8	-	-0.1338	0.03295	6.274e-05	-	358	1	-	GTEx-V7_eQTL_EUR_2017
rs10502437	rs10502437	chr18:20970706	chr18:23390742	G	A	Gene expression	NCIT_C16608	GTEx	25954001	Unspecified	2015	Esophagus muscularis	TMEM241	ENSG00000134490.9	-	-0.1604	0.04414	0.0003307	-	335	1	-	GTEx-V7_eQTL_EUR_2017
rs10502437	rs10502437	chr18:20970706	chr18:23390742	G	A	Gene expression	NCIT_C16608	GTEx	25954001	Unspecified	2015	Heart atrial appendage	NPC1	ENSG00000141458.8	-	-0.1733	0.04837	0.0004228	-	264	1	-	GTEx-V7_eQTL_EUR_2017
rs10502437	rs10502437	chr18:20970706	chr18:23390742	G	A	Gene expression	NCIT_C16608	GTEx	25954001	Unspecified	2015	Heart left ventricle	NPC1	ENSG00000141458.8	-	-0.2231	0.03893	3.248e-08	-	272	1	-	GTEx-V7_eQTL_EUR_2017
rs10502437	rs10502437	chr18:20970706	chr18:23390742	G	A	Gene expression	NCIT_C16608	GTEx	25954001	Unspecified	2015	Lung	NPC1	ENSG00000141458.8	-	-0.1148	0.02874	8.091e-05	-	383	1	-	GTEx-V7_eQTL_EUR_2017
rs10502437	rs10502437	chr18:20970706	chr18:23390742	G	A	Gene expression	NCIT_C16608	GTEx	25954001	Unspecified	2015	Minor salivary gland	TTC39C	ENSG00000168234.8	-	0.3232	0.09348	0.000983	+	85	1	-	GTEx-V7_eQTL_EUR_2017
rs10502437	rs10502437	chr18:20970706	chr18:23390742	G	A	Gene expression	NCIT_C16608	GTEx	25954001	Unspecified	2015	Nerve tibial	TMEM241	ENSG00000134490.9	-	-0.1712	0.05054	0.0007997	-	361	1	-	GTEx-V7_eQTL_EUR_2017
rs10502437	rs10502437	chr18:20970706	chr18:23390742	G	A	Gene expression	NCIT_C16608	GTEx	25954001	Unspecified	2015	Nerve tibial	NPC1	ENSG00000141458.8	-	-0.1398	0.03181	1.548e-05	-	361	1	-	GTEx-V7_eQTL_EUR_2017
rs10502437	rs10502437	chr18:20970706	chr18:23390742	G	A	Gene expression	NCIT_C16608	GTEx	25954001	Unspecified	2015	Skin sun exposed lower leg	C18orf8	ENSG00000141452.5	-	-0.215	0.03909	7.367e-08	-	414	1	-	GTEx-V7_eQTL_EUR_2017
rs10502437	rs10502437	chr18:20970706	chr18:23390742	G	A	Gene expression	NCIT_C16608	GTEx	25954001	Unspecified	2015	Skin sun exposed lower leg	NPC1	ENSG00000141458.8	-	-0.1569	0.03169	1.15e-06	-	414	1	-	GTEx-V7_eQTL_EUR_2017
rs10502437	rs10502437	chr18:20970706	chr18:23390742	G	A	Gene expression	NCIT_C16608	GTEx	25954001	Unspecified	2015	Thyroid	TMEM241	ENSG00000134490.9	-	-0.1603	0.04399	0.0003114	-	399	1	-	GTEx-V7_eQTL_EUR_2017
rs10502437	rs10502437	chr18:20970706	chr18:23390742	G	A	Gene expression	NCIT_C16608	GTEx	25954001	Unspecified	2015	Thyroid	NPC1	ENSG00000141458.8	-	-0.1539	0.03665	3.429e-05	-	399	1	-	GTEx-V7_eQTL_EUR_2017
rs10502437	rs10502437	chr18:20970706	chr18:23390742	G	A	Gene expression	NCIT_C16608	GTEx	25954001	Unspecified	2015	Vagina	NPC1	ENSG00000141458.8	-	-0.2583	0.07136	0.0005034	-	106	1	-	GTEx-V7_eQTL_EUR_2017
rs10502437	rs10502437	chr18:20970706	chr18:23390742	G	A	Gene expression	NCIT_C16608	Joehanes R	28122634	Mixed	2017	Whole blood	TMEM241;CABLES1	-	3801264	0.0149	0.00371	6.016e-05	+	5257	1	-	Joehanes-R_eQTL_EUR_2017
rs10502437	rs10502437	chr18:20970706	chr18:23390742	G	A	Gene expression	NCIT_C16608	MuTHER	22941192	European	2012	Adipose subcutaneous	NPC1	-	ILMN_1713505	-0.05186	0.01317	8.261e-05	-	776	1	-	MuTHER_eQTL_EUR_2012
rs10502437	rs10502437	chr18:20970706	chr18:23390742	G	A	Gene expression	NCIT_C16608	MuTHER	22941192	European	2012	Skin	NPC1	-	ILMN_1713505	-0.05199	0.01569	0.0009222	-	667	1	-	MuTHER_eQTL_EUR_2012
rs10502437	rs10502437	chr18:20970706	chr18:23390742	G	A	Gene expression	NCIT_C16608	Westra H	24013639	European	2013	Peripheral blood	RIOK3	-	360187	NA	NA	2.747e-40	NA	5311	1	-	Westra-H_eQTL_EUR_2013
rs10502437	rs10502437	chr18:20970706	chr18:23390742	G	A	Gene expression	NCIT_C16608	Westra H	24013639	European	2013	Peripheral blood	C18orf45	-	4290377	NA	NA	2.377e-14	NA	5311	1	-	Westra-H_eQTL_EUR_2013
rs10502437	rs10502437	chr18:20970706	chr18:23390742	G	A	Gene expression	NCIT_C16608	Westra H	24013639	European	2013	Peripheral blood	RIOK3	-	4210019	NA	NA	1.718e-08	NA	5311	1	-	Westra-H_eQTL_EUR_2013
rs10502437	rs10502437	chr18:20970706	chr18:23390742	G	A	Gene expression	NCIT_C16608	Westra H	24013639	European	2013	Peripheral blood	C18orf8	-	1470170	NA	NA	0.0002598	NA	5311	1	-	Westra-H_eQTL_EUR_2013
rs10502437	rs10502437	chr18:20970706	chr18:23390742	G	A	Gene expression	NCIT_C16608	eQTLGen	eQTLGen	European	2018	Whole blood	TMEM241	ENSG00000134490	-	NA	NA	1.08e-72	+	24941	34	-	eQTLGen_eQTL_EUR_2018
rs10502437	rs10502437	chr18:20970706	chr18:23390742	G	A	Gene expression	NCIT_C16608	eQTLGen	eQTLGen	European	2018	Whole blood	C18orf8	ENSG00000141452	-	NA	NA	7.88e-28	-	31684	37	-	eQTLGen_eQTL_EUR_2018
rs10502437	rs10502437	chr18:20970706	chr18:23390742	G	A	Gene expression	NCIT_C16608	eQTLGen	eQTLGen	European	2018	Whole blood	NPC1	ENSG00000141458	-	NA	NA	8.91e-13	-	31684	37	-	eQTLGen_eQTL_EUR_2018
rs10502437	rs10502437	chr18:20970706	chr18:23390742	G	A	Gene expression	NCIT_C16608	eQTLGen	eQTLGen	European	2018	Whole blood	RIOK3	ENSG00000101782	-	NA	NA	0.000679	-	31684	37	-	eQTLGen_eQTL_EUR_2018
rs10502437	rs10502437	chr18:20970706	chr18:23390742	G	A	Gene expression	NCIT_C16608	Fairfax B	22446964	European	2012	B cells	RIOK3	-	-	NA	NA	7.08e-07	NA	288	1	-	eQTL_2017
rs10502437	rs10502437	chr18:20970706	chr18:23390742	G	A	Gene expression	NCIT_C16608	Fairfax B	24604202	European	2014	Blood	RIOK3	-	-	NA	NA	4.06e-14	NA	432	1	-	eQTL_2017
rs10502437	rs10502437	chr18:20970706	chr18:23390742	G	A	Gene expression	NCIT_C16608	Fairfax B	24604202	European	2014	Blood	RIOK3	-	-	NA	NA	5.51e-05	NA	432	1	-	eQTL_2017
rs1060105	rs1060105	chr12:123806219	chr12:123321672	T	C	Gene expression	NCIT_C16608	BIOSQTL	27918533	European	2017	Whole blood	CDK2AP1	ENSG00000111328	ENSG00000111328	NA	NA	8.42e-64	-	2116	1	-	BIOSQTL_eQTL_EUR_2017
rs1060105	rs1060105	chr12:123806219	chr12:123321672	T	C	Gene expression	NCIT_C16608	BIOSQTL	27918533	European	2017	Whole blood	CDK2AP1;RP11-282O18.3	ENSG00000111328;ENSG00000235423	ENSG00000111328;ENSG00000235423	NA	NA	1.901e-62	-	2116	1	-	BIOSQTL_eQTL_EUR_2017
rs1060105	rs1060105	chr12:123806219	chr12:123321672	T	C	Gene expression	NCIT_C16608	BIOSQTL	27918533	European	2017	Whole blood	SETD8	ENSG00000183955	ENSG00000183955	NA	NA	1.33e-46	+	2116	1	-	BIOSQTL_eQTL_EUR_2017
rs1060105	rs1060105	chr12:123806219	chr12:123321672	T	C	Gene expression	NCIT_C16608	BIOSQTL	27918533	European	2017	Whole blood	MPHOSPH9	ENSG00000051825	ENSG00000051825	NA	NA	3.108e-34	+	2116	1	-	BIOSQTL_eQTL_EUR_2017
rs1060105	rs1060105	chr12:123806219	chr12:123321672	T	C	Gene expression	NCIT_C16608	BIOSQTL	27918533	European	2017	Whole blood	C12orf65	ENSG00000130921	ENSG00000130921	NA	NA	1.505e-07	-	2116	1	-	BIOSQTL_eQTL_EUR_2017
rs1060105	rs1060105	chr12:123806219	chr12:123321672	T	C	Gene expression	NCIT_C16608	BIOSQTL	27918533	European	2017	Whole blood	MPHOSPH9;C12orf65	ENSG00000051825;ENSG00000130921	ENSG00000051825;ENSG00000130921	NA	NA	5.276e-07	+	2116	1	-	BIOSQTL_eQTL_EUR_2017
rs1060105	rs1060105	chr12:123806219	chr12:123321672	T	C	Gene expression	NCIT_C16608	BLUEPRINT	27863251	European	2016	Monocytes	CDK2AP1	ENSG00000111328.2	-	-1.243	0.1076	6.876e-31	-	194	1	-	BLUEPRINT_eQTL_EUR_2016
rs1060105	rs1060105	chr12:123806219	chr12:123321672	T	C	Gene expression	NCIT_C16608	BLUEPRINT	27863251	European	2016	Neutrophils	C12orf65	ENSG00000130921.3	-	0.4205	0.1248	0.0007499	+	192	1	-	BLUEPRINT_eQTL_EUR_2016
rs1060105	rs1060105	chr12:123806219	chr12:123321672	T	C	Gene expression	NCIT_C16608	BLUEPRINT	27863251	European	2016	Neutrophils	SETD8	ENSG00000183955.8	-	0.6794	0.122	2.532e-08	+	192	1	-	BLUEPRINT_eQTL_EUR_2016
rs1060105	rs1060105	chr12:123806219	chr12:123321672	T	C	Gene expression	NCIT_C16608	BLUEPRINT	27863251	European	2016	T cells	MPHOSPH9	ENSG00000051825.9	-	0.4594	0.1318	0.0004917	+	169	1	-	BLUEPRINT_eQTL_EUR_2016
rs1060105	rs1060105	chr12:123806219	chr12:123321672	T	C	Gene expression	NCIT_C16608	BLUEPRINT	27863251	European	2016	T cells	CDK2AP1	ENSG00000111328.2	-	-0.594	0.1295	4.535e-06	-	169	1	-	BLUEPRINT_eQTL_EUR_2016
rs1060105	rs1060105	chr12:123806219	chr12:123321672	T	C	Gene expression	NCIT_C16608	BLUEPRINT	27863251	European	2016	T cells	ABCB9	ENSG00000150967.12	-	1.053	0.1193	1.102e-18	+	169	1	-	BLUEPRINT_eQTL_EUR_2016
rs1060105	rs1060105	chr12:123806219	chr12:123321672	T	C	Gene expression	NCIT_C16608	BLUEPRINT	27863251	European	2016	T cells	SNRNP35	ENSG00000184209.13	-	-0.5438	0.1297	2.768e-05	-	169	1	-	BLUEPRINT_eQTL_EUR_2016
rs1060105	rs1060105	chr12:123806219	chr12:123321672	T	C	Gene expression	NCIT_C16608	Zeller	20502693	European	2010	Peripheral blood monocytes	MPHOSPH9	-	-	NA	NA	1.57e-11	NA	1490	1	-	GRASP
rs1060105	rs1060105	chr12:123806219	chr12:123321672	T	C	Gene expression	NCIT_C16608	Innocenti	21637794	European	2011	Liver	CDK2AP1	-	transcript	NA	NA	8.88e-16	NA	532	1	-	GRASP
rs1060105	rs1060105	chr12:123806219	chr12:123321672	T	C	Gene expression	NCIT_C16608	Fehrmann	21829388	European	2011	Blood	CDK2AP1	-	-	NA	NA	4.9e-05	NA	1469	1	-	GRASP
rs1060105	rs1060105	chr12:123806219	chr12:123321672	T	C	Gene expression	NCIT_C16608	Fehrmann	21829388	European	2011	Blood	MPHOSPH9	-	-	NA	NA	0.00025	NA	1469	1	-	GRASP
rs1060105	rs1060105	chr12:123806219	chr12:123321672	T	C	Gene expression	NCIT_C16608	Kabakchiev	23474282	Mixed	2013	Normal prepouch ileum	CDK2AP1	-	-	NA	NA	1.16e-05	NA	173	1	-	GRASP
rs1060105	rs1060105	chr12:123806219	chr12:123321672	T	C	Gene expression	NCIT_C16608	Kabakchiev	23474282	Mixed	2013	Normal prepouch ileum	SETD8	-	-	NA	NA	7.95e-06	NA	173	1	-	GRASP
rs1060105	rs1060105	chr12:123806219	chr12:123321672	T	C	Gene expression	NCIT_C16608	GTEx	25954001	Unspecified	2015	Adipose subcutaneous	CDK2AP1	ENSG00000111328.2	-	-0.4686	0.05168	3.292e-17	-	298	1	-	GTEx-V6p_eQTL_EUR_2016
rs1060105	rs1060105	chr12:123806219	chr12:123321672	T	C	Gene expression	NCIT_C16608	GTEx	25954001	Unspecified	2015	Adipose visceral omentum	CDK2AP1	ENSG00000111328.2	-	-0.3737	0.0592	3.011e-09	-	185	1	-	GTEx-V6p_eQTL_EUR_2016
rs1060105	rs1060105	chr12:123806219	chr12:123321672	T	C	Gene expression	NCIT_C16608	GTEx	25954001	Unspecified	2015	Adipose visceral omentum	-	ENSG00000235423.4	-	-0.3655	0.07939	8.869e-06	-	185	1	-	GTEx-V6p_eQTL_EUR_2016
rs1060105	rs1060105	chr12:123806219	chr12:123321672	T	C	Gene expression	NCIT_C16608	GTEx	25954001	Unspecified	2015	Artery aorta	MPHOSPH9	ENSG00000051825.10	-	0.2723	0.0709	0.0001766	+	197	1	-	GTEx-V6p_eQTL_EUR_2016
rs1060105	rs1060105	chr12:123806219	chr12:123321672	T	C	Gene expression	NCIT_C16608	GTEx	25954001	Unspecified	2015	Artery aorta	CDK2AP1	ENSG00000111328.2	-	-0.3292	0.05201	2.368e-09	-	197	1	-	GTEx-V6p_eQTL_EUR_2016
rs1060105	rs1060105	chr12:123806219	chr12:123321672	T	C	Gene expression	NCIT_C16608	GTEx	25954001	Unspecified	2015	Artery aorta	C12orf65	ENSG00000130921.3	-	-0.3399	0.07388	8.527e-06	-	197	1	-	GTEx-V6p_eQTL_EUR_2016
rs1060105	rs1060105	chr12:123806219	chr12:123321672	T	C	Gene expression	NCIT_C16608	GTEx	25954001	Unspecified	2015	Artery aorta	-	ENSG00000235423.4	-	-0.4186	0.0802	5.485e-07	-	197	1	-	GTEx-V6p_eQTL_EUR_2016
rs1060105	rs1060105	chr12:123806219	chr12:123321672	T	C	Gene expression	NCIT_C16608	GTEx	25954001	Unspecified	2015	Artery tibial	MPHOSPH9	ENSG00000051825.10	-	0.2671	0.05714	4.903e-06	+	285	1	-	GTEx-V6p_eQTL_EUR_2016
rs1060105	rs1060105	chr12:123806219	chr12:123321672	T	C	Gene expression	NCIT_C16608	GTEx	25954001	Unspecified	2015	Artery tibial	CDK2AP1	ENSG00000111328.2	-	-0.2564	0.03988	6.751e-10	-	285	1	-	GTEx-V6p_eQTL_EUR_2016
rs1060105	rs1060105	chr12:123806219	chr12:123321672	T	C	Gene expression	NCIT_C16608	GTEx	25954001	Unspecified	2015	Artery tibial	ABCB9	ENSG00000150967.13	-	0.2309	0.05476	3.507e-05	+	285	1	-	GTEx-V6p_eQTL_EUR_2016
rs1060105	rs1060105	chr12:123806219	chr12:123321672	T	C	Gene expression	NCIT_C16608	GTEx	25954001	Unspecified	2015	Artery tibial	SETD8	ENSG00000183955.8	-	0.2189	0.05467	8.25e-05	+	285	1	-	GTEx-V6p_eQTL_EUR_2016
rs1060105	rs1060105	chr12:123806219	chr12:123321672	T	C	Gene expression	NCIT_C16608	GTEx	25954001	Unspecified	2015	Artery tibial	-	ENSG00000235423.4	-	-0.3468	0.06692	4.604e-07	-	285	1	-	GTEx-V6p_eQTL_EUR_2016
rs1060105	rs1060105	chr12:123806219	chr12:123321672	T	C	Gene expression	NCIT_C16608	GTEx	25954001	Unspecified	2015	Brain caudate basal ganglia	MPHOSPH9	ENSG00000051825.10	-	0.4356	0.1119	0.000209	+	100	1	-	GTEx-V6p_eQTL_EUR_2016
rs1060105	rs1060105	chr12:123806219	chr12:123321672	T	C	Gene expression	NCIT_C16608	GTEx	25954001	Unspecified	2015	Brain cerebellum	SETD8	ENSG00000183955.8	-	-0.4143	0.1205	0.0009242	-	103	1	-	GTEx-V6p_eQTL_EUR_2016
rs1060105	rs1060105	chr12:123806219	chr12:123321672	T	C	Gene expression	NCIT_C16608	GTEx	25954001	Unspecified	2015	Brain hippocampus	MPHOSPH9	ENSG00000051825.10	-	0.451	0.1227	0.0005113	+	81	1	-	GTEx-V6p_eQTL_EUR_2016
rs1060105	rs1060105	chr12:123806219	chr12:123321672	T	C	Gene expression	NCIT_C16608	GTEx	25954001	Unspecified	2015	Brain hypothalamus	OGFOD2	ENSG00000111325.12	-	0.6435	0.1176	9.542e-07	+	81	1	-	GTEx-V6p_eQTL_EUR_2016
rs1060105	rs1060105	chr12:123806219	chr12:123321672	T	C	Gene expression	NCIT_C16608	GTEx	25954001	Unspecified	2015	Brain hypothalamus	-	ENSG00000270095.1	-	-0.7663	0.2193	0.000908	-	81	1	-	GTEx-V6p_eQTL_EUR_2016
rs1060105	rs1060105	chr12:123806219	chr12:123321672	T	C	Gene expression	NCIT_C16608	GTEx	25954001	Unspecified	2015	Brain nucleus accumbens basal ganglia	ARL6IP4	ENSG00000182196.9	-	0.363	0.06879	1.365e-06	+	93	1	-	GTEx-V6p_eQTL_EUR_2016
rs1060105	rs1060105	chr12:123806219	chr12:123321672	T	C	Gene expression	NCIT_C16608	GTEx	25954001	Unspecified	2015	Breast mammary tissue	CDK2AP1	ENSG00000111328.2	-	-0.3302	0.07172	8.909e-06	-	183	1	-	GTEx-V6p_eQTL_EUR_2016
rs1060105	rs1060105	chr12:123806219	chr12:123321672	T	C	Gene expression	NCIT_C16608	GTEx	25954001	Unspecified	2015	Breast mammary tissue	-	ENSG00000235423.4	-	-0.3145	0.08908	0.0005555	-	183	1	-	GTEx-V6p_eQTL_EUR_2016
rs1060105	rs1060105	chr12:123806219	chr12:123321672	T	C	Gene expression	NCIT_C16608	GTEx	25954001	Unspecified	2015	Cells transformed fibroblasts	OGFOD2	ENSG00000111325.12	-	0.3719	0.06415	2.203e-08	+	272	1	-	GTEx-V6p_eQTL_EUR_2016
rs1060105	rs1060105	chr12:123806219	chr12:123321672	T	C	Gene expression	NCIT_C16608	GTEx	25954001	Unspecified	2015	Cells transformed fibroblasts	CDK2AP1	ENSG00000111328.2	-	-0.4441	0.03032	9.094e-35	-	272	1	-	GTEx-V6p_eQTL_EUR_2016
rs1060105	rs1060105	chr12:123806219	chr12:123321672	T	C	Gene expression	NCIT_C16608	GTEx	25954001	Unspecified	2015	Cells transformed fibroblasts	C12orf65	ENSG00000130921.3	-	-0.1512	0.04053	0.0002398	-	272	1	-	GTEx-V6p_eQTL_EUR_2016
rs1060105	rs1060105	chr12:123806219	chr12:123321672	T	C	Gene expression	NCIT_C16608	GTEx	25954001	Unspecified	2015	Cells transformed fibroblasts	ABCB9	ENSG00000150967.13	-	0.2302	0.04545	8.413e-07	+	272	1	-	GTEx-V6p_eQTL_EUR_2016
rs1060105	rs1060105	chr12:123806219	chr12:123321672	T	C	Gene expression	NCIT_C16608	GTEx	25954001	Unspecified	2015	Cells transformed fibroblasts	RILPL2	ENSG00000150977.9	-	0.2036	0.05786	0.000523	+	272	1	-	GTEx-V6p_eQTL_EUR_2016
rs1060105	rs1060105	chr12:123806219	chr12:123321672	T	C	Gene expression	NCIT_C16608	GTEx	25954001	Unspecified	2015	Cells transformed fibroblasts	ARL6IP4	ENSG00000182196.9	-	-0.249	0.05055	1.615e-06	-	272	1	-	GTEx-V6p_eQTL_EUR_2016
rs1060105	rs1060105	chr12:123806219	chr12:123321672	T	C	Gene expression	NCIT_C16608	GTEx	25954001	Unspecified	2015	Cells transformed fibroblasts	SETD8	ENSG00000183955.8	-	0.1528	0.0344	1.381e-05	+	272	1	-	GTEx-V6p_eQTL_EUR_2016
rs1060105	rs1060105	chr12:123806219	chr12:123321672	T	C	Gene expression	NCIT_C16608	GTEx	25954001	Unspecified	2015	Cells transformed fibroblasts	-	ENSG00000235423.4	-	-0.2892	0.04678	2.862e-09	-	272	1	-	GTEx-V6p_eQTL_EUR_2016
rs1060105	rs1060105	chr12:123806219	chr12:123321672	T	C	Gene expression	NCIT_C16608	GTEx	25954001	Unspecified	2015	Colon sigmoid	CDK2AP1	ENSG00000111328.2	-	-0.3681	0.06678	2.676e-07	-	124	1	-	GTEx-V6p_eQTL_EUR_2016
rs1060105	rs1060105	chr12:123806219	chr12:123321672	T	C	Gene expression	NCIT_C16608	GTEx	25954001	Unspecified	2015	Colon sigmoid	C12orf65	ENSG00000130921.3	-	-0.4074	0.08911	1.362e-05	-	124	1	-	GTEx-V6p_eQTL_EUR_2016
rs1060105	rs1060105	chr12:123806219	chr12:123321672	T	C	Gene expression	NCIT_C16608	GTEx	25954001	Unspecified	2015	Colon sigmoid	ABCB9	ENSG00000150967.13	-	0.3518	0.08375	5.703e-05	+	124	1	-	GTEx-V6p_eQTL_EUR_2016
rs1060105	rs1060105	chr12:123806219	chr12:123321672	T	C	Gene expression	NCIT_C16608	GTEx	25954001	Unspecified	2015	Colon sigmoid	-	ENSG00000235423.4	-	-0.5722	0.09251	1.298e-08	-	124	1	-	GTEx-V6p_eQTL_EUR_2016
rs1060105	rs1060105	chr12:123806219	chr12:123321672	T	C	Gene expression	NCIT_C16608	GTEx	25954001	Unspecified	2015	Colon transverse	CDK2AP1	ENSG00000111328.2	-	-0.3333	0.04118	3.329e-13	-	169	1	-	GTEx-V6p_eQTL_EUR_2016
rs1060105	rs1060105	chr12:123806219	chr12:123321672	T	C	Gene expression	NCIT_C16608	GTEx	25954001	Unspecified	2015	Colon transverse	ABCB9	ENSG00000150967.13	-	0.3602	0.08265	2.616e-05	+	169	1	-	GTEx-V6p_eQTL_EUR_2016
rs1060105	rs1060105	chr12:123806219	chr12:123321672	T	C	Gene expression	NCIT_C16608	GTEx	25954001	Unspecified	2015	Esophagus gastroesophageal junction	CDK2AP1	ENSG00000111328.2	-	-0.3603	0.0863	6.181e-05	-	127	1	-	GTEx-V6p_eQTL_EUR_2016
rs1060105	rs1060105	chr12:123806219	chr12:123321672	T	C	Gene expression	NCIT_C16608	GTEx	25954001	Unspecified	2015	Esophagus gastroesophageal junction	-	ENSG00000235423.4	-	-0.439	0.09932	2.417e-05	-	127	1	-	GTEx-V6p_eQTL_EUR_2016
rs1060105	rs1060105	chr12:123806219	chr12:123321672	T	C	Gene expression	NCIT_C16608	GTEx	25954001	Unspecified	2015	Esophagus mucosa	CDK2AP1	ENSG00000111328.2	-	-0.8066	0.05597	6.178e-33	-	241	1	-	GTEx-V6p_eQTL_EUR_2016
rs1060105	rs1060105	chr12:123806219	chr12:123321672	T	C	Gene expression	NCIT_C16608	GTEx	25954001	Unspecified	2015	Esophagus mucosa	ARL6IP4	ENSG00000182196.9	-	-0.1932	0.0446	2.313e-05	-	241	1	-	GTEx-V6p_eQTL_EUR_2016
rs1060105	rs1060105	chr12:123806219	chr12:123321672	T	C	Gene expression	NCIT_C16608	GTEx	25954001	Unspecified	2015	Esophagus muscularis	MPHOSPH9	ENSG00000051825.10	-	0.4431	0.06426	8.616e-11	+	218	1	-	GTEx-V6p_eQTL_EUR_2016
rs1060105	rs1060105	chr12:123806219	chr12:123321672	T	C	Gene expression	NCIT_C16608	GTEx	25954001	Unspecified	2015	Esophagus muscularis	CDK2AP1	ENSG00000111328.2	-	-0.2719	0.04878	8.948e-08	-	218	1	-	GTEx-V6p_eQTL_EUR_2016
rs1060105	rs1060105	chr12:123806219	chr12:123321672	T	C	Gene expression	NCIT_C16608	GTEx	25954001	Unspecified	2015	Esophagus muscularis	C12orf65	ENSG00000130921.3	-	-0.3115	0.06602	4.732e-06	-	218	1	-	GTEx-V6p_eQTL_EUR_2016
rs1060105	rs1060105	chr12:123806219	chr12:123321672	T	C	Gene expression	NCIT_C16608	GTEx	25954001	Unspecified	2015	Esophagus muscularis	-	ENSG00000235423.4	-	-0.3842	0.06743	4.832e-08	-	218	1	-	GTEx-V6p_eQTL_EUR_2016
rs1060105	rs1060105	chr12:123806219	chr12:123321672	T	C	Gene expression	NCIT_C16608	GTEx	25954001	Unspecified	2015	Heart atrial appendage	MPHOSPH9	ENSG00000051825.10	-	0.3028	0.07781	0.0001627	+	159	1	-	GTEx-V6p_eQTL_EUR_2016
rs1060105	rs1060105	chr12:123806219	chr12:123321672	T	C	Gene expression	NCIT_C16608	GTEx	25954001	Unspecified	2015	Heart left ventricle	MPHOSPH9	ENSG00000051825.10	-	0.2365	0.0479	2.057e-06	+	190	1	-	GTEx-V6p_eQTL_EUR_2016
rs1060105	rs1060105	chr12:123806219	chr12:123321672	T	C	Gene expression	NCIT_C16608	GTEx	25954001	Unspecified	2015	Heart left ventricle	OGFOD2	ENSG00000111325.12	-	0.2315	0.06447	0.0004425	+	190	1	-	GTEx-V6p_eQTL_EUR_2016
rs1060105	rs1060105	chr12:123806219	chr12:123321672	T	C	Gene expression	NCIT_C16608	GTEx	25954001	Unspecified	2015	Heart left ventricle	ABCB9	ENSG00000150967.13	-	0.4158	0.08691	4e-06	+	190	1	-	GTEx-V6p_eQTL_EUR_2016
rs1060105	rs1060105	chr12:123806219	chr12:123321672	T	C	Gene expression	NCIT_C16608	GTEx	25954001	Unspecified	2015	Liver	ABCB9	ENSG00000150967.13	-	0.4849	0.12	0.0001279	+	97	1	-	GTEx-V6p_eQTL_EUR_2016
rs1060105	rs1060105	chr12:123806219	chr12:123321672	T	C	Gene expression	NCIT_C16608	GTEx	25954001	Unspecified	2015	Lung	MPHOSPH9	ENSG00000051825.10	-	0.2254	0.06127	0.0002902	+	278	1	-	GTEx-V6p_eQTL_EUR_2016
rs1060105	rs1060105	chr12:123806219	chr12:123321672	T	C	Gene expression	NCIT_C16608	GTEx	25954001	Unspecified	2015	Lung	CDK2AP1	ENSG00000111328.2	-	-0.3008	0.0539	6.555e-08	-	278	1	-	GTEx-V6p_eQTL_EUR_2016
rs1060105	rs1060105	chr12:123806219	chr12:123321672	T	C	Gene expression	NCIT_C16608	GTEx	25954001	Unspecified	2015	Lung	ARL6IP4	ENSG00000182196.9	-	-0.1694	0.04652	0.000333	-	278	1	-	GTEx-V6p_eQTL_EUR_2016
rs1060105	rs1060105	chr12:123806219	chr12:123321672	T	C	Gene expression	NCIT_C16608	GTEx	25954001	Unspecified	2015	Lung	-	ENSG00000235423.4	-	-0.2484	0.07332	0.0008258	-	278	1	-	GTEx-V6p_eQTL_EUR_2016
rs1060105	rs1060105	chr12:123806219	chr12:123321672	T	C	Gene expression	NCIT_C16608	GTEx	25954001	Unspecified	2015	Muscle skeletal	MPHOSPH9	ENSG00000051825.10	-	0.1788	0.05382	0.0009949	+	361	1	-	GTEx-V6p_eQTL_EUR_2016
rs1060105	rs1060105	chr12:123806219	chr12:123321672	T	C	Gene expression	NCIT_C16608	GTEx	25954001	Unspecified	2015	Muscle skeletal	SETD8	ENSG00000183955.8	-	0.2418	0.0536	9.073e-06	+	361	1	-	GTEx-V6p_eQTL_EUR_2016
rs1060105	rs1060105	chr12:123806219	chr12:123321672	T	C	Gene expression	NCIT_C16608	GTEx	25954001	Unspecified	2015	Muscle skeletal	-	ENSG00000235423.4	-	-0.2634	0.05931	1.23e-05	-	361	1	-	GTEx-V6p_eQTL_EUR_2016
rs1060105	rs1060105	chr12:123806219	chr12:123321672	T	C	Gene expression	NCIT_C16608	GTEx	25954001	Unspecified	2015	Nerve tibial	MPHOSPH9	ENSG00000051825.10	-	0.2516	0.06883	0.0003226	+	256	1	-	GTEx-V6p_eQTL_EUR_2016
rs1060105	rs1060105	chr12:123806219	chr12:123321672	T	C	Gene expression	NCIT_C16608	GTEx	25954001	Unspecified	2015	Nerve tibial	CDK2AP1	ENSG00000111328.2	-	-0.34	0.04554	2.058e-12	-	256	1	-	GTEx-V6p_eQTL_EUR_2016
rs1060105	rs1060105	chr12:123806219	chr12:123321672	T	C	Gene expression	NCIT_C16608	GTEx	25954001	Unspecified	2015	Nerve tibial	C12orf65	ENSG00000130921.3	-	-0.2772	0.06923	8.593e-05	-	256	1	-	GTEx-V6p_eQTL_EUR_2016
rs1060105	rs1060105	chr12:123806219	chr12:123321672	T	C	Gene expression	NCIT_C16608	GTEx	25954001	Unspecified	2015	Nerve tibial	ABCB9	ENSG00000150967.13	-	0.2476	0.06399	0.0001451	+	256	1	-	GTEx-V6p_eQTL_EUR_2016
rs1060105	rs1060105	chr12:123806219	chr12:123321672	T	C	Gene expression	NCIT_C16608	GTEx	25954001	Unspecified	2015	Nerve tibial	-	ENSG00000235423.4	-	-0.2512	0.06878	0.0003272	-	256	1	-	GTEx-V6p_eQTL_EUR_2016
rs1060105	rs1060105	chr12:123806219	chr12:123321672	T	C	Gene expression	NCIT_C16608	GTEx	25954001	Unspecified	2015	Pancreas	CDK2AP1	ENSG00000111328.2	-	-0.5484	0.05921	1.661e-15	-	149	1	-	GTEx-V6p_eQTL_EUR_2016
rs1060105	rs1060105	chr12:123806219	chr12:123321672	T	C	Gene expression	NCIT_C16608	GTEx	25954001	Unspecified	2015	Pancreas	SETD8	ENSG00000183955.8	-	-0.4547	0.09131	2.331e-06	-	149	1	-	GTEx-V6p_eQTL_EUR_2016
rs1060105	rs1060105	chr12:123806219	chr12:123321672	T	C	Gene expression	NCIT_C16608	GTEx	25954001	Unspecified	2015	Pituitary	MPHOSPH9	ENSG00000051825.10	-	0.3633	0.1038	0.0008475	+	87	1	-	GTEx-V6p_eQTL_EUR_2016
rs1060105	rs1060105	chr12:123806219	chr12:123321672	T	C	Gene expression	NCIT_C16608	GTEx	25954001	Unspecified	2015	Pituitary	OGFOD2	ENSG00000111325.12	-	0.4041	0.1089	0.0004287	+	87	1	-	GTEx-V6p_eQTL_EUR_2016
rs1060105	rs1060105	chr12:123806219	chr12:123321672	T	C	Gene expression	NCIT_C16608	GTEx	25954001	Unspecified	2015	Skin not sun exposed suprapubic	CDK2AP1	ENSG00000111328.2	-	-0.3817	0.05254	1.57e-11	-	196	1	-	GTEx-V6p_eQTL_EUR_2016
rs1060105	rs1060105	chr12:123806219	chr12:123321672	T	C	Gene expression	NCIT_C16608	GTEx	25954001	Unspecified	2015	Skin not sun exposed suprapubic	ABCB9	ENSG00000150967.13	-	0.5379	0.07854	1.546e-10	+	196	1	-	GTEx-V6p_eQTL_EUR_2016
rs1060105	rs1060105	chr12:123806219	chr12:123321672	T	C	Gene expression	NCIT_C16608	GTEx	25954001	Unspecified	2015	Skin sun exposed lower leg	MPHOSPH9	ENSG00000051825.10	-	0.3429	0.05835	1.284e-08	+	302	1	-	GTEx-V6p_eQTL_EUR_2016
rs1060105	rs1060105	chr12:123806219	chr12:123321672	T	C	Gene expression	NCIT_C16608	GTEx	25954001	Unspecified	2015	Skin sun exposed lower leg	CDK2AP1	ENSG00000111328.2	-	-0.4079	0.04561	7.276e-17	-	302	1	-	GTEx-V6p_eQTL_EUR_2016
rs1060105	rs1060105	chr12:123806219	chr12:123321672	T	C	Gene expression	NCIT_C16608	GTEx	25954001	Unspecified	2015	Skin sun exposed lower leg	ABCB9	ENSG00000150967.13	-	0.2637	0.06003	1.636e-05	+	302	1	-	GTEx-V6p_eQTL_EUR_2016
rs1060105	rs1060105	chr12:123806219	chr12:123321672	T	C	Gene expression	NCIT_C16608	GTEx	25954001	Unspecified	2015	Skin sun exposed lower leg	SETD8	ENSG00000183955.8	-	0.1669	0.0495	0.0008608	+	302	1	-	GTEx-V6p_eQTL_EUR_2016
rs1060105	rs1060105	chr12:123806219	chr12:123321672	T	C	Gene expression	NCIT_C16608	GTEx	25954001	Unspecified	2015	Small intestine terminal ileum	CDK2AP1	ENSG00000111328.2	-	-0.356	0.09383	0.0003709	-	77	1	-	GTEx-V6p_eQTL_EUR_2016
rs1060105	rs1060105	chr12:123806219	chr12:123321672	T	C	Gene expression	NCIT_C16608	GTEx	25954001	Unspecified	2015	Small intestine terminal ileum	ABCB9	ENSG00000150967.13	-	0.4973	0.1182	9.588e-05	+	77	1	-	GTEx-V6p_eQTL_EUR_2016
rs1060105	rs1060105	chr12:123806219	chr12:123321672	T	C	Gene expression	NCIT_C16608	GTEx	25954001	Unspecified	2015	Stomach	MPHOSPH9	ENSG00000051825.10	-	0.4026	0.08722	9.123e-06	+	170	1	-	GTEx-V6p_eQTL_EUR_2016
rs1060105	rs1060105	chr12:123806219	chr12:123321672	T	C	Gene expression	NCIT_C16608	GTEx	25954001	Unspecified	2015	Stomach	CDK2AP1	ENSG00000111328.2	-	-0.3691	0.06515	8.672e-08	-	170	1	-	GTEx-V6p_eQTL_EUR_2016
rs1060105	rs1060105	chr12:123806219	chr12:123321672	T	C	Gene expression	NCIT_C16608	GTEx	25954001	Unspecified	2015	Testis	MPHOSPH9	ENSG00000051825.10	-	0.6405	0.06877	6.961e-16	+	157	1	-	GTEx-V6p_eQTL_EUR_2016
rs1060105	rs1060105	chr12:123806219	chr12:123321672	T	C	Gene expression	NCIT_C16608	GTEx	25954001	Unspecified	2015	Testis	CDK2AP1	ENSG00000111328.2	-	-0.32	0.06324	1.513e-06	-	157	1	-	GTEx-V6p_eQTL_EUR_2016
rs1060105	rs1060105	chr12:123806219	chr12:123321672	T	C	Gene expression	NCIT_C16608	GTEx	25954001	Unspecified	2015	Thyroid	MPHOSPH9	ENSG00000051825.10	-	0.2978	0.0572	4.203e-07	+	278	1	-	GTEx-V6p_eQTL_EUR_2016
rs1060105	rs1060105	chr12:123806219	chr12:123321672	T	C	Gene expression	NCIT_C16608	GTEx	25954001	Unspecified	2015	Thyroid	PITPNM2	ENSG00000090975.8	-	0.3985	0.05424	3.302e-12	+	278	1	-	GTEx-V6p_eQTL_EUR_2016
rs1060105	rs1060105	chr12:123806219	chr12:123321672	T	C	Gene expression	NCIT_C16608	GTEx	25954001	Unspecified	2015	Thyroid	CDK2AP1	ENSG00000111328.2	-	-0.3147	0.05148	4.015e-09	-	278	1	-	GTEx-V6p_eQTL_EUR_2016
rs1060105	rs1060105	chr12:123806219	chr12:123321672	T	C	Gene expression	NCIT_C16608	GTEx	25954001	Unspecified	2015	Whole blood	MPHOSPH9	ENSG00000051825.10	-	0.1363	0.03377	6.934e-05	+	338	1	-	GTEx-V6p_eQTL_EUR_2016
rs1060105	rs1060105	chr12:123806219	chr12:123321672	T	C	Gene expression	NCIT_C16608	GTEx	25954001	Unspecified	2015	Whole blood	CDK2AP1	ENSG00000111328.2	-	-0.3416	0.06387	1.775e-07	-	338	1	-	GTEx-V6p_eQTL_EUR_2016
rs1060105	rs1060105	chr12:123806219	chr12:123321672	T	C	Gene expression	NCIT_C16608	GTEx	25954001	Unspecified	2015	Whole blood	SETD8	ENSG00000183955.8	-	0.1919	0.05237	0.000294	+	338	1	-	GTEx-V6p_eQTL_EUR_2016
rs1060105	rs1060105	chr12:123806219	chr12:123321672	T	C	Gene expression	NCIT_C16608	GTEx	25954001	Unspecified	2015	Adipose subcutaneous	C12orf65	ENSG00000130921.3	-	-0.2544	0.04491	3.306e-08	-	385	1	-	GTEx-V7_eQTL_EUR_2017
rs1060105	rs1060105	chr12:123806219	chr12:123321672	T	C	Gene expression	NCIT_C16608	GTEx	25954001	Unspecified	2015	Adipose subcutaneous	-	ENSG00000235423.4	-	-0.2178	0.05751	0.0001825	-	385	1	-	GTEx-V7_eQTL_EUR_2017
rs1060105	rs1060105	chr12:123806219	chr12:123321672	T	C	Gene expression	NCIT_C16608	GTEx	25954001	Unspecified	2015	Adipose subcutaneous	CDK2AP1	ENSG00000111328.2	-	-0.4636	0.03882	2.068e-27	-	385	1	-	GTEx-V7_eQTL_EUR_2017
rs1060105	rs1060105	chr12:123806219	chr12:123321672	T	C	Gene expression	NCIT_C16608	GTEx	25954001	Unspecified	2015	Adipose visceral omentum	ARL6IP4	ENSG00000182196.9	-	-0.1521	0.03477	1.768e-05	-	313	1	-	GTEx-V7_eQTL_EUR_2017
rs1060105	rs1060105	chr12:123806219	chr12:123321672	T	C	Gene expression	NCIT_C16608	GTEx	25954001	Unspecified	2015	Adipose visceral omentum	C12orf65	ENSG00000130921.3	-	-0.2306	0.0435	2.461e-07	-	313	1	-	GTEx-V7_eQTL_EUR_2017
rs1060105	rs1060105	chr12:123806219	chr12:123321672	T	C	Gene expression	NCIT_C16608	GTEx	25954001	Unspecified	2015	Adipose visceral omentum	-	ENSG00000235423.4	-	-0.2839	0.05642	9.045e-07	-	313	1	-	GTEx-V7_eQTL_EUR_2017
rs1060105	rs1060105	chr12:123806219	chr12:123321672	T	C	Gene expression	NCIT_C16608	GTEx	25954001	Unspecified	2015	Adipose visceral omentum	CDK2AP1	ENSG00000111328.2	-	-0.3839	0.04	6.992e-19	-	313	1	-	GTEx-V7_eQTL_EUR_2017
rs1060105	rs1060105	chr12:123806219	chr12:123321672	T	C	Gene expression	NCIT_C16608	GTEx	25954001	Unspecified	2015	Artery aorta	ABCB9	ENSG00000150967.13	-	0.1383	0.04026	0.000709	+	267	1	-	GTEx-V7_eQTL_EUR_2017
rs1060105	rs1060105	chr12:123806219	chr12:123321672	T	C	Gene expression	NCIT_C16608	GTEx	25954001	Unspecified	2015	Artery aorta	C12orf65	ENSG00000130921.3	-	-0.377	0.05713	3.163e-10	-	267	1	-	GTEx-V7_eQTL_EUR_2017
rs1060105	rs1060105	chr12:123806219	chr12:123321672	T	C	Gene expression	NCIT_C16608	GTEx	25954001	Unspecified	2015	Artery aorta	MPHOSPH9	ENSG00000051825.10	-	0.1913	0.05557	0.0006915	+	267	1	-	GTEx-V7_eQTL_EUR_2017
rs1060105	rs1060105	chr12:123806219	chr12:123321672	T	C	Gene expression	NCIT_C16608	GTEx	25954001	Unspecified	2015	Artery aorta	-	ENSG00000235423.4	-	-0.4656	0.06793	7.43e-11	-	267	1	-	GTEx-V7_eQTL_EUR_2017
rs1060105	rs1060105	chr12:123806219	chr12:123321672	T	C	Gene expression	NCIT_C16608	GTEx	25954001	Unspecified	2015	Artery aorta	CDK2AP1	ENSG00000111328.2	-	-0.3342	0.03788	3.89e-16	-	267	1	-	GTEx-V7_eQTL_EUR_2017
rs1060105	rs1060105	chr12:123806219	chr12:123321672	T	C	Gene expression	NCIT_C16608	GTEx	25954001	Unspecified	2015	Artery coronary	SETD8	ENSG00000183955.8	-	0.2405	0.07103	0.000972	+	152	1	-	GTEx-V7_eQTL_EUR_2017
rs1060105	rs1060105	chr12:123806219	chr12:123321672	T	C	Gene expression	NCIT_C16608	GTEx	25954001	Unspecified	2015	Artery tibial	ABCB9	ENSG00000150967.13	-	0.1618	0.04233	0.0001585	+	388	1	-	GTEx-V7_eQTL_EUR_2017
rs1060105	rs1060105	chr12:123806219	chr12:123321672	T	C	Gene expression	NCIT_C16608	GTEx	25954001	Unspecified	2015	Artery tibial	C12orf65	ENSG00000130921.3	-	-0.1649	0.04926	0.0009108	-	388	1	-	GTEx-V7_eQTL_EUR_2017
rs1060105	rs1060105	chr12:123806219	chr12:123321672	T	C	Gene expression	NCIT_C16608	GTEx	25954001	Unspecified	2015	Artery tibial	MPHOSPH9	ENSG00000051825.10	-	0.1999	0.0434	5.913e-06	+	388	1	-	GTEx-V7_eQTL_EUR_2017
rs1060105	rs1060105	chr12:123806219	chr12:123321672	T	C	Gene expression	NCIT_C16608	GTEx	25954001	Unspecified	2015	Artery tibial	-	ENSG00000235423.4	-	-0.2957	0.0537	7.497e-08	-	388	1	-	GTEx-V7_eQTL_EUR_2017
rs1060105	rs1060105	chr12:123806219	chr12:123321672	T	C	Gene expression	NCIT_C16608	GTEx	25954001	Unspecified	2015	Artery tibial	CDK2AP1	ENSG00000111328.2	-	-0.23	0.03	2.108e-13	-	388	1	-	GTEx-V7_eQTL_EUR_2017
rs1060105	rs1060105	chr12:123806219	chr12:123321672	T	C	Gene expression	NCIT_C16608	GTEx	25954001	Unspecified	2015	Artery tibial	SETD8	ENSG00000183955.8	-	0.1555	0.03946	9.959e-05	+	388	1	-	GTEx-V7_eQTL_EUR_2017
rs1060105	rs1060105	chr12:123806219	chr12:123321672	T	C	Gene expression	NCIT_C16608	GTEx	25954001	Unspecified	2015	Brain anterior cingulate cortex BA24	-	ENSG00000235423.4	-	-0.4764	0.1226	0.0001993	-	109	1	-	GTEx-V7_eQTL_EUR_2017
rs1060105	rs1060105	chr12:123806219	chr12:123321672	T	C	Gene expression	NCIT_C16608	GTEx	25954001	Unspecified	2015	Brain caudate basal ganglia	ABCB9	ENSG00000150967.13	-	0.1937	0.05006	0.0001766	+	144	1	-	GTEx-V7_eQTL_EUR_2017
rs1060105	rs1060105	chr12:123806219	chr12:123321672	T	C	Gene expression	NCIT_C16608	GTEx	25954001	Unspecified	2015	Brain caudate basal ganglia	MPHOSPH9	ENSG00000051825.10	-	0.2627	0.07219	0.0004018	+	144	1	-	GTEx-V7_eQTL_EUR_2017
rs1060105	rs1060105	chr12:123806219	chr12:123321672	T	C	Gene expression	NCIT_C16608	GTEx	25954001	Unspecified	2015	Brain caudate basal ganglia	-	ENSG00000235423.4	-	-0.4172	0.0947	2.285e-05	-	144	1	-	GTEx-V7_eQTL_EUR_2017
rs1060105	rs1060105	chr12:123806219	chr12:123321672	T	C	Gene expression	NCIT_C16608	GTEx	25954001	Unspecified	2015	Brain cerebellar hemisphere	PITPNM2	ENSG00000090975.8	-	-0.3369	0.09182	0.0003883	-	125	1	-	GTEx-V7_eQTL_EUR_2017
rs1060105	rs1060105	chr12:123806219	chr12:123321672	T	C	Gene expression	NCIT_C16608	GTEx	25954001	Unspecified	2015	Brain cerebellar hemisphere	-	ENSG00000235423.4	-	-0.4349	0.1193	0.0004211	-	125	1	-	GTEx-V7_eQTL_EUR_2017
rs1060105	rs1060105	chr12:123806219	chr12:123321672	T	C	Gene expression	NCIT_C16608	GTEx	25954001	Unspecified	2015	Brain cerebellar hemisphere	SETD8	ENSG00000183955.8	-	-0.2904	0.08104	0.0005197	-	125	1	-	GTEx-V7_eQTL_EUR_2017
rs1060105	rs1060105	chr12:123806219	chr12:123321672	T	C	Gene expression	NCIT_C16608	GTEx	25954001	Unspecified	2015	Brain cerebellum	PITPNM2	ENSG00000090975.8	-	-0.3509	0.07688	1.246e-05	-	154	1	-	GTEx-V7_eQTL_EUR_2017
rs1060105	rs1060105	chr12:123806219	chr12:123321672	T	C	Gene expression	NCIT_C16608	GTEx	25954001	Unspecified	2015	Brain cerebellum	-	ENSG00000235423.4	-	-0.4457	0.1032	3.276e-05	-	154	1	-	GTEx-V7_eQTL_EUR_2017
rs1060105	rs1060105	chr12:123806219	chr12:123321672	T	C	Gene expression	NCIT_C16608	GTEx	25954001	Unspecified	2015	Brain cerebellum	SETD8	ENSG00000183955.8	-	-0.4772	0.07898	1.858e-08	-	154	1	-	GTEx-V7_eQTL_EUR_2017
rs1060105	rs1060105	chr12:123806219	chr12:123321672	T	C	Gene expression	NCIT_C16608	GTEx	25954001	Unspecified	2015	Brain cortex	ABCB9	ENSG00000150967.13	-	0.2819	0.06934	8.837e-05	+	136	1	-	GTEx-V7_eQTL_EUR_2017
rs1060105	rs1060105	chr12:123806219	chr12:123321672	T	C	Gene expression	NCIT_C16608	GTEx	25954001	Unspecified	2015	Brain spinal cord cervical c-1	-	ENSG00000269997.1	-	-0.6429	0.158	0.0001377	-	83	1	-	GTEx-V7_eQTL_EUR_2017
rs1060105	rs1060105	chr12:123806219	chr12:123321672	T	C	Gene expression	NCIT_C16608	GTEx	25954001	Unspecified	2015	Breast mammary tissue	C12orf65	ENSG00000130921.3	-	-0.2484	0.05452	9.106e-06	-	251	1	-	GTEx-V7_eQTL_EUR_2017
rs1060105	rs1060105	chr12:123806219	chr12:123321672	T	C	Gene expression	NCIT_C16608	GTEx	25954001	Unspecified	2015	Breast mammary tissue	-	ENSG00000235423.4	-	-0.2755	0.06314	2.057e-05	-	251	1	-	GTEx-V7_eQTL_EUR_2017
rs1060105	rs1060105	chr12:123806219	chr12:123321672	T	C	Gene expression	NCIT_C16608	GTEx	25954001	Unspecified	2015	Breast mammary tissue	CDK2AP1	ENSG00000111328.2	-	-0.2936	0.04598	1.188e-09	-	251	1	-	GTEx-V7_eQTL_EUR_2017
rs1060105	rs1060105	chr12:123806219	chr12:123321672	T	C	Gene expression	NCIT_C16608	GTEx	25954001	Unspecified	2015	Cells EBV-transformed lymphocytes	OGFOD2	ENSG00000111325.12	-	0.4526	0.09016	2.411e-06	+	117	1	-	GTEx-V7_eQTL_EUR_2017
rs1060105	rs1060105	chr12:123806219	chr12:123321672	T	C	Gene expression	NCIT_C16608	GTEx	25954001	Unspecified	2015	Cells transformed fibroblasts	OGFOD2	ENSG00000111325.12	-	0.3719	0.06006	2.452e-09	+	300	1	-	GTEx-V7_eQTL_EUR_2017
rs1060105	rs1060105	chr12:123806219	chr12:123321672	T	C	Gene expression	NCIT_C16608	GTEx	25954001	Unspecified	2015	Cells transformed fibroblasts	ABCB9	ENSG00000150967.13	-	0.2501	0.04593	1.244e-07	+	300	1	-	GTEx-V7_eQTL_EUR_2017
rs1060105	rs1060105	chr12:123806219	chr12:123321672	T	C	Gene expression	NCIT_C16608	GTEx	25954001	Unspecified	2015	Cells transformed fibroblasts	ARL6IP4	ENSG00000182196.9	-	-0.1511	0.03613	4.033e-05	-	300	1	-	GTEx-V7_eQTL_EUR_2017
rs1060105	rs1060105	chr12:123806219	chr12:123321672	T	C	Gene expression	NCIT_C16608	GTEx	25954001	Unspecified	2015	Cells transformed fibroblasts	C12orf65	ENSG00000130921.3	-	-0.2193	0.03832	3.004e-08	-	300	1	-	GTEx-V7_eQTL_EUR_2017
rs1060105	rs1060105	chr12:123806219	chr12:123321672	T	C	Gene expression	NCIT_C16608	GTEx	25954001	Unspecified	2015	Cells transformed fibroblasts	-	ENSG00000235423.4	-	-0.3246	0.0454	9.664e-12	-	300	1	-	GTEx-V7_eQTL_EUR_2017
rs1060105	rs1060105	chr12:123806219	chr12:123321672	T	C	Gene expression	NCIT_C16608	GTEx	25954001	Unspecified	2015	Cells transformed fibroblasts	CDK2AP1	ENSG00000111328.2	-	-0.3917	0.02586	3.842e-37	-	300	1	-	GTEx-V7_eQTL_EUR_2017
rs1060105	rs1060105	chr12:123806219	chr12:123321672	T	C	Gene expression	NCIT_C16608	GTEx	25954001	Unspecified	2015	Cells transformed fibroblasts	SETD8	ENSG00000183955.8	-	0.1442	0.03148	7.347e-06	+	300	1	-	GTEx-V7_eQTL_EUR_2017
rs1060105	rs1060105	chr12:123806219	chr12:123321672	T	C	Gene expression	NCIT_C16608	GTEx	25954001	Unspecified	2015	Cells transformed fibroblasts	RILPL2	ENSG00000150977.9	-	0.2475	0.05358	6.169e-06	+	300	1	-	GTEx-V7_eQTL_EUR_2017
rs1060105	rs1060105	chr12:123806219	chr12:123321672	T	C	Gene expression	NCIT_C16608	GTEx	25954001	Unspecified	2015	Colon sigmoid	ABCB9	ENSG00000150967.13	-	0.2165	0.05057	3.133e-05	+	203	1	-	GTEx-V7_eQTL_EUR_2017
rs1060105	rs1060105	chr12:123806219	chr12:123321672	T	C	Gene expression	NCIT_C16608	GTEx	25954001	Unspecified	2015	Colon sigmoid	C12orf65	ENSG00000130921.3	-	-0.3661	0.06044	8.996e-09	-	203	1	-	GTEx-V7_eQTL_EUR_2017
rs1060105	rs1060105	chr12:123806219	chr12:123321672	T	C	Gene expression	NCIT_C16608	GTEx	25954001	Unspecified	2015	Colon sigmoid	-	ENSG00000235423.4	-	-0.4598	0.06493	3.869e-11	-	203	1	-	GTEx-V7_eQTL_EUR_2017
rs1060105	rs1060105	chr12:123806219	chr12:123321672	T	C	Gene expression	NCIT_C16608	GTEx	25954001	Unspecified	2015	Colon sigmoid	CDK2AP1	ENSG00000111328.2	-	-0.3222	0.03841	2.053e-14	-	203	1	-	GTEx-V7_eQTL_EUR_2017
rs1060105	rs1060105	chr12:123806219	chr12:123321672	T	C	Gene expression	NCIT_C16608	GTEx	25954001	Unspecified	2015	Colon transverse	ABCB9	ENSG00000150967.13	-	0.2644	0.0569	5.987e-06	+	246	1	-	GTEx-V7_eQTL_EUR_2017
rs1060105	rs1060105	chr12:123806219	chr12:123321672	T	C	Gene expression	NCIT_C16608	GTEx	25954001	Unspecified	2015	Colon transverse	ARL6IP4	ENSG00000182196.9	-	-0.1504	0.03809	0.0001078	-	246	1	-	GTEx-V7_eQTL_EUR_2017
rs1060105	rs1060105	chr12:123806219	chr12:123321672	T	C	Gene expression	NCIT_C16608	GTEx	25954001	Unspecified	2015	Colon transverse	-	ENSG00000235423.4	-	-0.3234	0.05815	8.139e-08	-	246	1	-	GTEx-V7_eQTL_EUR_2017
rs1060105	rs1060105	chr12:123806219	chr12:123321672	T	C	Gene expression	NCIT_C16608	GTEx	25954001	Unspecified	2015	Colon transverse	CDK2AP1	ENSG00000111328.2	-	-0.3132	0.03011	1.093e-20	-	246	1	-	GTEx-V7_eQTL_EUR_2017
rs1060105	rs1060105	chr12:123806219	chr12:123321672	T	C	Gene expression	NCIT_C16608	GTEx	25954001	Unspecified	2015	Esophagus gastroesophageal junction	C12orf65	ENSG00000130921.3	-	-0.2847	0.07258	0.0001255	-	213	1	-	GTEx-V7_eQTL_EUR_2017
rs1060105	rs1060105	chr12:123806219	chr12:123321672	T	C	Gene expression	NCIT_C16608	GTEx	25954001	Unspecified	2015	Esophagus gastroesophageal junction	MPHOSPH9	ENSG00000051825.10	-	0.294	0.05598	4.316e-07	+	213	1	-	GTEx-V7_eQTL_EUR_2017
rs1060105	rs1060105	chr12:123806219	chr12:123321672	T	C	Gene expression	NCIT_C16608	GTEx	25954001	Unspecified	2015	Esophagus gastroesophageal junction	-	ENSG00000235423.4	-	-0.4117	0.07627	2.152e-07	-	213	1	-	GTEx-V7_eQTL_EUR_2017
rs1060105	rs1060105	chr12:123806219	chr12:123321672	T	C	Gene expression	NCIT_C16608	GTEx	25954001	Unspecified	2015	Esophagus gastroesophageal junction	CDK2AP1	ENSG00000111328.2	-	-0.3064	0.0438	5.324e-11	-	213	1	-	GTEx-V7_eQTL_EUR_2017
rs1060105	rs1060105	chr12:123806219	chr12:123321672	T	C	Gene expression	NCIT_C16608	GTEx	25954001	Unspecified	2015	Esophagus mucosa	ABCB9	ENSG00000150967.13	-	0.2075	0.04452	4.783e-06	+	358	1	-	GTEx-V7_eQTL_EUR_2017
rs1060105	rs1060105	chr12:123806219	chr12:123321672	T	C	Gene expression	NCIT_C16608	GTEx	25954001	Unspecified	2015	Esophagus mucosa	C12orf65	ENSG00000130921.3	-	-0.2442	0.04456	9.171e-08	-	358	1	-	GTEx-V7_eQTL_EUR_2017
rs1060105	rs1060105	chr12:123806219	chr12:123321672	T	C	Gene expression	NCIT_C16608	GTEx	25954001	Unspecified	2015	Esophagus mucosa	CDK2AP1	ENSG00000111328.2	-	-0.7009	0.03673	3.247e-53	-	358	1	-	GTEx-V7_eQTL_EUR_2017
rs1060105	rs1060105	chr12:123806219	chr12:123321672	T	C	Gene expression	NCIT_C16608	GTEx	25954001	Unspecified	2015	Esophagus mucosa	SETD8	ENSG00000183955.8	-	0.1657	0.03231	5.345e-07	+	358	1	-	GTEx-V7_eQTL_EUR_2017
rs1060105	rs1060105	chr12:123806219	chr12:123321672	T	C	Gene expression	NCIT_C16608	GTEx	25954001	Unspecified	2015	Esophagus muscularis	ABCB9	ENSG00000150967.13	-	0.1472	0.03441	2.569e-05	+	335	1	-	GTEx-V7_eQTL_EUR_2017
rs1060105	rs1060105	chr12:123806219	chr12:123321672	T	C	Gene expression	NCIT_C16608	GTEx	25954001	Unspecified	2015	Esophagus muscularis	C12orf65	ENSG00000130921.3	-	-0.3051	0.05025	4.066e-09	-	335	1	-	GTEx-V7_eQTL_EUR_2017
rs1060105	rs1060105	chr12:123806219	chr12:123321672	T	C	Gene expression	NCIT_C16608	GTEx	25954001	Unspecified	2015	Esophagus muscularis	MPHOSPH9	ENSG00000051825.10	-	0.3441	0.04734	3.534e-12	+	335	1	-	GTEx-V7_eQTL_EUR_2017
rs1060105	rs1060105	chr12:123806219	chr12:123321672	T	C	Gene expression	NCIT_C16608	GTEx	25954001	Unspecified	2015	Esophagus muscularis	-	ENSG00000235423.4	-	-0.3252	0.05426	6.224e-09	-	335	1	-	GTEx-V7_eQTL_EUR_2017
rs1060105	rs1060105	chr12:123806219	chr12:123321672	T	C	Gene expression	NCIT_C16608	GTEx	25954001	Unspecified	2015	Esophagus muscularis	CDK2AP1	ENSG00000111328.2	-	-0.2238	0.03291	6.237e-11	-	335	1	-	GTEx-V7_eQTL_EUR_2017
rs1060105	rs1060105	chr12:123806219	chr12:123321672	T	C	Gene expression	NCIT_C16608	GTEx	25954001	Unspecified	2015	Heart atrial appendage	ABCB9	ENSG00000150967.13	-	0.2712	0.06759	8.331e-05	+	264	1	-	GTEx-V7_eQTL_EUR_2017
rs1060105	rs1060105	chr12:123806219	chr12:123321672	T	C	Gene expression	NCIT_C16608	GTEx	25954001	Unspecified	2015	Heart atrial appendage	ARL6IP4	ENSG00000182196.9	-	-0.1444	0.03858	0.0002343	-	264	1	-	GTEx-V7_eQTL_EUR_2017
rs1060105	rs1060105	chr12:123806219	chr12:123321672	T	C	Gene expression	NCIT_C16608	GTEx	25954001	Unspecified	2015	Heart atrial appendage	MPHOSPH9	ENSG00000051825.10	-	0.2195	0.0558	0.000113	+	264	1	-	GTEx-V7_eQTL_EUR_2017
rs1060105	rs1060105	chr12:123806219	chr12:123321672	T	C	Gene expression	NCIT_C16608	GTEx	25954001	Unspecified	2015	Heart atrial appendage	-	ENSG00000235423.4	-	-0.3523	0.06918	7.795e-07	-	264	1	-	GTEx-V7_eQTL_EUR_2017
rs1060105	rs1060105	chr12:123806219	chr12:123321672	T	C	Gene expression	NCIT_C16608	GTEx	25954001	Unspecified	2015	Heart left ventricle	ABCB9	ENSG00000150967.13	-	0.3166	0.06637	3.349e-06	+	272	1	-	GTEx-V7_eQTL_EUR_2017
rs1060105	rs1060105	chr12:123806219	chr12:123321672	T	C	Gene expression	NCIT_C16608	GTEx	25954001	Unspecified	2015	Heart left ventricle	MPHOSPH9	ENSG00000051825.10	-	0.2369	0.03863	3.971e-09	+	272	1	-	GTEx-V7_eQTL_EUR_2017
rs1060105	rs1060105	chr12:123806219	chr12:123321672	T	C	Gene expression	NCIT_C16608	GTEx	25954001	Unspecified	2015	Heart left ventricle	CDK2AP1	ENSG00000111328.2	-	-0.1695	0.04202	7.584e-05	-	272	1	-	GTEx-V7_eQTL_EUR_2017
rs1060105	rs1060105	chr12:123806219	chr12:123321672	T	C	Gene expression	NCIT_C16608	GTEx	25954001	Unspecified	2015	Liver	ABCB9	ENSG00000150967.13	-	0.5026	0.07758	2.336e-09	+	153	1	-	GTEx-V7_eQTL_EUR_2017
rs1060105	rs1060105	chr12:123806219	chr12:123321672	T	C	Gene expression	NCIT_C16608	GTEx	25954001	Unspecified	2015	Liver	CDK2AP1	ENSG00000111328.2	-	-0.3132	0.06632	6.563e-06	-	153	1	-	GTEx-V7_eQTL_EUR_2017
rs1060105	rs1060105	chr12:123806219	chr12:123321672	T	C	Gene expression	NCIT_C16608	GTEx	25954001	Unspecified	2015	Lung	ABCB9	ENSG00000150967.13	-	0.1881	0.04849	0.0001274	+	383	1	-	GTEx-V7_eQTL_EUR_2017
rs1060105	rs1060105	chr12:123806219	chr12:123321672	T	C	Gene expression	NCIT_C16608	GTEx	25954001	Unspecified	2015	Lung	ARL6IP4	ENSG00000182196.9	-	-0.1414	0.03512	7.143e-05	-	383	1	-	GTEx-V7_eQTL_EUR_2017
rs1060105	rs1060105	chr12:123806219	chr12:123321672	T	C	Gene expression	NCIT_C16608	GTEx	25954001	Unspecified	2015	Lung	-	ENSG00000235423.4	-	-0.2545	0.05708	1.143e-05	-	383	1	-	GTEx-V7_eQTL_EUR_2017
rs1060105	rs1060105	chr12:123806219	chr12:123321672	T	C	Gene expression	NCIT_C16608	GTEx	25954001	Unspecified	2015	Lung	CDK2AP1	ENSG00000111328.2	-	-0.3004	0.03448	1.682e-16	-	383	1	-	GTEx-V7_eQTL_EUR_2017
rs1060105	rs1060105	chr12:123806219	chr12:123321672	T	C	Gene expression	NCIT_C16608	GTEx	25954001	Unspecified	2015	Minor salivary gland	CDK2AP1	ENSG00000111328.2	-	-0.3382	0.08667	0.0002342	-	85	1	-	GTEx-V7_eQTL_EUR_2017
rs1060105	rs1060105	chr12:123806219	chr12:123321672	T	C	Gene expression	NCIT_C16608	GTEx	25954001	Unspecified	2015	Muscle skeletal	ABCB9	ENSG00000150967.13	-	0.2497	0.05111	1.462e-06	+	491	1	-	GTEx-V7_eQTL_EUR_2017
rs1060105	rs1060105	chr12:123806219	chr12:123321672	T	C	Gene expression	NCIT_C16608	GTEx	25954001	Unspecified	2015	Muscle skeletal	-	ENSG00000235423.4	-	-0.2627	0.04842	9.77e-08	-	491	1	-	GTEx-V7_eQTL_EUR_2017
rs1060105	rs1060105	chr12:123806219	chr12:123321672	T	C	Gene expression	NCIT_C16608	GTEx	25954001	Unspecified	2015	Muscle skeletal	SETD8	ENSG00000183955.8	-	0.2244	0.03817	8.371e-09	+	491	1	-	GTEx-V7_eQTL_EUR_2017
rs1060105	rs1060105	chr12:123806219	chr12:123321672	T	C	Gene expression	NCIT_C16608	GTEx	25954001	Unspecified	2015	Nerve tibial	KNTC1	ENSG00000184445.7	-	0.1729	0.04831	0.0004047	+	361	1	-	GTEx-V7_eQTL_EUR_2017
rs1060105	rs1060105	chr12:123806219	chr12:123321672	T	C	Gene expression	NCIT_C16608	GTEx	25954001	Unspecified	2015	Nerve tibial	ABCB9	ENSG00000150967.13	-	0.1769	0.04928	0.0003889	+	361	1	-	GTEx-V7_eQTL_EUR_2017
rs1060105	rs1060105	chr12:123806219	chr12:123321672	T	C	Gene expression	NCIT_C16608	GTEx	25954001	Unspecified	2015	Nerve tibial	C12orf65	ENSG00000130921.3	-	-0.3347	0.05288	9.184e-10	-	361	1	-	GTEx-V7_eQTL_EUR_2017
rs1060105	rs1060105	chr12:123806219	chr12:123321672	T	C	Gene expression	NCIT_C16608	GTEx	25954001	Unspecified	2015	Nerve tibial	MPHOSPH9	ENSG00000051825.10	-	0.1953	0.04862	7.514e-05	+	361	1	-	GTEx-V7_eQTL_EUR_2017
rs1060105	rs1060105	chr12:123806219	chr12:123321672	T	C	Gene expression	NCIT_C16608	GTEx	25954001	Unspecified	2015	Nerve tibial	-	ENSG00000235423.4	-	-0.2798	0.05492	6.275e-07	-	361	1	-	GTEx-V7_eQTL_EUR_2017
rs1060105	rs1060105	chr12:123806219	chr12:123321672	T	C	Gene expression	NCIT_C16608	GTEx	25954001	Unspecified	2015	Nerve tibial	CDK2AP1	ENSG00000111328.2	-	-0.292	0.03613	1.671e-14	-	361	1	-	GTEx-V7_eQTL_EUR_2017
rs1060105	rs1060105	chr12:123806219	chr12:123321672	T	C	Gene expression	NCIT_C16608	GTEx	25954001	Unspecified	2015	Nerve tibial	SETD8	ENSG00000183955.8	-	-0.241	0.06507	0.0002544	-	361	1	-	GTEx-V7_eQTL_EUR_2017
rs1060105	rs1060105	chr12:123806219	chr12:123321672	T	C	Gene expression	NCIT_C16608	GTEx	25954001	Unspecified	2015	Pancreas	ARL6IP4	ENSG00000182196.9	-	-0.1866	0.05067	0.0003045	-	220	1	-	GTEx-V7_eQTL_EUR_2017
rs1060105	rs1060105	chr12:123806219	chr12:123321672	T	C	Gene expression	NCIT_C16608	GTEx	25954001	Unspecified	2015	Pancreas	CDK2AP1	ENSG00000111328.2	-	-0.5911	0.05463	2.067e-21	-	220	1	-	GTEx-V7_eQTL_EUR_2017
rs1060105	rs1060105	chr12:123806219	chr12:123321672	T	C	Gene expression	NCIT_C16608	GTEx	25954001	Unspecified	2015	Pancreas	SETD8	ENSG00000183955.8	-	-0.3608	0.07728	5.862e-06	-	220	1	-	GTEx-V7_eQTL_EUR_2017
rs1060105	rs1060105	chr12:123806219	chr12:123321672	T	C	Gene expression	NCIT_C16608	GTEx	25954001	Unspecified	2015	Pituitary	OGFOD2	ENSG00000111325.12	-	0.2261	0.06511	0.000718	+	157	1	-	GTEx-V7_eQTL_EUR_2017
rs1060105	rs1060105	chr12:123806219	chr12:123321672	T	C	Gene expression	NCIT_C16608	GTEx	25954001	Unspecified	2015	Prostate	CDK2AP1	ENSG00000111328.2	-	-0.2934	0.0769	0.0002248	-	132	1	-	GTEx-V7_eQTL_EUR_2017
rs1060105	rs1060105	chr12:123806219	chr12:123321672	T	C	Gene expression	NCIT_C16608	GTEx	25954001	Unspecified	2015	Skin not sun exposed suprapubic	ABCB9	ENSG00000150967.13	-	0.3732	0.05177	5.172e-12	+	335	1	-	GTEx-V7_eQTL_EUR_2017
rs1060105	rs1060105	chr12:123806219	chr12:123321672	T	C	Gene expression	NCIT_C16608	GTEx	25954001	Unspecified	2015	Skin not sun exposed suprapubic	C12orf65	ENSG00000130921.3	-	-0.1984	0.05093	0.0001224	-	335	1	-	GTEx-V7_eQTL_EUR_2017
rs1060105	rs1060105	chr12:123806219	chr12:123321672	T	C	Gene expression	NCIT_C16608	GTEx	25954001	Unspecified	2015	Skin not sun exposed suprapubic	MPHOSPH9	ENSG00000051825.10	-	0.2427	0.04927	1.43e-06	+	335	1	-	GTEx-V7_eQTL_EUR_2017
rs1060105	rs1060105	chr12:123806219	chr12:123321672	T	C	Gene expression	NCIT_C16608	GTEx	25954001	Unspecified	2015	Skin not sun exposed suprapubic	-	ENSG00000235423.4	-	-0.2341	0.06116	0.0001589	-	335	1	-	GTEx-V7_eQTL_EUR_2017
rs1060105	rs1060105	chr12:123806219	chr12:123321672	T	C	Gene expression	NCIT_C16608	GTEx	25954001	Unspecified	2015	Skin not sun exposed suprapubic	CDK2AP1	ENSG00000111328.2	-	-0.381	0.03605	3.138e-22	-	335	1	-	GTEx-V7_eQTL_EUR_2017
rs1060105	rs1060105	chr12:123806219	chr12:123321672	T	C	Gene expression	NCIT_C16608	GTEx	25954001	Unspecified	2015	Skin sun exposed lower leg	ABCB9	ENSG00000150967.13	-	0.266	0.04378	3.246e-09	+	414	1	-	GTEx-V7_eQTL_EUR_2017
rs1060105	rs1060105	chr12:123806219	chr12:123321672	T	C	Gene expression	NCIT_C16608	GTEx	25954001	Unspecified	2015	Skin sun exposed lower leg	C12orf65	ENSG00000130921.3	-	-0.1897	0.04522	3.482e-05	-	414	1	-	GTEx-V7_eQTL_EUR_2017
rs1060105	rs1060105	chr12:123806219	chr12:123321672	T	C	Gene expression	NCIT_C16608	GTEx	25954001	Unspecified	2015	Skin sun exposed lower leg	MPHOSPH9	ENSG00000051825.10	-	0.1768	0.03665	2.106e-06	+	414	1	-	GTEx-V7_eQTL_EUR_2017
rs1060105	rs1060105	chr12:123806219	chr12:123321672	T	C	Gene expression	NCIT_C16608	GTEx	25954001	Unspecified	2015	Skin sun exposed lower leg	CDK2AP1	ENSG00000111328.2	-	-0.3748	0.03293	1.017e-25	-	414	1	-	GTEx-V7_eQTL_EUR_2017
rs1060105	rs1060105	chr12:123806219	chr12:123321672	T	C	Gene expression	NCIT_C16608	GTEx	25954001	Unspecified	2015	Small intestine terminal ileum	ABCB9	ENSG00000150967.13	-	0.44	0.09697	1.588e-05	+	122	1	-	GTEx-V7_eQTL_EUR_2017
rs1060105	rs1060105	chr12:123806219	chr12:123321672	T	C	Gene expression	NCIT_C16608	GTEx	25954001	Unspecified	2015	Small intestine terminal ileum	CDK2AP1	ENSG00000111328.2	-	-0.319	0.06331	2.083e-06	-	122	1	-	GTEx-V7_eQTL_EUR_2017
rs1060105	rs1060105	chr12:123806219	chr12:123321672	T	C	Gene expression	NCIT_C16608	GTEx	25954001	Unspecified	2015	Spleen	MPHOSPH9	ENSG00000051825.10	-	0.2599	0.06277	6.335e-05	+	146	1	-	GTEx-V7_eQTL_EUR_2017
rs1060105	rs1060105	chr12:123806219	chr12:123321672	T	C	Gene expression	NCIT_C16608	GTEx	25954001	Unspecified	2015	Spleen	CDK2AP1	ENSG00000111328.2	-	-0.303	0.07168	4.548e-05	-	146	1	-	GTEx-V7_eQTL_EUR_2017
rs1060105	rs1060105	chr12:123806219	chr12:123321672	T	C	Gene expression	NCIT_C16608	GTEx	25954001	Unspecified	2015	Stomach	ARL6IP4	ENSG00000182196.9	-	-0.1631	0.04793	0.000806	-	237	1	-	GTEx-V7_eQTL_EUR_2017
rs1060105	rs1060105	chr12:123806219	chr12:123321672	T	C	Gene expression	NCIT_C16608	GTEx	25954001	Unspecified	2015	Stomach	C12orf65	ENSG00000130921.3	-	-0.2832	0.06878	5.591e-05	-	237	1	-	GTEx-V7_eQTL_EUR_2017
rs1060105	rs1060105	chr12:123806219	chr12:123321672	T	C	Gene expression	NCIT_C16608	GTEx	25954001	Unspecified	2015	Stomach	CDK2AP1	ENSG00000111328.2	-	-0.3297	0.04701	3.484e-11	-	237	1	-	GTEx-V7_eQTL_EUR_2017
rs1060105	rs1060105	chr12:123806219	chr12:123321672	T	C	Gene expression	NCIT_C16608	GTEx	25954001	Unspecified	2015	Testis	ABCB9	ENSG00000150967.13	-	-0.3273	0.07507	2.137e-05	-	225	1	-	GTEx-V7_eQTL_EUR_2017
rs1060105	rs1060105	chr12:123806219	chr12:123321672	T	C	Gene expression	NCIT_C16608	GTEx	25954001	Unspecified	2015	Testis	ARL6IP4	ENSG00000182196.9	-	-0.2753	0.06119	1.194e-05	-	225	1	-	GTEx-V7_eQTL_EUR_2017
rs1060105	rs1060105	chr12:123806219	chr12:123321672	T	C	Gene expression	NCIT_C16608	GTEx	25954001	Unspecified	2015	Testis	MPHOSPH9	ENSG00000051825.10	-	0.5987	0.05327	9.583e-23	+	225	1	-	GTEx-V7_eQTL_EUR_2017
rs1060105	rs1060105	chr12:123806219	chr12:123321672	T	C	Gene expression	NCIT_C16608	GTEx	25954001	Unspecified	2015	Testis	CDK2AP1	ENSG00000111328.2	-	-0.2139	0.04772	1.285e-05	-	225	1	-	GTEx-V7_eQTL_EUR_2017
rs1060105	rs1060105	chr12:123806219	chr12:123321672	T	C	Gene expression	NCIT_C16608	GTEx	25954001	Unspecified	2015	Thyroid	PITPNM2	ENSG00000090975.8	-	0.4751	0.04705	4.43e-21	+	399	1	-	GTEx-V7_eQTL_EUR_2017
rs1060105	rs1060105	chr12:123806219	chr12:123321672	T	C	Gene expression	NCIT_C16608	GTEx	25954001	Unspecified	2015	Thyroid	MPHOSPH9	ENSG00000051825.10	-	0.2265	0.03721	3.165e-09	+	399	1	-	GTEx-V7_eQTL_EUR_2017
rs1060105	rs1060105	chr12:123806219	chr12:123321672	T	C	Gene expression	NCIT_C16608	GTEx	25954001	Unspecified	2015	Thyroid	CDK2AP1	ENSG00000111328.2	-	-0.2728	0.03723	1.793e-12	-	399	1	-	GTEx-V7_eQTL_EUR_2017
rs1060105	rs1060105	chr12:123806219	chr12:123321672	T	C	Gene expression	NCIT_C16608	GTEx	25954001	Unspecified	2015	Uterus	-	ENSG00000235423.4	-	-0.5299	0.1482	0.0006018	-	101	1	-	GTEx-V7_eQTL_EUR_2017
rs1060105	rs1060105	chr12:123806219	chr12:123321672	T	C	Gene expression	NCIT_C16608	GTEx	25954001	Unspecified	2015	Whole blood	ARL6IP4	ENSG00000182196.9	-	-0.08515	0.02474	0.0006589	-	369	1	-	GTEx-V7_eQTL_EUR_2017
rs1060105	rs1060105	chr12:123806219	chr12:123321672	T	C	Gene expression	NCIT_C16608	GTEx	25954001	Unspecified	2015	Whole blood	CDK2AP1	ENSG00000111328.2	-	-0.3	0.05732	3.128e-07	-	369	1	-	GTEx-V7_eQTL_EUR_2017
rs1060105	rs1060105	chr12:123806219	chr12:123321672	T	C	Gene expression	NCIT_C16608	GTEx	25954001	Unspecified	2015	Whole blood	SETD8	ENSG00000183955.8	-	0.1784	0.04258	3.652e-05	+	369	1	-	GTEx-V7_eQTL_EUR_2017
rs1060105	rs1060105	chr12:123806219	chr12:123321672	T	C	Exon expression	NCIT_C16608	Geuvadis	24037378	European	2013	Lymphoblastoid cell lines	MPHOSPH9	ENSG00000051825.9	ENSG00000051825.9_123638762_123641455	NA	NA	4.038e-10	NA	462	1	-	Geuvadis_eQTL_EUR_2013
rs1060105	rs1060105	chr12:123806219	chr12:123321672	T	C	Exon expression	NCIT_C16608	Geuvadis	24037378	European	2013	Lymphoblastoid cell lines	OGFOD2	ENSG00000111325.12	ENSG00000111325.12_123462872_123463116	NA	NA	7.649e-06	NA	462	1	-	Geuvadis_eQTL_EUR_2013
rs1060105	rs1060105	chr12:123806219	chr12:123321672	T	C	Exon expression	NCIT_C16608	Geuvadis	24037378	European	2013	Lymphoblastoid cell lines	CDK2AP1	ENSG00000111328.2	ENSG00000111328.2_123749740_123749869	NA	NA	6.736e-17	NA	462	1	-	Geuvadis_eQTL_EUR_2013
rs1060105	rs1060105	chr12:123806219	chr12:123321672	T	C	Exon expression	NCIT_C16608	Geuvadis	24037378	European	2013	Lymphoblastoid cell lines	CDK2AP1	ENSG00000111328.2	ENSG00000111328.2_123745528_123746350	NA	NA	1.072e-20	NA	462	1	-	Geuvadis_eQTL_EUR_2013
rs1060105	rs1060105	chr12:123806219	chr12:123321672	T	C	Exon expression	NCIT_C16608	Geuvadis	24037378	European	2013	Lymphoblastoid cell lines	CDK2AP1	ENSG00000111328.2	ENSG00000111328.2_123756111_123756687	NA	NA	5.106e-08	NA	462	1	-	Geuvadis_eQTL_EUR_2013
rs1060105	rs1060105	chr12:123806219	chr12:123321672	T	C	Exon expression	NCIT_C16608	Geuvadis	24037378	European	2013	Lymphoblastoid cell lines	CDK2AP1	ENSG00000111328.2	ENSG00000111328.2_123751732_123752624	NA	NA	3.435e-14	NA	462	1	-	Geuvadis_eQTL_EUR_2013
rs1060105	rs1060105	chr12:123806219	chr12:123321672	T	C	Gene expression	NCIT_C16608	Geuvadis	24037378	European	2013	Lymphoblastoid cell lines	CDK2AP1	ENSG00000111328.2	ENSG00000111328.2	NA	NA	9.061e-19	NA	462	1	-	Geuvadis_eQTL_EUR_2013
rs1060105	rs1060105	chr12:123806219	chr12:123321672	T	C	Gene expression	NCIT_C16608	Joehanes R	28122634	Mixed	2017	Whole blood	CDK2AP1	-	3476097	0.1522	0.00389	2.323e-294	+	5257	1	-	Joehanes-R_eQTL_EUR_2017
rs1060105	rs1060105	chr12:123806219	chr12:123321672	T	C	Gene expression	NCIT_C16608	Joehanes R	28122634	Mixed	2017	Whole blood	SBNO1	-	3476130	0.028	0.00247	1.536e-29	+	5257	1	-	Joehanes-R_eQTL_EUR_2017
rs1060105	rs1060105	chr12:123806219	chr12:123321672	T	C	Gene expression	NCIT_C16608	Joehanes R	28122634	Mixed	2017	Whole blood	MPHOSPH9	-	3476012	0.0277	0.00321	8.23e-18	+	5257	1	-	Joehanes-R_eQTL_EUR_2017
rs1060105	rs1060105	chr12:123806219	chr12:123321672	T	C	Gene expression	NCIT_C16608	Joehanes R	28122634	Mixed	2017	Whole blood	ARL6IP4	-	3435681	-0.0159	0.00299	1.056e-07	-	5257	1	-	Joehanes-R_eQTL_EUR_2017
rs1060105	rs1060105	chr12:123806219	chr12:123321672	T	C	Gene expression	NCIT_C16608	Joehanes R	28122634	Mixed	2017	Whole blood	PITPNM2	-	3475926	0.0103	0.00207	6.902e-07	+	5257	1	-	Joehanes-R_eQTL_EUR_2017
rs1060105	rs1060105	chr12:123806219	chr12:123321672	T	C	Gene expression	NCIT_C16608	Joehanes R	28122634	Mixed	2017	Whole blood	C12orf65	-	3435752	0.018	0.00391	4.316e-06	+	5257	1	-	Joehanes-R_eQTL_EUR_2017
rs1060105	rs1060105	chr12:123806219	chr12:123321672	T	C	Gene expression	NCIT_C16608	Joehanes R	28122634	Mixed	2017	Whole blood	SNRNP35;RILPL1	-	4052378	0.0184	0.0042	1.186e-05	+	5257	1	-	Joehanes-R_eQTL_EUR_2017
rs1060105	rs1060105	chr12:123806219	chr12:123321672	T	C	Gene expression	NCIT_C16608	MuTHER	22941192	European	2012	Skin	ABCB9	-	ILMN_2343047	0.08866	0.01928	4.263e-06	+	667	1	-	MuTHER_eQTL_EUR_2012
rs1060105	rs1060105	chr12:123806219	chr12:123321672	T	C	Gene expression	NCIT_C16608	MuTHER	22941192	European	2012	Skin	ABCB9	-	ILMN_2343048	0.07271	0.02041	0.0003675	+	667	1	-	MuTHER_eQTL_EUR_2012
rs1060105	rs1060105	chr12:123806219	chr12:123321672	T	C	Gene expression	NCIT_C16608	Westra H	24013639	European	2013	Peripheral blood	RILPL2	-	1660286	NA	NA	1.971e-05	NA	5311	1	-	Westra-H_eQTL_EUR_2013
rs1060105	rs1060105	chr12:123806219	chr12:123321672	T	C	Gene expression	NCIT_C16608	eQTLGen	eQTLGen	European	2018	Whole blood	ABCB9	ENSG00000150967	-	NA	NA	7.39e-178	+	30971	34	-	eQTLGen_eQTL_EUR_2018
rs1060105	rs1060105	chr12:123806219	chr12:123321672	T	C	Gene expression	NCIT_C16608	eQTLGen	eQTLGen	European	2018	Whole blood	SETD8	ENSG00000183955	-	NA	NA	1.1e-112	+	9188	15	-	eQTLGen_eQTL_EUR_2018
rs1060105	rs1060105	chr12:123806219	chr12:123321672	T	C	Gene expression	NCIT_C16608	eQTLGen	eQTLGen	European	2018	Whole blood	MPHOSPH9	ENSG00000051825	-	NA	NA	3.59e-58	+	14263	16	-	eQTLGen_eQTL_EUR_2018
rs1060105	rs1060105	chr12:123806219	chr12:123321672	T	C	Gene expression	NCIT_C16608	eQTLGen	eQTLGen	European	2018	Whole blood	ARL6IP4	ENSG00000182196	-	NA	NA	7.09e-58	-	30971	34	-	eQTLGen_eQTL_EUR_2018
rs1060105	rs1060105	chr12:123806219	chr12:123321672	T	C	Gene expression	NCIT_C16608	eQTLGen	eQTLGen	European	2018	Whole blood	SBNO1	ENSG00000139697	-	NA	NA	4.31e-19	-	30971	34	-	eQTLGen_eQTL_EUR_2018
rs1060105	rs1060105	chr12:123806219	chr12:123321672	T	C	Gene expression	NCIT_C16608	eQTLGen	eQTLGen	European	2018	Whole blood	EIF2B1	ENSG00000111361	-	NA	NA	8.92e-11	+	31185	35	-	eQTLGen_eQTL_EUR_2018
rs1060105	rs1060105	chr12:123806219	chr12:123321672	T	C	Gene expression	NCIT_C16608	eQTLGen	eQTLGen	European	2018	Whole blood	SNRNP35	ENSG00000184209	-	NA	NA	6.22e-10	+	25911	27	-	eQTLGen_eQTL_EUR_2018
rs1060105	rs1060105	chr12:123806219	chr12:123321672	T	C	Gene expression	NCIT_C16608	eQTLGen	eQTLGen	European	2018	Whole blood	PITPNM2	ENSG00000090975	-	NA	NA	6.51e-09	+	31185	35	-	eQTLGen_eQTL_EUR_2018
rs1060105	rs1060105	chr12:123806219	chr12:123321672	T	C	Gene expression	NCIT_C16608	eQTLGen	eQTLGen	European	2018	Whole blood	CDK2AP1	ENSG00000111328	-	NA	NA	1.44e-07	-	25911	27	-	eQTLGen_eQTL_EUR_2018
rs1060105	rs1060105	chr12:123806219	chr12:123321672	T	C	Gene expression	NCIT_C16608	eQTLGen	eQTLGen	European	2018	Whole blood	OGFOD2	ENSG00000111325	-	NA	NA	5.2e-07	+	31185	35	-	eQTLGen_eQTL_EUR_2018
rs1060105	rs1060105	chr12:123806219	chr12:123321672	T	C	Gene expression	NCIT_C16608	eQTLGen	eQTLGen	European	2018	Whole blood	RP11-324E6.6	ENSG00000256249	-	NA	NA	2.16e-06	-	4994	12	-	eQTLGen_eQTL_EUR_2018
rs1060105	rs1060105	chr12:123806219	chr12:123321672	T	C	Gene expression	NCIT_C16608	eQTLGen	eQTLGen	European	2018	Whole blood	KNTC1	ENSG00000184445	-	NA	NA	1.23e-05	+	31185	35	-	eQTLGen_eQTL_EUR_2018
rs1060105	rs1060105	chr12:123806219	chr12:123321672	T	C	Gene expression	NCIT_C16608	eQTLGen	eQTLGen	European	2018	Whole blood	RILPL2	ENSG00000150977	-	NA	NA	0.000385	-	26011	32	-	eQTLGen_eQTL_EUR_2018
rs1060105	rs1060105	chr12:123806219	chr12:123321672	T	C	Gene expression	NCIT_C16608	eQTLGen	eQTLGen	European	2018	Whole blood	GTF2H3	ENSG00000111358	-	NA	NA	0.000837	+	31185	35	-	eQTLGen_eQTL_EUR_2018
rs1060105	rs1060105	chr12:123806219	chr12:123321672	T	C	Gene expression	NCIT_C16608	Grundberg E	21283786	European	2011	Bone	CDK2AP1	-	ILMN_19522	NA	NA	0.0001038	NA	782	1	-	eQTL_2017
rs1060105	rs1060105	chr12:123806219	chr12:123321672	T	C	Gene expression	NCIT_C16608	Fairfax B	22446964	European	2012	B cells	CDK2AP1	-	-	NA	NA	1.25e-10	NA	288	1	-	eQTL_2017
rs1060105	rs1060105	chr12:123806219	chr12:123321672	T	C	Gene expression	NCIT_C16608	Fairfax B	22446964	European	2012	Monocytes	CDK2AP1	-	-	NA	NA	3.71e-21	NA	288	1	-	eQTL_2017
rs1060105	rs1060105	chr12:123806219	chr12:123321672	T	C	Gene expression	NCIT_C16608	Fairfax B	24604202	European	2014	Blood	CDK2AP1	-	-	NA	NA	1.14e-85	NA	432	1	-	eQTL_2017
rs1060105	rs1060105	chr12:123806219	chr12:123321672	T	C	Gene expression	NCIT_C16608	Fairfax B	24604202	European	2014	Blood	ARL6IP4	-	-	NA	NA	8.77e-07	NA	432	1	-	eQTL_2017
rs1060105	rs1060105	chr12:123806219	chr12:123321672	T	C	Gene expression	NCIT_C16608	Fairfax B	24604202	European	2014	Blood	ABCB9	-	-	NA	NA	0.009394	NA	432	1	-	eQTL_2017
rs1060105	rs1060105	chr12:123806219	chr12:123321672	T	C	Gene expression	NCIT_C16608	Fairfax B	24604202	European	2014	Blood	SBNO1	-	-	NA	NA	0.005869	NA	432	1	-	eQTL_2017
rs1060105	rs1060105	chr12:123806219	chr12:123321672	T	C	Gene expression	NCIT_C16608	Fairfax B	24604202	European	2014	Blood	RILPL2	-	-	NA	NA	1.04e-05	NA	432	1	-	eQTL_2017
rs10654220	rs10654220	chr12:123703422	chr12:123218875	-	GTT	Gene expression	NCIT_C16608	GTEx	25954001	Unspecified	2015	Adipose subcutaneous	CDK2AP1	ENSG00000111328.2	-	NA	NA	7.292e-18	NA	298	1	-	GTEx-V6p_eQTL_EUR_2016
rs10654220	rs10654220	chr12:123703422	chr12:123218875	-	GTT	Gene expression	NCIT_C16608	GTEx	25954001	Unspecified	2015	Adipose subcutaneous	C12orf65	ENSG00000130921.3	-	NA	NA	0.0003865	NA	298	1	-	GTEx-V6p_eQTL_EUR_2016
rs10654220	rs10654220	chr12:123703422	chr12:123218875	-	GTT	Gene expression	NCIT_C16608	GTEx	25954001	Unspecified	2015	Adipose subcutaneous	-	ENSG00000235423.4	-	NA	NA	0.0008911	NA	298	1	-	GTEx-V6p_eQTL_EUR_2016
rs10654220	rs10654220	chr12:123703422	chr12:123218875	-	GTT	Gene expression	NCIT_C16608	GTEx	25954001	Unspecified	2015	Adipose visceral omentum	CDK2AP1	ENSG00000111328.2	-	NA	NA	1.16e-08	NA	185	1	-	GTEx-V6p_eQTL_EUR_2016
rs10654220	rs10654220	chr12:123703422	chr12:123218875	-	GTT	Gene expression	NCIT_C16608	GTEx	25954001	Unspecified	2015	Adipose visceral omentum	CCDC62	ENSG00000130783.9	-	NA	NA	0.0009311	NA	185	1	-	GTEx-V6p_eQTL_EUR_2016
rs10654220	rs10654220	chr12:123703422	chr12:123218875	-	GTT	Gene expression	NCIT_C16608	GTEx	25954001	Unspecified	2015	Adipose visceral omentum	-	ENSG00000235423.4	-	NA	NA	3.642e-05	NA	185	1	-	GTEx-V6p_eQTL_EUR_2016
rs10654220	rs10654220	chr12:123703422	chr12:123218875	-	GTT	Gene expression	NCIT_C16608	GTEx	25954001	Unspecified	2015	Artery aorta	MPHOSPH9	ENSG00000051825.10	-	NA	NA	0.0006778	NA	197	1	-	GTEx-V6p_eQTL_EUR_2016
rs10654220	rs10654220	chr12:123703422	chr12:123218875	-	GTT	Gene expression	NCIT_C16608	GTEx	25954001	Unspecified	2015	Artery aorta	CDK2AP1	ENSG00000111328.2	-	NA	NA	6.298e-08	NA	197	1	-	GTEx-V6p_eQTL_EUR_2016
rs10654220	rs10654220	chr12:123703422	chr12:123218875	-	GTT	Gene expression	NCIT_C16608	GTEx	25954001	Unspecified	2015	Artery aorta	C12orf65	ENSG00000130921.3	-	NA	NA	1.696e-05	NA	197	1	-	GTEx-V6p_eQTL_EUR_2016
rs10654220	rs10654220	chr12:123703422	chr12:123218875	-	GTT	Gene expression	NCIT_C16608	GTEx	25954001	Unspecified	2015	Artery aorta	-	ENSG00000235423.4	-	NA	NA	7.28e-08	NA	197	1	-	GTEx-V6p_eQTL_EUR_2016
rs10654220	rs10654220	chr12:123703422	chr12:123218875	-	GTT	Gene expression	NCIT_C16608	GTEx	25954001	Unspecified	2015	Artery tibial	MPHOSPH9	ENSG00000051825.10	-	NA	NA	8.792e-06	NA	285	1	-	GTEx-V6p_eQTL_EUR_2016
rs10654220	rs10654220	chr12:123703422	chr12:123218875	-	GTT	Gene expression	NCIT_C16608	GTEx	25954001	Unspecified	2015	Artery tibial	CDK2AP1	ENSG00000111328.2	-	NA	NA	9.032e-09	NA	285	1	-	GTEx-V6p_eQTL_EUR_2016
rs10654220	rs10654220	chr12:123703422	chr12:123218875	-	GTT	Gene expression	NCIT_C16608	GTEx	25954001	Unspecified	2015	Artery tibial	ABCB9	ENSG00000150967.13	-	NA	NA	4.059e-05	NA	285	1	-	GTEx-V6p_eQTL_EUR_2016
rs10654220	rs10654220	chr12:123703422	chr12:123218875	-	GTT	Gene expression	NCIT_C16608	GTEx	25954001	Unspecified	2015	Artery tibial	SETD8	ENSG00000183955.8	-	NA	NA	0.0001492	NA	285	1	-	GTEx-V6p_eQTL_EUR_2016
rs10654220	rs10654220	chr12:123703422	chr12:123218875	-	GTT	Gene expression	NCIT_C16608	GTEx	25954001	Unspecified	2015	Artery tibial	-	ENSG00000235423.4	-	NA	NA	4.247e-07	NA	285	1	-	GTEx-V6p_eQTL_EUR_2016
rs10654220	rs10654220	chr12:123703422	chr12:123218875	-	GTT	Gene expression	NCIT_C16608	GTEx	25954001	Unspecified	2015	Brain cerebellar hemisphere	-	ENSG00000235423.4	-	NA	NA	0.0009549	NA	89	1	-	GTEx-V6p_eQTL_EUR_2016
rs10654220	rs10654220	chr12:123703422	chr12:123218875	-	GTT	Gene expression	NCIT_C16608	GTEx	25954001	Unspecified	2015	Brain cerebellum	SETD8	ENSG00000183955.8	-	NA	NA	0.0005216	NA	103	1	-	GTEx-V6p_eQTL_EUR_2016
rs10654220	rs10654220	chr12:123703422	chr12:123218875	-	GTT	Gene expression	NCIT_C16608	GTEx	25954001	Unspecified	2015	Brain hippocampus	MPHOSPH9	ENSG00000051825.10	-	NA	NA	0.0005093	NA	81	1	-	GTEx-V6p_eQTL_EUR_2016
rs10654220	rs10654220	chr12:123703422	chr12:123218875	-	GTT	Gene expression	NCIT_C16608	GTEx	25954001	Unspecified	2015	Brain hypothalamus	OGFOD2	ENSG00000111325.12	-	NA	NA	2.298e-07	NA	81	1	-	GTEx-V6p_eQTL_EUR_2016
rs10654220	rs10654220	chr12:123703422	chr12:123218875	-	GTT	Gene expression	NCIT_C16608	GTEx	25954001	Unspecified	2015	Brain nucleus accumbens basal ganglia	ARL6IP4	ENSG00000182196.9	-	NA	NA	1.803e-07	NA	93	1	-	GTEx-V6p_eQTL_EUR_2016
rs10654220	rs10654220	chr12:123703422	chr12:123218875	-	GTT	Gene expression	NCIT_C16608	GTEx	25954001	Unspecified	2015	Breast mammary tissue	CDK2AP1	ENSG00000111328.2	-	NA	NA	6.381e-07	NA	183	1	-	GTEx-V6p_eQTL_EUR_2016
rs10654220	rs10654220	chr12:123703422	chr12:123218875	-	GTT	Gene expression	NCIT_C16608	GTEx	25954001	Unspecified	2015	Cells transformed fibroblasts	OGFOD2	ENSG00000111325.12	-	NA	NA	2.877e-07	NA	272	1	-	GTEx-V6p_eQTL_EUR_2016
rs10654220	rs10654220	chr12:123703422	chr12:123218875	-	GTT	Gene expression	NCIT_C16608	GTEx	25954001	Unspecified	2015	Cells transformed fibroblasts	CDK2AP1	ENSG00000111328.2	-	NA	NA	3.719e-31	NA	272	1	-	GTEx-V6p_eQTL_EUR_2016
rs10654220	rs10654220	chr12:123703422	chr12:123218875	-	GTT	Gene expression	NCIT_C16608	GTEx	25954001	Unspecified	2015	Cells transformed fibroblasts	C12orf65	ENSG00000130921.3	-	NA	NA	0.0008709	NA	272	1	-	GTEx-V6p_eQTL_EUR_2016
rs10654220	rs10654220	chr12:123703422	chr12:123218875	-	GTT	Gene expression	NCIT_C16608	GTEx	25954001	Unspecified	2015	Cells transformed fibroblasts	ABCB9	ENSG00000150967.13	-	NA	NA	9.328e-07	NA	272	1	-	GTEx-V6p_eQTL_EUR_2016
rs10654220	rs10654220	chr12:123703422	chr12:123218875	-	GTT	Gene expression	NCIT_C16608	GTEx	25954001	Unspecified	2015	Cells transformed fibroblasts	RILPL2	ENSG00000150977.9	-	NA	NA	0.0002558	NA	272	1	-	GTEx-V6p_eQTL_EUR_2016
rs10654220	rs10654220	chr12:123703422	chr12:123218875	-	GTT	Gene expression	NCIT_C16608	GTEx	25954001	Unspecified	2015	Cells transformed fibroblasts	ARL6IP4	ENSG00000182196.9	-	NA	NA	5.421e-07	NA	272	1	-	GTEx-V6p_eQTL_EUR_2016
rs10654220	rs10654220	chr12:123703422	chr12:123218875	-	GTT	Gene expression	NCIT_C16608	GTEx	25954001	Unspecified	2015	Cells transformed fibroblasts	SETD8	ENSG00000183955.8	-	NA	NA	9.508e-06	NA	272	1	-	GTEx-V6p_eQTL_EUR_2016
rs10654220	rs10654220	chr12:123703422	chr12:123218875	-	GTT	Gene expression	NCIT_C16608	GTEx	25954001	Unspecified	2015	Cells transformed fibroblasts	-	ENSG00000235423.4	-	NA	NA	8.725e-09	NA	272	1	-	GTEx-V6p_eQTL_EUR_2016
rs10654220	rs10654220	chr12:123703422	chr12:123218875	-	GTT	Gene expression	NCIT_C16608	GTEx	25954001	Unspecified	2015	Colon sigmoid	CDK2AP1	ENSG00000111328.2	-	NA	NA	2.814e-07	NA	124	1	-	GTEx-V6p_eQTL_EUR_2016
rs10654220	rs10654220	chr12:123703422	chr12:123218875	-	GTT	Gene expression	NCIT_C16608	GTEx	25954001	Unspecified	2015	Colon sigmoid	C12orf65	ENSG00000130921.3	-	NA	NA	5.01e-06	NA	124	1	-	GTEx-V6p_eQTL_EUR_2016
rs10654220	rs10654220	chr12:123703422	chr12:123218875	-	GTT	Gene expression	NCIT_C16608	GTEx	25954001	Unspecified	2015	Colon sigmoid	ABCB9	ENSG00000150967.13	-	NA	NA	6.989e-05	NA	124	1	-	GTEx-V6p_eQTL_EUR_2016
rs10654220	rs10654220	chr12:123703422	chr12:123218875	-	GTT	Gene expression	NCIT_C16608	GTEx	25954001	Unspecified	2015	Colon sigmoid	-	ENSG00000235423.4	-	NA	NA	1.165e-07	NA	124	1	-	GTEx-V6p_eQTL_EUR_2016
rs10654220	rs10654220	chr12:123703422	chr12:123218875	-	GTT	Gene expression	NCIT_C16608	GTEx	25954001	Unspecified	2015	Colon transverse	CDK2AP1	ENSG00000111328.2	-	NA	NA	8.647e-14	NA	169	1	-	GTEx-V6p_eQTL_EUR_2016
rs10654220	rs10654220	chr12:123703422	chr12:123218875	-	GTT	Gene expression	NCIT_C16608	GTEx	25954001	Unspecified	2015	Colon transverse	ABCB9	ENSG00000150967.13	-	NA	NA	5.711e-05	NA	169	1	-	GTEx-V6p_eQTL_EUR_2016
rs10654220	rs10654220	chr12:123703422	chr12:123218875	-	GTT	Gene expression	NCIT_C16608	GTEx	25954001	Unspecified	2015	Esophagus gastroesophageal junction	CDK2AP1	ENSG00000111328.2	-	NA	NA	6.637e-05	NA	127	1	-	GTEx-V6p_eQTL_EUR_2016
rs10654220	rs10654220	chr12:123703422	chr12:123218875	-	GTT	Gene expression	NCIT_C16608	GTEx	25954001	Unspecified	2015	Esophagus gastroesophageal junction	-	ENSG00000235423.4	-	NA	NA	1.628e-05	NA	127	1	-	GTEx-V6p_eQTL_EUR_2016
rs10654220	rs10654220	chr12:123703422	chr12:123218875	-	GTT	Gene expression	NCIT_C16608	GTEx	25954001	Unspecified	2015	Esophagus mucosa	CDK2AP1	ENSG00000111328.2	-	NA	NA	5.573e-33	NA	241	1	-	GTEx-V6p_eQTL_EUR_2016
rs10654220	rs10654220	chr12:123703422	chr12:123218875	-	GTT	Gene expression	NCIT_C16608	GTEx	25954001	Unspecified	2015	Esophagus mucosa	ARL6IP4	ENSG00000182196.9	-	NA	NA	2.801e-05	NA	241	1	-	GTEx-V6p_eQTL_EUR_2016
rs10654220	rs10654220	chr12:123703422	chr12:123218875	-	GTT	Gene expression	NCIT_C16608	GTEx	25954001	Unspecified	2015	Esophagus muscularis	MPHOSPH9	ENSG00000051825.10	-	NA	NA	4.361e-10	NA	218	1	-	GTEx-V6p_eQTL_EUR_2016
rs10654220	rs10654220	chr12:123703422	chr12:123218875	-	GTT	Gene expression	NCIT_C16608	GTEx	25954001	Unspecified	2015	Esophagus muscularis	CDK2AP1	ENSG00000111328.2	-	NA	NA	4.015e-08	NA	218	1	-	GTEx-V6p_eQTL_EUR_2016
rs10654220	rs10654220	chr12:123703422	chr12:123218875	-	GTT	Gene expression	NCIT_C16608	GTEx	25954001	Unspecified	2015	Esophagus muscularis	C12orf65	ENSG00000130921.3	-	NA	NA	6.07e-05	NA	218	1	-	GTEx-V6p_eQTL_EUR_2016
rs10654220	rs10654220	chr12:123703422	chr12:123218875	-	GTT	Gene expression	NCIT_C16608	GTEx	25954001	Unspecified	2015	Esophagus muscularis	-	ENSG00000235423.4	-	NA	NA	1.385e-07	NA	218	1	-	GTEx-V6p_eQTL_EUR_2016
rs10654220	rs10654220	chr12:123703422	chr12:123218875	-	GTT	Gene expression	NCIT_C16608	GTEx	25954001	Unspecified	2015	Heart left ventricle	MPHOSPH9	ENSG00000051825.10	-	NA	NA	1.022e-06	NA	190	1	-	GTEx-V6p_eQTL_EUR_2016
rs10654220	rs10654220	chr12:123703422	chr12:123218875	-	GTT	Gene expression	NCIT_C16608	GTEx	25954001	Unspecified	2015	Heart left ventricle	OGFOD2	ENSG00000111325.12	-	NA	NA	0.0003246	NA	190	1	-	GTEx-V6p_eQTL_EUR_2016
rs10654220	rs10654220	chr12:123703422	chr12:123218875	-	GTT	Gene expression	NCIT_C16608	GTEx	25954001	Unspecified	2015	Heart left ventricle	ABCB9	ENSG00000150967.13	-	NA	NA	2.113e-06	NA	190	1	-	GTEx-V6p_eQTL_EUR_2016
rs10654220	rs10654220	chr12:123703422	chr12:123218875	-	GTT	Gene expression	NCIT_C16608	GTEx	25954001	Unspecified	2015	Lung	MPHOSPH9	ENSG00000051825.10	-	NA	NA	0.0006272	NA	278	1	-	GTEx-V6p_eQTL_EUR_2016
rs10654220	rs10654220	chr12:123703422	chr12:123218875	-	GTT	Gene expression	NCIT_C16608	GTEx	25954001	Unspecified	2015	Lung	CDK2AP1	ENSG00000111328.2	-	NA	NA	3.223e-07	NA	278	1	-	GTEx-V6p_eQTL_EUR_2016
rs10654220	rs10654220	chr12:123703422	chr12:123218875	-	GTT	Gene expression	NCIT_C16608	GTEx	25954001	Unspecified	2015	Lung	GTF2H3	ENSG00000111358.9	-	NA	NA	0.0001006	NA	278	1	-	GTEx-V6p_eQTL_EUR_2016
rs10654220	rs10654220	chr12:123703422	chr12:123218875	-	GTT	Gene expression	NCIT_C16608	GTEx	25954001	Unspecified	2015	Lung	ABCB9	ENSG00000150967.13	-	NA	NA	0.0003815	NA	278	1	-	GTEx-V6p_eQTL_EUR_2016
rs10654220	rs10654220	chr12:123703422	chr12:123218875	-	GTT	Gene expression	NCIT_C16608	GTEx	25954001	Unspecified	2015	Muscle skeletal	SETD8	ENSG00000183955.8	-	NA	NA	5.115e-06	NA	361	1	-	GTEx-V6p_eQTL_EUR_2016
rs10654220	rs10654220	chr12:123703422	chr12:123218875	-	GTT	Gene expression	NCIT_C16608	GTEx	25954001	Unspecified	2015	Muscle skeletal	-	ENSG00000235423.4	-	NA	NA	7.249e-06	NA	361	1	-	GTEx-V6p_eQTL_EUR_2016
rs10654220	rs10654220	chr12:123703422	chr12:123218875	-	GTT	Gene expression	NCIT_C16608	GTEx	25954001	Unspecified	2015	Nerve tibial	MPHOSPH9	ENSG00000051825.10	-	NA	NA	7.386e-05	NA	256	1	-	GTEx-V6p_eQTL_EUR_2016
rs10654220	rs10654220	chr12:123703422	chr12:123218875	-	GTT	Gene expression	NCIT_C16608	GTEx	25954001	Unspecified	2015	Nerve tibial	CDK2AP1	ENSG00000111328.2	-	NA	NA	7.731e-13	NA	256	1	-	GTEx-V6p_eQTL_EUR_2016
rs10654220	rs10654220	chr12:123703422	chr12:123218875	-	GTT	Gene expression	NCIT_C16608	GTEx	25954001	Unspecified	2015	Nerve tibial	C12orf65	ENSG00000130921.3	-	NA	NA	0.0003007	NA	256	1	-	GTEx-V6p_eQTL_EUR_2016
rs10654220	rs10654220	chr12:123703422	chr12:123218875	-	GTT	Gene expression	NCIT_C16608	GTEx	25954001	Unspecified	2015	Nerve tibial	ABCB9	ENSG00000150967.13	-	NA	NA	0.0002819	NA	256	1	-	GTEx-V6p_eQTL_EUR_2016
rs10654220	rs10654220	chr12:123703422	chr12:123218875	-	GTT	Gene expression	NCIT_C16608	GTEx	25954001	Unspecified	2015	Nerve tibial	-	ENSG00000235423.4	-	NA	NA	0.0001803	NA	256	1	-	GTEx-V6p_eQTL_EUR_2016
rs10654220	rs10654220	chr12:123703422	chr12:123218875	-	GTT	Gene expression	NCIT_C16608	GTEx	25954001	Unspecified	2015	Pancreas	MPHOSPH9	ENSG00000051825.10	-	NA	NA	0.0004699	NA	149	1	-	GTEx-V6p_eQTL_EUR_2016
rs10654220	rs10654220	chr12:123703422	chr12:123218875	-	GTT	Gene expression	NCIT_C16608	GTEx	25954001	Unspecified	2015	Pancreas	CDK2AP1	ENSG00000111328.2	-	NA	NA	7.814e-15	NA	149	1	-	GTEx-V6p_eQTL_EUR_2016
rs10654220	rs10654220	chr12:123703422	chr12:123218875	-	GTT	Gene expression	NCIT_C16608	GTEx	25954001	Unspecified	2015	Pancreas	SETD8	ENSG00000183955.8	-	NA	NA	2.385e-05	NA	149	1	-	GTEx-V6p_eQTL_EUR_2016
rs10654220	rs10654220	chr12:123703422	chr12:123218875	-	GTT	Gene expression	NCIT_C16608	GTEx	25954001	Unspecified	2015	Pituitary	MPHOSPH9	ENSG00000051825.10	-	NA	NA	0.0006404	NA	87	1	-	GTEx-V6p_eQTL_EUR_2016
rs10654220	rs10654220	chr12:123703422	chr12:123218875	-	GTT	Gene expression	NCIT_C16608	GTEx	25954001	Unspecified	2015	Skin not sun exposed suprapubic	CDK2AP1	ENSG00000111328.2	-	NA	NA	1.086e-11	NA	196	1	-	GTEx-V6p_eQTL_EUR_2016
rs10654220	rs10654220	chr12:123703422	chr12:123218875	-	GTT	Gene expression	NCIT_C16608	GTEx	25954001	Unspecified	2015	Skin not sun exposed suprapubic	ABCB9	ENSG00000150967.13	-	NA	NA	7.596e-10	NA	196	1	-	GTEx-V6p_eQTL_EUR_2016
rs10654220	rs10654220	chr12:123703422	chr12:123218875	-	GTT	Gene expression	NCIT_C16608	GTEx	25954001	Unspecified	2015	Skin sun exposed lower leg	MPHOSPH9	ENSG00000051825.10	-	NA	NA	3.234e-09	NA	302	1	-	GTEx-V6p_eQTL_EUR_2016
rs10654220	rs10654220	chr12:123703422	chr12:123218875	-	GTT	Gene expression	NCIT_C16608	GTEx	25954001	Unspecified	2015	Skin sun exposed lower leg	CDK2AP1	ENSG00000111328.2	-	NA	NA	6.182e-14	NA	302	1	-	GTEx-V6p_eQTL_EUR_2016
rs10654220	rs10654220	chr12:123703422	chr12:123218875	-	GTT	Gene expression	NCIT_C16608	GTEx	25954001	Unspecified	2015	Skin sun exposed lower leg	ABCB9	ENSG00000150967.13	-	NA	NA	2.962e-05	NA	302	1	-	GTEx-V6p_eQTL_EUR_2016
rs10654220	rs10654220	chr12:123703422	chr12:123218875	-	GTT	Gene expression	NCIT_C16608	GTEx	25954001	Unspecified	2015	Small intestine terminal ileum	CDK2AP1	ENSG00000111328.2	-	NA	NA	0.0008816	NA	77	1	-	GTEx-V6p_eQTL_EUR_2016
rs10654220	rs10654220	chr12:123703422	chr12:123218875	-	GTT	Gene expression	NCIT_C16608	GTEx	25954001	Unspecified	2015	Small intestine terminal ileum	ABCB9	ENSG00000150967.13	-	NA	NA	6.191e-05	NA	77	1	-	GTEx-V6p_eQTL_EUR_2016
rs10654220	rs10654220	chr12:123703422	chr12:123218875	-	GTT	Gene expression	NCIT_C16608	GTEx	25954001	Unspecified	2015	Stomach	MPHOSPH9	ENSG00000051825.10	-	NA	NA	6.074e-06	NA	170	1	-	GTEx-V6p_eQTL_EUR_2016
rs10654220	rs10654220	chr12:123703422	chr12:123218875	-	GTT	Gene expression	NCIT_C16608	GTEx	25954001	Unspecified	2015	Stomach	CDK2AP1	ENSG00000111328.2	-	NA	NA	8.657e-07	NA	170	1	-	GTEx-V6p_eQTL_EUR_2016
rs10654220	rs10654220	chr12:123703422	chr12:123218875	-	GTT	Gene expression	NCIT_C16608	GTEx	25954001	Unspecified	2015	Testis	MPHOSPH9	ENSG00000051825.10	-	NA	NA	4.668e-17	NA	157	1	-	GTEx-V6p_eQTL_EUR_2016
rs10654220	rs10654220	chr12:123703422	chr12:123218875	-	GTT	Gene expression	NCIT_C16608	GTEx	25954001	Unspecified	2015	Testis	CDK2AP1	ENSG00000111328.2	-	NA	NA	2.154e-06	NA	157	1	-	GTEx-V6p_eQTL_EUR_2016
rs10654220	rs10654220	chr12:123703422	chr12:123218875	-	GTT	Gene expression	NCIT_C16608	GTEx	25954001	Unspecified	2015	Testis	ARL6IP4	ENSG00000182196.9	-	NA	NA	4.735e-05	NA	157	1	-	GTEx-V6p_eQTL_EUR_2016
rs10654220	rs10654220	chr12:123703422	chr12:123218875	-	GTT	Gene expression	NCIT_C16608	GTEx	25954001	Unspecified	2015	Thyroid	MPHOSPH9	ENSG00000051825.10	-	NA	NA	7.207e-10	NA	278	1	-	GTEx-V6p_eQTL_EUR_2016
rs10654220	rs10654220	chr12:123703422	chr12:123218875	-	GTT	Gene expression	NCIT_C16608	GTEx	25954001	Unspecified	2015	Thyroid	PITPNM2	ENSG00000090975.8	-	NA	NA	1.509e-13	NA	278	1	-	GTEx-V6p_eQTL_EUR_2016
rs10654220	rs10654220	chr12:123703422	chr12:123218875	-	GTT	Gene expression	NCIT_C16608	GTEx	25954001	Unspecified	2015	Thyroid	CDK2AP1	ENSG00000111328.2	-	NA	NA	1.136e-07	NA	278	1	-	GTEx-V6p_eQTL_EUR_2016
rs10654220	rs10654220	chr12:123703422	chr12:123218875	-	GTT	Gene expression	NCIT_C16608	GTEx	25954001	Unspecified	2015	Whole blood	MPHOSPH9	ENSG00000051825.10	-	NA	NA	1.193e-05	NA	338	1	-	GTEx-V6p_eQTL_EUR_2016
rs10654220	rs10654220	chr12:123703422	chr12:123218875	-	GTT	Gene expression	NCIT_C16608	GTEx	25954001	Unspecified	2015	Whole blood	CDK2AP1	ENSG00000111328.2	-	NA	NA	1.195e-08	NA	338	1	-	GTEx-V6p_eQTL_EUR_2016
rs10654220	rs10654220	chr12:123703422	chr12:123218875	-	GTT	Gene expression	NCIT_C16608	GTEx	25954001	Unspecified	2015	Whole blood	SETD8	ENSG00000183955.8	-	NA	NA	0.0004458	NA	338	1	-	GTEx-V6p_eQTL_EUR_2016
rs10654220	rs10654220	chr12:123703422	chr12:123218875	-	GTT	Gene expression	NCIT_C16608	GTEx	25954001	Unspecified	2015	Adipose subcutaneous	C12orf65	ENSG00000130921.3	-	NA	NA	6.441e-08	NA	385	1	-	GTEx-V7_eQTL_EUR_2017
rs10654220	rs10654220	chr12:123703422	chr12:123218875	-	GTT	Gene expression	NCIT_C16608	GTEx	25954001	Unspecified	2015	Adipose subcutaneous	-	ENSG00000235423.4	-	NA	NA	8.744e-05	NA	385	1	-	GTEx-V7_eQTL_EUR_2017
rs10654220	rs10654220	chr12:123703422	chr12:123218875	-	GTT	Gene expression	NCIT_C16608	GTEx	25954001	Unspecified	2015	Adipose subcutaneous	CDK2AP1	ENSG00000111328.2	-	NA	NA	2.207e-27	NA	385	1	-	GTEx-V7_eQTL_EUR_2017
rs10654220	rs10654220	chr12:123703422	chr12:123218875	-	GTT	Gene expression	NCIT_C16608	GTEx	25954001	Unspecified	2015	Adipose visceral omentum	ARL6IP4	ENSG00000182196.9	-	NA	NA	4.025e-06	NA	313	1	-	GTEx-V7_eQTL_EUR_2017
rs10654220	rs10654220	chr12:123703422	chr12:123218875	-	GTT	Gene expression	NCIT_C16608	GTEx	25954001	Unspecified	2015	Adipose visceral omentum	C12orf65	ENSG00000130921.3	-	NA	NA	1.519e-07	NA	313	1	-	GTEx-V7_eQTL_EUR_2017
rs10654220	rs10654220	chr12:123703422	chr12:123218875	-	GTT	Gene expression	NCIT_C16608	GTEx	25954001	Unspecified	2015	Adipose visceral omentum	MPHOSPH9	ENSG00000051825.10	-	NA	NA	7.886e-05	NA	313	1	-	GTEx-V7_eQTL_EUR_2017
rs10654220	rs10654220	chr12:123703422	chr12:123218875	-	GTT	Gene expression	NCIT_C16608	GTEx	25954001	Unspecified	2015	Adipose visceral omentum	-	ENSG00000235423.4	-	NA	NA	1.634e-06	NA	313	1	-	GTEx-V7_eQTL_EUR_2017
rs10654220	rs10654220	chr12:123703422	chr12:123218875	-	GTT	Gene expression	NCIT_C16608	GTEx	25954001	Unspecified	2015	Adipose visceral omentum	CDK2AP1	ENSG00000111328.2	-	NA	NA	1.034e-17	NA	313	1	-	GTEx-V7_eQTL_EUR_2017
rs10654220	rs10654220	chr12:123703422	chr12:123218875	-	GTT	Gene expression	NCIT_C16608	GTEx	25954001	Unspecified	2015	Artery aorta	C12orf65	ENSG00000130921.3	-	NA	NA	9.451e-10	NA	267	1	-	GTEx-V7_eQTL_EUR_2017
rs10654220	rs10654220	chr12:123703422	chr12:123218875	-	GTT	Gene expression	NCIT_C16608	GTEx	25954001	Unspecified	2015	Artery aorta	MPHOSPH9	ENSG00000051825.10	-	NA	NA	0.0003249	NA	267	1	-	GTEx-V7_eQTL_EUR_2017
rs10654220	rs10654220	chr12:123703422	chr12:123218875	-	GTT	Gene expression	NCIT_C16608	GTEx	25954001	Unspecified	2015	Artery aorta	-	ENSG00000235423.4	-	NA	NA	8.132e-11	NA	267	1	-	GTEx-V7_eQTL_EUR_2017
rs10654220	rs10654220	chr12:123703422	chr12:123218875	-	GTT	Gene expression	NCIT_C16608	GTEx	25954001	Unspecified	2015	Artery aorta	CDK2AP1	ENSG00000111328.2	-	NA	NA	1.474e-14	NA	267	1	-	GTEx-V7_eQTL_EUR_2017
rs10654220	rs10654220	chr12:123703422	chr12:123218875	-	GTT	Gene expression	NCIT_C16608	GTEx	25954001	Unspecified	2015	Artery tibial	ABCB9	ENSG00000150967.13	-	NA	NA	2.517e-05	NA	388	1	-	GTEx-V7_eQTL_EUR_2017
rs10654220	rs10654220	chr12:123703422	chr12:123218875	-	GTT	Gene expression	NCIT_C16608	GTEx	25954001	Unspecified	2015	Artery tibial	MPHOSPH9	ENSG00000051825.10	-	NA	NA	5.225e-07	NA	388	1	-	GTEx-V7_eQTL_EUR_2017
rs10654220	rs10654220	chr12:123703422	chr12:123218875	-	GTT	Gene expression	NCIT_C16608	GTEx	25954001	Unspecified	2015	Artery tibial	-	ENSG00000235423.4	-	NA	NA	1.311e-07	NA	388	1	-	GTEx-V7_eQTL_EUR_2017
rs10654220	rs10654220	chr12:123703422	chr12:123218875	-	GTT	Gene expression	NCIT_C16608	GTEx	25954001	Unspecified	2015	Artery tibial	CDK2AP1	ENSG00000111328.2	-	NA	NA	2.997e-13	NA	388	1	-	GTEx-V7_eQTL_EUR_2017
rs10654220	rs10654220	chr12:123703422	chr12:123218875	-	GTT	Gene expression	NCIT_C16608	GTEx	25954001	Unspecified	2015	Brain anterior cingulate cortex BA24	-	ENSG00000235423.4	-	NA	NA	0.0001646	NA	109	1	-	GTEx-V7_eQTL_EUR_2017
rs10654220	rs10654220	chr12:123703422	chr12:123218875	-	GTT	Gene expression	NCIT_C16608	GTEx	25954001	Unspecified	2015	Brain caudate basal ganglia	MPHOSPH9	ENSG00000051825.10	-	NA	NA	0.0008226	NA	144	1	-	GTEx-V7_eQTL_EUR_2017
rs10654220	rs10654220	chr12:123703422	chr12:123218875	-	GTT	Gene expression	NCIT_C16608	GTEx	25954001	Unspecified	2015	Brain caudate basal ganglia	-	ENSG00000235423.4	-	NA	NA	6.931e-05	NA	144	1	-	GTEx-V7_eQTL_EUR_2017
rs10654220	rs10654220	chr12:123703422	chr12:123218875	-	GTT	Gene expression	NCIT_C16608	GTEx	25954001	Unspecified	2015	Brain cerebellar hemisphere	PITPNM2	ENSG00000090975.8	-	NA	NA	0.0002311	NA	125	1	-	GTEx-V7_eQTL_EUR_2017
rs10654220	rs10654220	chr12:123703422	chr12:123218875	-	GTT	Gene expression	NCIT_C16608	GTEx	25954001	Unspecified	2015	Brain cerebellar hemisphere	-	ENSG00000235423.4	-	NA	NA	0.0003926	NA	125	1	-	GTEx-V7_eQTL_EUR_2017
rs10654220	rs10654220	chr12:123703422	chr12:123218875	-	GTT	Gene expression	NCIT_C16608	GTEx	25954001	Unspecified	2015	Brain cerebellum	PITPNM2	ENSG00000090975.8	-	NA	NA	8.237e-06	NA	154	1	-	GTEx-V7_eQTL_EUR_2017
rs10654220	rs10654220	chr12:123703422	chr12:123218875	-	GTT	Gene expression	NCIT_C16608	GTEx	25954001	Unspecified	2015	Brain cerebellum	-	ENSG00000235423.4	-	NA	NA	5.533e-05	NA	154	1	-	GTEx-V7_eQTL_EUR_2017
rs10654220	rs10654220	chr12:123703422	chr12:123218875	-	GTT	Gene expression	NCIT_C16608	GTEx	25954001	Unspecified	2015	Brain cerebellum	SETD8	ENSG00000183955.8	-	NA	NA	6.505e-08	NA	154	1	-	GTEx-V7_eQTL_EUR_2017
rs10654220	rs10654220	chr12:123703422	chr12:123218875	-	GTT	Gene expression	NCIT_C16608	GTEx	25954001	Unspecified	2015	Brain cortex	ABCB9	ENSG00000150967.13	-	NA	NA	8.471e-05	NA	136	1	-	GTEx-V7_eQTL_EUR_2017
rs10654220	rs10654220	chr12:123703422	chr12:123218875	-	GTT	Gene expression	NCIT_C16608	GTEx	25954001	Unspecified	2015	Brain spinal cord cervical c-1	-	ENSG00000269997.1	-	NA	NA	0.0003985	NA	83	1	-	GTEx-V7_eQTL_EUR_2017
rs10654220	rs10654220	chr12:123703422	chr12:123218875	-	GTT	Gene expression	NCIT_C16608	GTEx	25954001	Unspecified	2015	Breast mammary tissue	C12orf65	ENSG00000130921.3	-	NA	NA	2.225e-05	NA	251	1	-	GTEx-V7_eQTL_EUR_2017
rs10654220	rs10654220	chr12:123703422	chr12:123218875	-	GTT	Gene expression	NCIT_C16608	GTEx	25954001	Unspecified	2015	Breast mammary tissue	-	ENSG00000235423.4	-	NA	NA	0.0002504	NA	251	1	-	GTEx-V7_eQTL_EUR_2017
rs10654220	rs10654220	chr12:123703422	chr12:123218875	-	GTT	Gene expression	NCIT_C16608	GTEx	25954001	Unspecified	2015	Breast mammary tissue	CDK2AP1	ENSG00000111328.2	-	NA	NA	3.834e-10	NA	251	1	-	GTEx-V7_eQTL_EUR_2017
rs10654220	rs10654220	chr12:123703422	chr12:123218875	-	GTT	Gene expression	NCIT_C16608	GTEx	25954001	Unspecified	2015	Cells EBV-transformed lymphocytes	OGFOD2	ENSG00000111325.12	-	NA	NA	1.826e-06	NA	117	1	-	GTEx-V7_eQTL_EUR_2017
rs10654220	rs10654220	chr12:123703422	chr12:123218875	-	GTT	Gene expression	NCIT_C16608	GTEx	25954001	Unspecified	2015	Cells transformed fibroblasts	OGFOD2	ENSG00000111325.12	-	NA	NA	2.902e-08	NA	300	1	-	GTEx-V7_eQTL_EUR_2017
rs10654220	rs10654220	chr12:123703422	chr12:123218875	-	GTT	Gene expression	NCIT_C16608	GTEx	25954001	Unspecified	2015	Cells transformed fibroblasts	ABCB9	ENSG00000150967.13	-	NA	NA	2.066e-07	NA	300	1	-	GTEx-V7_eQTL_EUR_2017
rs10654220	rs10654220	chr12:123703422	chr12:123218875	-	GTT	Gene expression	NCIT_C16608	GTEx	25954001	Unspecified	2015	Cells transformed fibroblasts	ARL6IP4	ENSG00000182196.9	-	NA	NA	5.255e-06	NA	300	1	-	GTEx-V7_eQTL_EUR_2017
rs10654220	rs10654220	chr12:123703422	chr12:123218875	-	GTT	Gene expression	NCIT_C16608	GTEx	25954001	Unspecified	2015	Cells transformed fibroblasts	C12orf65	ENSG00000130921.3	-	NA	NA	1.048e-07	NA	300	1	-	GTEx-V7_eQTL_EUR_2017
rs10654220	rs10654220	chr12:123703422	chr12:123218875	-	GTT	Gene expression	NCIT_C16608	GTEx	25954001	Unspecified	2015	Cells transformed fibroblasts	-	ENSG00000235423.4	-	NA	NA	2.603e-11	NA	300	1	-	GTEx-V7_eQTL_EUR_2017
rs10654220	rs10654220	chr12:123703422	chr12:123218875	-	GTT	Gene expression	NCIT_C16608	GTEx	25954001	Unspecified	2015	Cells transformed fibroblasts	CDK2AP1	ENSG00000111328.2	-	NA	NA	4.275e-34	NA	300	1	-	GTEx-V7_eQTL_EUR_2017
rs10654220	rs10654220	chr12:123703422	chr12:123218875	-	GTT	Gene expression	NCIT_C16608	GTEx	25954001	Unspecified	2015	Cells transformed fibroblasts	SETD8	ENSG00000183955.8	-	NA	NA	2.521e-06	NA	300	1	-	GTEx-V7_eQTL_EUR_2017
rs10654220	rs10654220	chr12:123703422	chr12:123218875	-	GTT	Gene expression	NCIT_C16608	GTEx	25954001	Unspecified	2015	Cells transformed fibroblasts	RILPL2	ENSG00000150977.9	-	NA	NA	5.325e-05	NA	300	1	-	GTEx-V7_eQTL_EUR_2017
rs10654220	rs10654220	chr12:123703422	chr12:123218875	-	GTT	Gene expression	NCIT_C16608	GTEx	25954001	Unspecified	2015	Colon sigmoid	ABCB9	ENSG00000150967.13	-	NA	NA	7.051e-06	NA	203	1	-	GTEx-V7_eQTL_EUR_2017
rs10654220	rs10654220	chr12:123703422	chr12:123218875	-	GTT	Gene expression	NCIT_C16608	GTEx	25954001	Unspecified	2015	Colon sigmoid	C12orf65	ENSG00000130921.3	-	NA	NA	2.564e-09	NA	203	1	-	GTEx-V7_eQTL_EUR_2017
rs10654220	rs10654220	chr12:123703422	chr12:123218875	-	GTT	Gene expression	NCIT_C16608	GTEx	25954001	Unspecified	2015	Colon sigmoid	MPHOSPH9	ENSG00000051825.10	-	NA	NA	0.0005575	NA	203	1	-	GTEx-V7_eQTL_EUR_2017
rs10654220	rs10654220	chr12:123703422	chr12:123218875	-	GTT	Gene expression	NCIT_C16608	GTEx	25954001	Unspecified	2015	Colon sigmoid	-	ENSG00000235423.4	-	NA	NA	1.035e-10	NA	203	1	-	GTEx-V7_eQTL_EUR_2017
rs10654220	rs10654220	chr12:123703422	chr12:123218875	-	GTT	Gene expression	NCIT_C16608	GTEx	25954001	Unspecified	2015	Colon sigmoid	CDK2AP1	ENSG00000111328.2	-	NA	NA	5.481e-14	NA	203	1	-	GTEx-V7_eQTL_EUR_2017
rs10654220	rs10654220	chr12:123703422	chr12:123218875	-	GTT	Gene expression	NCIT_C16608	GTEx	25954001	Unspecified	2015	Colon transverse	ABCB9	ENSG00000150967.13	-	NA	NA	1.18e-06	NA	246	1	-	GTEx-V7_eQTL_EUR_2017
rs10654220	rs10654220	chr12:123703422	chr12:123218875	-	GTT	Gene expression	NCIT_C16608	GTEx	25954001	Unspecified	2015	Colon transverse	ARL6IP4	ENSG00000182196.9	-	NA	NA	2.514e-05	NA	246	1	-	GTEx-V7_eQTL_EUR_2017
rs10654220	rs10654220	chr12:123703422	chr12:123218875	-	GTT	Gene expression	NCIT_C16608	GTEx	25954001	Unspecified	2015	Colon transverse	C12orf65	ENSG00000130921.3	-	NA	NA	0.0009683	NA	246	1	-	GTEx-V7_eQTL_EUR_2017
rs10654220	rs10654220	chr12:123703422	chr12:123218875	-	GTT	Gene expression	NCIT_C16608	GTEx	25954001	Unspecified	2015	Colon transverse	-	ENSG00000235423.4	-	NA	NA	4.707e-08	NA	246	1	-	GTEx-V7_eQTL_EUR_2017
rs10654220	rs10654220	chr12:123703422	chr12:123218875	-	GTT	Gene expression	NCIT_C16608	GTEx	25954001	Unspecified	2015	Colon transverse	CDK2AP1	ENSG00000111328.2	-	NA	NA	1.449e-19	NA	246	1	-	GTEx-V7_eQTL_EUR_2017
rs10654220	rs10654220	chr12:123703422	chr12:123218875	-	GTT	Gene expression	NCIT_C16608	GTEx	25954001	Unspecified	2015	Esophagus gastroesophageal junction	MPHOSPH9	ENSG00000051825.10	-	NA	NA	2.137e-07	NA	213	1	-	GTEx-V7_eQTL_EUR_2017
rs10654220	rs10654220	chr12:123703422	chr12:123218875	-	GTT	Gene expression	NCIT_C16608	GTEx	25954001	Unspecified	2015	Esophagus gastroesophageal junction	-	ENSG00000235423.4	-	NA	NA	3.02e-05	NA	213	1	-	GTEx-V7_eQTL_EUR_2017
rs10654220	rs10654220	chr12:123703422	chr12:123218875	-	GTT	Gene expression	NCIT_C16608	GTEx	25954001	Unspecified	2015	Esophagus gastroesophageal junction	CDK2AP1	ENSG00000111328.2	-	NA	NA	1.626e-09	NA	213	1	-	GTEx-V7_eQTL_EUR_2017
rs10654220	rs10654220	chr12:123703422	chr12:123218875	-	GTT	Gene expression	NCIT_C16608	GTEx	25954001	Unspecified	2015	Esophagus mucosa	ABCB9	ENSG00000150967.13	-	NA	NA	1.986e-06	NA	358	1	-	GTEx-V7_eQTL_EUR_2017
rs10654220	rs10654220	chr12:123703422	chr12:123218875	-	GTT	Gene expression	NCIT_C16608	GTEx	25954001	Unspecified	2015	Esophagus mucosa	C12orf65	ENSG00000130921.3	-	NA	NA	2.4e-07	NA	358	1	-	GTEx-V7_eQTL_EUR_2017
rs10654220	rs10654220	chr12:123703422	chr12:123218875	-	GTT	Gene expression	NCIT_C16608	GTEx	25954001	Unspecified	2015	Esophagus mucosa	CDK2AP1	ENSG00000111328.2	-	NA	NA	4.976e-53	NA	358	1	-	GTEx-V7_eQTL_EUR_2017
rs10654220	rs10654220	chr12:123703422	chr12:123218875	-	GTT	Gene expression	NCIT_C16608	GTEx	25954001	Unspecified	2015	Esophagus mucosa	SETD8	ENSG00000183955.8	-	NA	NA	3.137e-05	NA	358	1	-	GTEx-V7_eQTL_EUR_2017
rs10654220	rs10654220	chr12:123703422	chr12:123218875	-	GTT	Gene expression	NCIT_C16608	GTEx	25954001	Unspecified	2015	Esophagus muscularis	ABCB9	ENSG00000150967.13	-	NA	NA	2.426e-06	NA	335	1	-	GTEx-V7_eQTL_EUR_2017
rs10654220	rs10654220	chr12:123703422	chr12:123218875	-	GTT	Gene expression	NCIT_C16608	GTEx	25954001	Unspecified	2015	Esophagus muscularis	C12orf65	ENSG00000130921.3	-	NA	NA	6.27e-07	NA	335	1	-	GTEx-V7_eQTL_EUR_2017
rs10654220	rs10654220	chr12:123703422	chr12:123218875	-	GTT	Gene expression	NCIT_C16608	GTEx	25954001	Unspecified	2015	Esophagus muscularis	MPHOSPH9	ENSG00000051825.10	-	NA	NA	8.363e-13	NA	335	1	-	GTEx-V7_eQTL_EUR_2017
rs10654220	rs10654220	chr12:123703422	chr12:123218875	-	GTT	Gene expression	NCIT_C16608	GTEx	25954001	Unspecified	2015	Esophagus muscularis	-	ENSG00000235423.4	-	NA	NA	2.528e-07	NA	335	1	-	GTEx-V7_eQTL_EUR_2017
rs10654220	rs10654220	chr12:123703422	chr12:123218875	-	GTT	Gene expression	NCIT_C16608	GTEx	25954001	Unspecified	2015	Esophagus muscularis	CDK2AP1	ENSG00000111328.2	-	NA	NA	8.627e-11	NA	335	1	-	GTEx-V7_eQTL_EUR_2017
rs10654220	rs10654220	chr12:123703422	chr12:123218875	-	GTT	Gene expression	NCIT_C16608	GTEx	25954001	Unspecified	2015	Heart atrial appendage	ABCB9	ENSG00000150967.13	-	NA	NA	0.0006067	NA	264	1	-	GTEx-V7_eQTL_EUR_2017
rs10654220	rs10654220	chr12:123703422	chr12:123218875	-	GTT	Gene expression	NCIT_C16608	GTEx	25954001	Unspecified	2015	Heart atrial appendage	ARL6IP4	ENSG00000182196.9	-	NA	NA	6.239e-05	NA	264	1	-	GTEx-V7_eQTL_EUR_2017
rs10654220	rs10654220	chr12:123703422	chr12:123218875	-	GTT	Gene expression	NCIT_C16608	GTEx	25954001	Unspecified	2015	Heart atrial appendage	MPHOSPH9	ENSG00000051825.10	-	NA	NA	0.0004609	NA	264	1	-	GTEx-V7_eQTL_EUR_2017
rs10654220	rs10654220	chr12:123703422	chr12:123218875	-	GTT	Gene expression	NCIT_C16608	GTEx	25954001	Unspecified	2015	Heart atrial appendage	-	ENSG00000235423.4	-	NA	NA	2.335e-06	NA	264	1	-	GTEx-V7_eQTL_EUR_2017
rs10654220	rs10654220	chr12:123703422	chr12:123218875	-	GTT	Gene expression	NCIT_C16608	GTEx	25954001	Unspecified	2015	Heart left ventricle	ABCB9	ENSG00000150967.13	-	NA	NA	3.159e-06	NA	272	1	-	GTEx-V7_eQTL_EUR_2017
rs10654220	rs10654220	chr12:123703422	chr12:123218875	-	GTT	Gene expression	NCIT_C16608	GTEx	25954001	Unspecified	2015	Heart left ventricle	MPHOSPH9	ENSG00000051825.10	-	NA	NA	2.292e-09	NA	272	1	-	GTEx-V7_eQTL_EUR_2017
rs10654220	rs10654220	chr12:123703422	chr12:123218875	-	GTT	Gene expression	NCIT_C16608	GTEx	25954001	Unspecified	2015	Heart left ventricle	CDK2AP1	ENSG00000111328.2	-	NA	NA	0.0001024	NA	272	1	-	GTEx-V7_eQTL_EUR_2017
rs10654220	rs10654220	chr12:123703422	chr12:123218875	-	GTT	Gene expression	NCIT_C16608	GTEx	25954001	Unspecified	2015	Liver	ABCB9	ENSG00000150967.13	-	NA	NA	9.433e-09	NA	153	1	-	GTEx-V7_eQTL_EUR_2017
rs10654220	rs10654220	chr12:123703422	chr12:123218875	-	GTT	Gene expression	NCIT_C16608	GTEx	25954001	Unspecified	2015	Liver	CDK2AP1	ENSG00000111328.2	-	NA	NA	9.397e-05	NA	153	1	-	GTEx-V7_eQTL_EUR_2017
rs10654220	rs10654220	chr12:123703422	chr12:123218875	-	GTT	Gene expression	NCIT_C16608	GTEx	25954001	Unspecified	2015	Lung	ABCB9	ENSG00000150967.13	-	NA	NA	4.108e-05	NA	383	1	-	GTEx-V7_eQTL_EUR_2017
rs10654220	rs10654220	chr12:123703422	chr12:123218875	-	GTT	Gene expression	NCIT_C16608	GTEx	25954001	Unspecified	2015	Lung	ARL6IP4	ENSG00000182196.9	-	NA	NA	0.0001783	NA	383	1	-	GTEx-V7_eQTL_EUR_2017
rs10654220	rs10654220	chr12:123703422	chr12:123218875	-	GTT	Gene expression	NCIT_C16608	GTEx	25954001	Unspecified	2015	Lung	MPHOSPH9	ENSG00000051825.10	-	NA	NA	0.0008882	NA	383	1	-	GTEx-V7_eQTL_EUR_2017
rs10654220	rs10654220	chr12:123703422	chr12:123218875	-	GTT	Gene expression	NCIT_C16608	GTEx	25954001	Unspecified	2015	Lung	-	ENSG00000235423.4	-	NA	NA	0.000214	NA	383	1	-	GTEx-V7_eQTL_EUR_2017
rs10654220	rs10654220	chr12:123703422	chr12:123218875	-	GTT	Gene expression	NCIT_C16608	GTEx	25954001	Unspecified	2015	Lung	CDK2AP1	ENSG00000111328.2	-	NA	NA	7.167e-16	NA	383	1	-	GTEx-V7_eQTL_EUR_2017
rs10654220	rs10654220	chr12:123703422	chr12:123218875	-	GTT	Gene expression	NCIT_C16608	GTEx	25954001	Unspecified	2015	Minor salivary gland	CDK2AP1	ENSG00000111328.2	-	NA	NA	0.0004408	NA	85	1	-	GTEx-V7_eQTL_EUR_2017
rs10654220	rs10654220	chr12:123703422	chr12:123218875	-	GTT	Gene expression	NCIT_C16608	GTEx	25954001	Unspecified	2015	Muscle skeletal	ABCB9	ENSG00000150967.13	-	NA	NA	3.507e-06	NA	491	1	-	GTEx-V7_eQTL_EUR_2017
rs10654220	rs10654220	chr12:123703422	chr12:123218875	-	GTT	Gene expression	NCIT_C16608	GTEx	25954001	Unspecified	2015	Muscle skeletal	-	ENSG00000235423.4	-	NA	NA	3.304e-07	NA	491	1	-	GTEx-V7_eQTL_EUR_2017
rs10654220	rs10654220	chr12:123703422	chr12:123218875	-	GTT	Gene expression	NCIT_C16608	GTEx	25954001	Unspecified	2015	Muscle skeletal	SETD8	ENSG00000183955.8	-	NA	NA	1.194e-08	NA	491	1	-	GTEx-V7_eQTL_EUR_2017
rs10654220	rs10654220	chr12:123703422	chr12:123218875	-	GTT	Gene expression	NCIT_C16608	GTEx	25954001	Unspecified	2015	Nerve tibial	KNTC1	ENSG00000184445.7	-	NA	NA	0.0007598	NA	361	1	-	GTEx-V7_eQTL_EUR_2017
rs10654220	rs10654220	chr12:123703422	chr12:123218875	-	GTT	Gene expression	NCIT_C16608	GTEx	25954001	Unspecified	2015	Nerve tibial	ABCB9	ENSG00000150967.13	-	NA	NA	0.0008386	NA	361	1	-	GTEx-V7_eQTL_EUR_2017
rs10654220	rs10654220	chr12:123703422	chr12:123218875	-	GTT	Gene expression	NCIT_C16608	GTEx	25954001	Unspecified	2015	Nerve tibial	C12orf65	ENSG00000130921.3	-	NA	NA	4.069e-09	NA	361	1	-	GTEx-V7_eQTL_EUR_2017
rs10654220	rs10654220	chr12:123703422	chr12:123218875	-	GTT	Gene expression	NCIT_C16608	GTEx	25954001	Unspecified	2015	Nerve tibial	MPHOSPH9	ENSG00000051825.10	-	NA	NA	0.0001018	NA	361	1	-	GTEx-V7_eQTL_EUR_2017
rs10654220	rs10654220	chr12:123703422	chr12:123218875	-	GTT	Gene expression	NCIT_C16608	GTEx	25954001	Unspecified	2015	Nerve tibial	-	ENSG00000235423.4	-	NA	NA	4.504e-07	NA	361	1	-	GTEx-V7_eQTL_EUR_2017
rs10654220	rs10654220	chr12:123703422	chr12:123218875	-	GTT	Gene expression	NCIT_C16608	GTEx	25954001	Unspecified	2015	Nerve tibial	CDK2AP1	ENSG00000111328.2	-	NA	NA	1.392e-13	NA	361	1	-	GTEx-V7_eQTL_EUR_2017
rs10654220	rs10654220	chr12:123703422	chr12:123218875	-	GTT	Gene expression	NCIT_C16608	GTEx	25954001	Unspecified	2015	Nerve tibial	SETD8	ENSG00000183955.8	-	NA	NA	0.0002328	NA	361	1	-	GTEx-V7_eQTL_EUR_2017
rs10654220	rs10654220	chr12:123703422	chr12:123218875	-	GTT	Gene expression	NCIT_C16608	GTEx	25954001	Unspecified	2015	Pancreas	ARL6IP4	ENSG00000182196.9	-	NA	NA	0.000109	NA	220	1	-	GTEx-V7_eQTL_EUR_2017
rs10654220	rs10654220	chr12:123703422	chr12:123218875	-	GTT	Gene expression	NCIT_C16608	GTEx	25954001	Unspecified	2015	Pancreas	CDK2AP1	ENSG00000111328.2	-	NA	NA	3.794e-18	NA	220	1	-	GTEx-V7_eQTL_EUR_2017
rs10654220	rs10654220	chr12:123703422	chr12:123218875	-	GTT	Gene expression	NCIT_C16608	GTEx	25954001	Unspecified	2015	Pancreas	SETD8	ENSG00000183955.8	-	NA	NA	1.026e-05	NA	220	1	-	GTEx-V7_eQTL_EUR_2017
rs10654220	rs10654220	chr12:123703422	chr12:123218875	-	GTT	Gene expression	NCIT_C16608	GTEx	25954001	Unspecified	2015	Prostate	CDK2AP1	ENSG00000111328.2	-	NA	NA	0.000546	NA	132	1	-	GTEx-V7_eQTL_EUR_2017
rs10654220	rs10654220	chr12:123703422	chr12:123218875	-	GTT	Gene expression	NCIT_C16608	GTEx	25954001	Unspecified	2015	Skin not sun exposed suprapubic	ABCB9	ENSG00000150967.13	-	NA	NA	4.492e-13	NA	335	1	-	GTEx-V7_eQTL_EUR_2017
rs10654220	rs10654220	chr12:123703422	chr12:123218875	-	GTT	Gene expression	NCIT_C16608	GTEx	25954001	Unspecified	2015	Skin not sun exposed suprapubic	C12orf65	ENSG00000130921.3	-	NA	NA	0.0009286	NA	335	1	-	GTEx-V7_eQTL_EUR_2017
rs10654220	rs10654220	chr12:123703422	chr12:123218875	-	GTT	Gene expression	NCIT_C16608	GTEx	25954001	Unspecified	2015	Skin not sun exposed suprapubic	MPHOSPH9	ENSG00000051825.10	-	NA	NA	5.108e-06	NA	335	1	-	GTEx-V7_eQTL_EUR_2017
rs10654220	rs10654220	chr12:123703422	chr12:123218875	-	GTT	Gene expression	NCIT_C16608	GTEx	25954001	Unspecified	2015	Skin not sun exposed suprapubic	-	ENSG00000235423.4	-	NA	NA	0.0005135	NA	335	1	-	GTEx-V7_eQTL_EUR_2017
rs10654220	rs10654220	chr12:123703422	chr12:123218875	-	GTT	Gene expression	NCIT_C16608	GTEx	25954001	Unspecified	2015	Skin not sun exposed suprapubic	CDK2AP1	ENSG00000111328.2	-	NA	NA	2.989e-22	NA	335	1	-	GTEx-V7_eQTL_EUR_2017
rs10654220	rs10654220	chr12:123703422	chr12:123218875	-	GTT	Gene expression	NCIT_C16608	GTEx	25954001	Unspecified	2015	Skin sun exposed lower leg	ABCB9	ENSG00000150967.13	-	NA	NA	2.598e-08	NA	414	1	-	GTEx-V7_eQTL_EUR_2017
rs10654220	rs10654220	chr12:123703422	chr12:123218875	-	GTT	Gene expression	NCIT_C16608	GTEx	25954001	Unspecified	2015	Skin sun exposed lower leg	C12orf65	ENSG00000130921.3	-	NA	NA	2.854e-05	NA	414	1	-	GTEx-V7_eQTL_EUR_2017
rs10654220	rs10654220	chr12:123703422	chr12:123218875	-	GTT	Gene expression	NCIT_C16608	GTEx	25954001	Unspecified	2015	Skin sun exposed lower leg	MPHOSPH9	ENSG00000051825.10	-	NA	NA	3.011e-06	NA	414	1	-	GTEx-V7_eQTL_EUR_2017
rs10654220	rs10654220	chr12:123703422	chr12:123218875	-	GTT	Gene expression	NCIT_C16608	GTEx	25954001	Unspecified	2015	Skin sun exposed lower leg	CDK2AP1	ENSG00000111328.2	-	NA	NA	1.78e-24	NA	414	1	-	GTEx-V7_eQTL_EUR_2017
rs10654220	rs10654220	chr12:123703422	chr12:123218875	-	GTT	Gene expression	NCIT_C16608	GTEx	25954001	Unspecified	2015	Small intestine terminal ileum	ABCB9	ENSG00000150967.13	-	NA	NA	2.659e-05	NA	122	1	-	GTEx-V7_eQTL_EUR_2017
rs10654220	rs10654220	chr12:123703422	chr12:123218875	-	GTT	Gene expression	NCIT_C16608	GTEx	25954001	Unspecified	2015	Small intestine terminal ileum	CDK2AP1	ENSG00000111328.2	-	NA	NA	5.099e-06	NA	122	1	-	GTEx-V7_eQTL_EUR_2017
rs10654220	rs10654220	chr12:123703422	chr12:123218875	-	GTT	Gene expression	NCIT_C16608	GTEx	25954001	Unspecified	2015	Spleen	CDK2AP1	ENSG00000111328.2	-	NA	NA	0.0003286	NA	146	1	-	GTEx-V7_eQTL_EUR_2017
rs10654220	rs10654220	chr12:123703422	chr12:123218875	-	GTT	Gene expression	NCIT_C16608	GTEx	25954001	Unspecified	2015	Stomach	ARL6IP4	ENSG00000182196.9	-	NA	NA	0.000589	NA	237	1	-	GTEx-V7_eQTL_EUR_2017
rs10654220	rs10654220	chr12:123703422	chr12:123218875	-	GTT	Gene expression	NCIT_C16608	GTEx	25954001	Unspecified	2015	Stomach	C12orf65	ENSG00000130921.3	-	NA	NA	6.115e-05	NA	237	1	-	GTEx-V7_eQTL_EUR_2017
rs10654220	rs10654220	chr12:123703422	chr12:123218875	-	GTT	Gene expression	NCIT_C16608	GTEx	25954001	Unspecified	2015	Stomach	CDK2AP1	ENSG00000111328.2	-	NA	NA	1.027e-09	NA	237	1	-	GTEx-V7_eQTL_EUR_2017
rs10654220	rs10654220	chr12:123703422	chr12:123218875	-	GTT	Gene expression	NCIT_C16608	GTEx	25954001	Unspecified	2015	Testis	ABCB9	ENSG00000150967.13	-	NA	NA	5.227e-05	NA	225	1	-	GTEx-V7_eQTL_EUR_2017
rs10654220	rs10654220	chr12:123703422	chr12:123218875	-	GTT	Gene expression	NCIT_C16608	GTEx	25954001	Unspecified	2015	Testis	ARL6IP4	ENSG00000182196.9	-	NA	NA	4.73e-08	NA	225	1	-	GTEx-V7_eQTL_EUR_2017
rs10654220	rs10654220	chr12:123703422	chr12:123218875	-	GTT	Gene expression	NCIT_C16608	GTEx	25954001	Unspecified	2015	Testis	PITPNM2	ENSG00000090975.8	-	NA	NA	0.0007409	NA	225	1	-	GTEx-V7_eQTL_EUR_2017
rs10654220	rs10654220	chr12:123703422	chr12:123218875	-	GTT	Gene expression	NCIT_C16608	GTEx	25954001	Unspecified	2015	Testis	MPHOSPH9	ENSG00000051825.10	-	NA	NA	1.408e-24	NA	225	1	-	GTEx-V7_eQTL_EUR_2017
rs10654220	rs10654220	chr12:123703422	chr12:123218875	-	GTT	Gene expression	NCIT_C16608	GTEx	25954001	Unspecified	2015	Testis	CDK2AP1	ENSG00000111328.2	-	NA	NA	0.000118	NA	225	1	-	GTEx-V7_eQTL_EUR_2017
rs10654220	rs10654220	chr12:123703422	chr12:123218875	-	GTT	Gene expression	NCIT_C16608	GTEx	25954001	Unspecified	2015	Thyroid	PITPNM2	ENSG00000090975.8	-	NA	NA	1.522e-21	NA	399	1	-	GTEx-V7_eQTL_EUR_2017
rs10654220	rs10654220	chr12:123703422	chr12:123218875	-	GTT	Gene expression	NCIT_C16608	GTEx	25954001	Unspecified	2015	Thyroid	MPHOSPH9	ENSG00000051825.10	-	NA	NA	2.454e-11	NA	399	1	-	GTEx-V7_eQTL_EUR_2017
rs10654220	rs10654220	chr12:123703422	chr12:123218875	-	GTT	Gene expression	NCIT_C16608	GTEx	25954001	Unspecified	2015	Thyroid	CDK2AP1	ENSG00000111328.2	-	NA	NA	2.235e-12	NA	399	1	-	GTEx-V7_eQTL_EUR_2017
rs10654220	rs10654220	chr12:123703422	chr12:123218875	-	GTT	Gene expression	NCIT_C16608	GTEx	25954001	Unspecified	2015	Uterus	-	ENSG00000235423.4	-	NA	NA	0.0003413	NA	101	1	-	GTEx-V7_eQTL_EUR_2017
rs10654220	rs10654220	chr12:123703422	chr12:123218875	-	GTT	Gene expression	NCIT_C16608	GTEx	25954001	Unspecified	2015	Whole blood	ARL6IP4	ENSG00000182196.9	-	NA	NA	0.0005487	NA	369	1	-	GTEx-V7_eQTL_EUR_2017
rs10654220	rs10654220	chr12:123703422	chr12:123218875	-	GTT	Gene expression	NCIT_C16608	GTEx	25954001	Unspecified	2015	Whole blood	CDK2AP1	ENSG00000111328.2	-	NA	NA	1.541e-07	NA	369	1	-	GTEx-V7_eQTL_EUR_2017
rs10654220	rs10654220	chr12:123703422	chr12:123218875	-	GTT	Gene expression	NCIT_C16608	GTEx	25954001	Unspecified	2015	Whole blood	SETD8	ENSG00000183955.8	-	NA	NA	6.936e-05	NA	369	1	-	GTEx-V7_eQTL_EUR_2017
rs10654220	rs10654220	chr12:123703422	chr12:123218875	-	GTT	Exon expression	NCIT_C16608	Geuvadis	24037378	European	2013	Lymphoblastoid cell lines	MPHOSPH9	ENSG00000051825.9	ENSG00000051825.9_123638762_123641455	NA	NA	7.849e-10	NA	462	1	-	Geuvadis_eQTL_EUR_2013
rs10654220	rs10654220	chr12:123703422	chr12:123218875	-	GTT	Exon expression	NCIT_C16608	Geuvadis	24037378	European	2013	Lymphoblastoid cell lines	OGFOD2	ENSG00000111325.12	ENSG00000111325.12_123462872_123463116	NA	NA	1.155e-05	NA	462	1	-	Geuvadis_eQTL_EUR_2013
rs10654220	rs10654220	chr12:123703422	chr12:123218875	-	GTT	Exon expression	NCIT_C16608	Geuvadis	24037378	European	2013	Lymphoblastoid cell lines	CDK2AP1	ENSG00000111328.2	ENSG00000111328.2_123756111_123756687	NA	NA	9.015e-07	NA	462	1	-	Geuvadis_eQTL_EUR_2013
rs10654220	rs10654220	chr12:123703422	chr12:123218875	-	GTT	Exon expression	NCIT_C16608	Geuvadis	24037378	European	2013	Lymphoblastoid cell lines	CDK2AP1	ENSG00000111328.2	ENSG00000111328.2_123749740_123749869	NA	NA	1.955e-14	NA	462	1	-	Geuvadis_eQTL_EUR_2013
rs10654220	rs10654220	chr12:123703422	chr12:123218875	-	GTT	Exon expression	NCIT_C16608	Geuvadis	24037378	European	2013	Lymphoblastoid cell lines	CDK2AP1	ENSG00000111328.2	ENSG00000111328.2_123745528_123746350	NA	NA	1.116e-18	NA	462	1	-	Geuvadis_eQTL_EUR_2013
rs10654220	rs10654220	chr12:123703422	chr12:123218875	-	GTT	Exon expression	NCIT_C16608	Geuvadis	24037378	European	2013	Lymphoblastoid cell lines	CDK2AP1	ENSG00000111328.2	ENSG00000111328.2_123751732_123752624	NA	NA	3.904e-12	NA	462	1	-	Geuvadis_eQTL_EUR_2013
rs10654220	rs10654220	chr12:123703422	chr12:123218875	-	GTT	Gene expression	NCIT_C16608	Geuvadis	24037378	European	2013	Lymphoblastoid cell lines	CDK2AP1	ENSG00000111328.2	ENSG00000111328.2	NA	NA	3.335e-16	NA	462	1	-	Geuvadis_eQTL_EUR_2013
rs10654220	rs10654220	chr12:123703422	chr12:123218875	-	GTT	Gene expression	NCIT_C16608	Joehanes R	28122634	Mixed	2017	Whole blood	CDK2AP1	-	3476097	NA	NA	2.219e-292	NA	5257	1	-	Joehanes-R_eQTL_EUR_2017
rs10654220	rs10654220	chr12:123703422	chr12:123218875	-	GTT	Gene expression	NCIT_C16608	Joehanes R	28122634	Mixed	2017	Whole blood	SBNO1	-	3476130	NA	NA	1.049e-28	NA	5257	1	-	Joehanes-R_eQTL_EUR_2017
rs10654220	rs10654220	chr12:123703422	chr12:123218875	-	GTT	Gene expression	NCIT_C16608	Joehanes R	28122634	Mixed	2017	Whole blood	MPHOSPH9	-	3476012	NA	NA	6.786e-17	NA	5257	1	-	Joehanes-R_eQTL_EUR_2017
rs10654220	rs10654220	chr12:123703422	chr12:123218875	-	GTT	Gene expression	NCIT_C16608	Joehanes R	28122634	Mixed	2017	Whole blood	ARL6IP4	-	3435681	NA	NA	4.686e-09	NA	5257	1	-	Joehanes-R_eQTL_EUR_2017
rs10654220	rs10654220	chr12:123703422	chr12:123218875	-	GTT	Gene expression	NCIT_C16608	Joehanes R	28122634	Mixed	2017	Whole blood	PITPNM2	-	3475926	NA	NA	9.068e-07	NA	5257	1	-	Joehanes-R_eQTL_EUR_2017
rs10654220	rs10654220	chr12:123703422	chr12:123218875	-	GTT	Gene expression	NCIT_C16608	Joehanes R	28122634	Mixed	2017	Whole blood	C12orf65	-	3435752	NA	NA	3.915e-06	NA	5257	1	-	Joehanes-R_eQTL_EUR_2017
rs10654220	rs10654220	chr12:123703422	chr12:123218875	-	GTT	Gene expression	NCIT_C16608	Joehanes R	28122634	Mixed	2017	Whole blood	SNRNP35;RILPL1	-	4052378	NA	NA	2.08e-05	NA	5257	1	-	Joehanes-R_eQTL_EUR_2017
rs10654220	rs10654220	chr12:123703422	chr12:123218875	-	GTT	Gene expression	NCIT_C16608	Joehanes R	28122634	Mixed	2017	Whole blood	OGFOD2	-	3435653	NA	NA	5.644e-05	NA	5257	1	-	Joehanes-R_eQTL_EUR_2017
rs10758594	rs10758594	chr9:4295583	chr9:4295583	A	G	Gene expression	NCIT_C16608	GTEx	25954001	Unspecified	2015	Small intestine terminal ileum	IGHEP2	ENSG00000254017.1	-	-0.7164	0.182	0.0002352	-	77	1	-	GTEx-V6p_eQTL_EUR_2016
rs10758594	rs10758594	chr9:4295583	chr9:4295583	A	G	Gene expression	NCIT_C16608	GTEx	25954001	Unspecified	2015	Thyroid	GLIS3	ENSG00000107249.17	-	-0.1334	0.03921	0.0007486	-	399	1	-	GTEx-V7_eQTL_EUR_2017
rs10760442	rs10760442	chr9:129383900	chr9:126621621	A	G	Gene expression	NCIT_C16608	BIOSQTL	27918533	European	2017	Whole blood	MVB12B	ENSG00000196814	ENSG00000196814	NA	NA	9.262e-15	-	2116	1	-	BIOSQTL_eQTL_EUR_2017
rs10760442	rs10760442	chr9:129383900	chr9:126621621	A	G	Gene expression	NCIT_C16608	GTEx	25954001	Unspecified	2015	Adipose subcutaneous	ANGPTL2	ENSG00000136859.5	-	0.1555	0.04023	0.0001412	+	298	1	-	GTEx-V6p_eQTL_EUR_2016
rs10760442	rs10760442	chr9:129383900	chr9:126621621	A	G	Gene expression	NCIT_C16608	GTEx	25954001	Unspecified	2015	Adipose subcutaneous	LMX1B	ENSG00000136944.13	-	-0.2842	0.05691	1.091e-06	-	298	1	-	GTEx-V6p_eQTL_EUR_2016
rs10760442	rs10760442	chr9:129383900	chr9:126621621	A	G	Gene expression	NCIT_C16608	GTEx	25954001	Unspecified	2015	Artery aorta	GARNL3	ENSG00000136895.14	-	-0.1877	0.04362	2.906e-05	-	197	1	-	GTEx-V6p_eQTL_EUR_2016
rs10760442	rs10760442	chr9:129383900	chr9:126621621	A	G	Gene expression	NCIT_C16608	GTEx	25954001	Unspecified	2015	Artery coronary	-	ENSG00000224842.2	-	-0.3969	0.1138	0.0007376	-	118	1	-	GTEx-V6p_eQTL_EUR_2016
rs10760442	rs10760442	chr9:129383900	chr9:126621621	A	G	Gene expression	NCIT_C16608	GTEx	25954001	Unspecified	2015	Nerve tibial	LMX1B	ENSG00000136944.13	-	-0.2346	0.06354	0.0002821	-	256	1	-	GTEx-V6p_eQTL_EUR_2016
rs10760442	rs10760442	chr9:129383900	chr9:126621621	A	G	Gene expression	NCIT_C16608	GTEx	25954001	Unspecified	2015	Thyroid	LMX1B	ENSG00000136944.13	-	-0.2586	0.07158	0.0003706	-	278	1	-	GTEx-V6p_eQTL_EUR_2016
rs10760442	rs10760442	chr9:129383900	chr9:126621621	A	G	Gene expression	NCIT_C16608	GTEx	25954001	Unspecified	2015	Adipose subcutaneous	LMX1B	ENSG00000136944.13	-	-0.314	0.05562	3.637e-08	-	385	1	-	GTEx-V7_eQTL_EUR_2017
rs10760442	rs10760442	chr9:129383900	chr9:126621621	A	G	Gene expression	NCIT_C16608	GTEx	25954001	Unspecified	2015	Adipose visceral omentum	LMX1B	ENSG00000136944.13	-	-0.3653	0.07871	5.5e-06	-	313	1	-	GTEx-V7_eQTL_EUR_2017
rs10760442	rs10760442	chr9:129383900	chr9:126621621	A	G	Gene expression	NCIT_C16608	GTEx	25954001	Unspecified	2015	Artery tibial	LMX1B	ENSG00000136944.13	-	-0.2909	0.05577	3.292e-07	-	388	1	-	GTEx-V7_eQTL_EUR_2017
rs10760442	rs10760442	chr9:129383900	chr9:126621621	A	G	Gene expression	NCIT_C16608	GTEx	25954001	Unspecified	2015	Muscle skeletal	GARNL3	ENSG00000136895.14	-	-0.1488	0.04442	0.000884	-	491	1	-	GTEx-V7_eQTL_EUR_2017
rs10760442	rs10760442	chr9:129383900	chr9:126621621	A	G	Gene expression	NCIT_C16608	GTEx	25954001	Unspecified	2015	Nerve tibial	RPL12	ENSG00000197958.8	-	-0.1113	0.03023	0.0002746	-	361	1	-	GTEx-V7_eQTL_EUR_2017
rs10760442	rs10760442	chr9:129383900	chr9:126621621	A	G	Gene expression	NCIT_C16608	Joehanes R	28122634	Mixed	2017	Whole blood	DEFB127;DEFB128	-	3873078	-0.0241	0.00522	3.955e-06	-	5257	1	-	Joehanes-R_eQTL_EUR_2017
rs10760442	rs10760442	chr9:129383900	chr9:126621621	A	G	Gene expression	NCIT_C16608	Joehanes R	28122634	Mixed	2017	Whole blood	OPN1MW;OPN1LW;OPN1MW2	-	3996142	-0.0267	0.00609	1.199e-05	-	5257	1	-	Joehanes-R_eQTL_EUR_2017
rs10760442	rs10760442	chr9:129383900	chr9:126621621	A	G	Gene expression	NCIT_C16608	Joehanes R	28122634	Mixed	2017	Whole blood	ADCYAP1R1	-	2995667	0.0084	0.00193	1.423e-05	+	5257	1	-	Joehanes-R_eQTL_EUR_2017
rs10760442	rs10760442	chr9:129383900	chr9:126621621	A	G	Gene expression	NCIT_C16608	Westra H	24013639	European	2013	Peripheral blood	FAM125B	-	650619	NA	NA	2.891e-11	NA	5311	1	-	Westra-H_eQTL_EUR_2013
rs10760442	rs10760442	chr9:129383900	chr9:126621621	A	G	Gene expression	NCIT_C16608	eQTLGen	eQTLGen	European	2018	Whole blood	MVB12B	ENSG00000196814	-	NA	NA	3.49e-43	-	18831	32	-	eQTLGen_eQTL_EUR_2018
rs10773046	rs10773046	chr12:124375210	chr12:123890663	A	G	Gene expression	NCIT_C16608	BIOSQTL	27918533	European	2017	Whole blood	ZNF664	ENSG00000179195	ENSG00000179195	NA	NA	1.242e-13	+	2116	1	-	BIOSQTL_eQTL_EUR_2017
rs10773046	rs10773046	chr12:124375210	chr12:123890663	A	G	Gene expression	NCIT_C16608	BIOSQTL	27918533	European	2017	Whole blood	CCDC92	ENSG00000119242	ENSG00000119242	NA	NA	1.53e-10	-	2116	1	-	BIOSQTL_eQTL_EUR_2017
rs10773046	rs10773046	chr12:124375210	chr12:123890663	A	G	Gene expression	NCIT_C16608	BIOSQTL	27918533	European	2017	Whole blood	DNAH10;DNAH10OS	ENSG00000197653;ENSG00000250091	ENSG00000197653;ENSG00000250091	NA	NA	6.158e-07	-	2116	1	-	BIOSQTL_eQTL_EUR_2017
rs10773046	rs10773046	chr12:124375210	chr12:123890663	A	G	Gene expression	NCIT_C16608	BIOSQTL	27918533	European	2017	Whole blood	DNAH10;RP11-380L11.3	ENSG00000197653;ENSG00000270005	ENSG00000197653;ENSG00000270005	NA	NA	2.781e-06	-	2116	1	-	BIOSQTL_eQTL_EUR_2017
rs10773046	rs10773046	chr12:124375210	chr12:123890663	A	G	Gene expression	NCIT_C16608	BLUEPRINT	27863251	European	2016	T cells	ZNF664	ENSG00000179195.10	-	0.5134	0.1074	1.737e-06	+	169	1	-	BLUEPRINT_eQTL_EUR_2016
rs10773046	rs10773046	chr12:124375210	chr12:123890663	A	G	Gene expression	NCIT_C16608	GTEx	25954001	Unspecified	2015	Artery tibial	TMED2	ENSG00000086598.6	-	0.1637	0.04046	6.981e-05	+	285	1	-	GTEx-V6p_eQTL_EUR_2016
rs10773046	rs10773046	chr12:124375210	chr12:123890663	A	G	Gene expression	NCIT_C16608	GTEx	25954001	Unspecified	2015	Artery tibial	-	ENSG00000270028.1	-	-0.2211	0.06284	0.000519	-	285	1	-	GTEx-V6p_eQTL_EUR_2016
rs10773046	rs10773046	chr12:124375210	chr12:123890663	A	G	Gene expression	NCIT_C16608	GTEx	25954001	Unspecified	2015	Cells transformed fibroblasts	DDX55	ENSG00000111364.11	-	-0.1084	0.03244	0.0009703	-	272	1	-	GTEx-V6p_eQTL_EUR_2016
rs10773046	rs10773046	chr12:124375210	chr12:123890663	A	G	Gene expression	NCIT_C16608	GTEx	25954001	Unspecified	2015	Esophagus muscularis	DNAH10OS	ENSG00000250091.2	-	-0.2792	0.06282	1.53e-05	-	218	1	-	GTEx-V6p_eQTL_EUR_2016
rs10773046	rs10773046	chr12:124375210	chr12:123890663	A	G	Gene expression	NCIT_C16608	GTEx	25954001	Unspecified	2015	Esophagus muscularis	-	ENSG00000270028.1	-	-0.3433	0.06909	1.55e-06	-	218	1	-	GTEx-V6p_eQTL_EUR_2016
rs10773046	rs10773046	chr12:124375210	chr12:123890663	A	G	Gene expression	NCIT_C16608	GTEx	25954001	Unspecified	2015	Heart left ventricle	ZNF664	ENSG00000179195.11	-	-0.1481	0.03531	4.597e-05	-	190	1	-	GTEx-V6p_eQTL_EUR_2016
rs10773046	rs10773046	chr12:124375210	chr12:123890663	A	G	Gene expression	NCIT_C16608	GTEx	25954001	Unspecified	2015	Adipose subcutaneous	DNAH10OS	ENSG00000250091.2	-	-0.1499	0.04386	0.0007139	-	385	1	-	GTEx-V7_eQTL_EUR_2017
rs10773046	rs10773046	chr12:124375210	chr12:123890663	A	G	Gene expression	NCIT_C16608	GTEx	25954001	Unspecified	2015	Adipose visceral omentum	DNAH10	ENSG00000197653.10	-	-0.2434	0.06449	0.0001983	-	313	1	-	GTEx-V7_eQTL_EUR_2017
rs10773046	rs10773046	chr12:124375210	chr12:123890663	A	G	Gene expression	NCIT_C16608	GTEx	25954001	Unspecified	2015	Artery tibial	-	ENSG00000270028.1	-	-0.2006	0.05073	9.43e-05	-	388	1	-	GTEx-V7_eQTL_EUR_2017
rs10773046	rs10773046	chr12:124375210	chr12:123890663	A	G	Gene expression	NCIT_C16608	GTEx	25954001	Unspecified	2015	Artery tibial	DNAH10OS	ENSG00000250091.2	-	-0.1454	0.04283	0.0007738	-	388	1	-	GTEx-V7_eQTL_EUR_2017
rs10773046	rs10773046	chr12:124375210	chr12:123890663	A	G	Gene expression	NCIT_C16608	GTEx	25954001	Unspecified	2015	Brain cerebellar hemisphere	-	ENSG00000269923.1	-	-0.3964	0.1151	0.0008306	-	125	1	-	GTEx-V7_eQTL_EUR_2017
rs10773046	rs10773046	chr12:124375210	chr12:123890663	A	G	Gene expression	NCIT_C16608	GTEx	25954001	Unspecified	2015	Cells transformed fibroblasts	DDX55	ENSG00000111364.11	-	-0.1035	0.02762	0.0002209	-	300	1	-	GTEx-V7_eQTL_EUR_2017
rs10773046	rs10773046	chr12:124375210	chr12:123890663	A	G	Gene expression	NCIT_C16608	GTEx	25954001	Unspecified	2015	Cells transformed fibroblasts	DNAH10	ENSG00000197653.10	-	-0.1965	0.05672	0.0006239	-	300	1	-	GTEx-V7_eQTL_EUR_2017
rs10773046	rs10773046	chr12:124375210	chr12:123890663	A	G	Gene expression	NCIT_C16608	GTEx	25954001	Unspecified	2015	Colon sigmoid	DNAH10	ENSG00000197653.10	-	-0.3006	0.08606	0.0006128	-	203	1	-	GTEx-V7_eQTL_EUR_2017
rs10773046	rs10773046	chr12:124375210	chr12:123890663	A	G	Gene expression	NCIT_C16608	GTEx	25954001	Unspecified	2015	Colon transverse	DNAH10OS	ENSG00000250091.2	-	-0.129	0.03701	0.000598	-	246	1	-	GTEx-V7_eQTL_EUR_2017
rs10773046	rs10773046	chr12:124375210	chr12:123890663	A	G	Gene expression	NCIT_C16608	GTEx	25954001	Unspecified	2015	Esophagus gastroesophageal junction	DNAH10OS	ENSG00000250091.2	-	-0.2697	0.07791	0.0006745	-	213	1	-	GTEx-V7_eQTL_EUR_2017
rs10773046	rs10773046	chr12:124375210	chr12:123890663	A	G	Gene expression	NCIT_C16608	GTEx	25954001	Unspecified	2015	Esophagus muscularis	-	ENSG00000270028.1	-	-0.2167	0.05717	0.0001836	-	335	1	-	GTEx-V7_eQTL_EUR_2017
rs10773046	rs10773046	chr12:124375210	chr12:123890663	A	G	Gene expression	NCIT_C16608	GTEx	25954001	Unspecified	2015	Esophagus muscularis	DNAH10OS	ENSG00000250091.2	-	-0.2444	0.05615	1.886e-05	-	335	1	-	GTEx-V7_eQTL_EUR_2017
rs10773046	rs10773046	chr12:124375210	chr12:123890663	A	G	Gene expression	NCIT_C16608	GTEx	25954001	Unspecified	2015	Muscle skeletal	DNAH10OS	ENSG00000250091.2	-	-0.1896	0.04169	7.123e-06	-	491	1	-	GTEx-V7_eQTL_EUR_2017
rs10773046	rs10773046	chr12:124375210	chr12:123890663	A	G	Gene expression	NCIT_C16608	GTEx	25954001	Unspecified	2015	Skin sun exposed lower leg	DNAH10OS	ENSG00000250091.2	-	-0.1643	0.04177	0.0001018	-	414	1	-	GTEx-V7_eQTL_EUR_2017
rs10773046	rs10773046	chr12:124375210	chr12:123890663	A	G	Gene expression	NCIT_C16608	GTEx	25954001	Unspecified	2015	Small intestine terminal ileum	-	ENSG00000269923.1	-	-0.4362	0.1051	6.958e-05	-	122	1	-	GTEx-V7_eQTL_EUR_2017
rs10773046	rs10773046	chr12:124375210	chr12:123890663	A	G	Gene expression	NCIT_C16608	GTEx	25954001	Unspecified	2015	Testis	DNAH10OS	ENSG00000250091.2	-	-0.2956	0.07363	8.587e-05	-	225	1	-	GTEx-V7_eQTL_EUR_2017
rs10773046	rs10773046	chr12:124375210	chr12:123890663	A	G	Gene expression	NCIT_C16608	GTEx	25954001	Unspecified	2015	Thyroid	ZNF664	ENSG00000179195.11	-	0.163	0.03484	4.196e-06	+	399	1	-	GTEx-V7_eQTL_EUR_2017
rs10773046	rs10773046	chr12:124375210	chr12:123890663	A	G	Gene expression	NCIT_C16608	GTEx	25954001	Unspecified	2015	Whole blood	ZNF664	ENSG00000179195.11	-	0.08257	0.02188	0.0001941	+	369	1	-	GTEx-V7_eQTL_EUR_2017
rs10773046	rs10773046	chr12:124375210	chr12:123890663	A	G	Gene expression	NCIT_C16608	Joehanes R	28122634	Mixed	2017	Whole blood	TMED2;LOC100652786	-	3435853	0.013	0.00268	1.241e-06	+	5257	1	-	Joehanes-R_eQTL_EUR_2017
rs10773046	rs10773046	chr12:124375210	chr12:123890663	A	G	Gene expression	NCIT_C16608	Joehanes R	28122634	Mixed	2017	Whole blood	ZNF664	-	3436236	0.0087	0.00212	4.297e-05	+	5257	1	-	Joehanes-R_eQTL_EUR_2017
rs10773046	rs10773046	chr12:124375210	chr12:123890663	A	G	Gene expression	NCIT_C16608	Joehanes R	28122634	Mixed	2017	Whole blood	LIMS2;GPR17	-	2574984	0.0059	0.00149	7.381e-05	+	5257	1	-	Joehanes-R_eQTL_EUR_2017
rs10773046	rs10773046	chr12:124375210	chr12:123890663	A	G	Gene expression	NCIT_C16608	eQTLGen	eQTLGen	European	2018	Whole blood	EIF2B1	ENSG00000111361	-	NA	NA	1.1e-32	+	31684	37	-	eQTLGen_eQTL_EUR_2018
rs10773046	rs10773046	chr12:124375210	chr12:123890663	A	G	Gene expression	NCIT_C16608	eQTLGen	eQTLGen	European	2018	Whole blood	ZNF664	ENSG00000179195	-	NA	NA	5.31e-24	+	31470	36	-	eQTLGen_eQTL_EUR_2018
rs10773046	rs10773046	chr12:124375210	chr12:123890663	A	G	Gene expression	NCIT_C16608	eQTLGen	eQTLGen	European	2018	Whole blood	DDX55	ENSG00000111364	-	NA	NA	3.8e-14	+	31684	37	-	eQTLGen_eQTL_EUR_2018
rs10773046	rs10773046	chr12:124375210	chr12:123890663	A	G	Gene expression	NCIT_C16608	eQTLGen	eQTLGen	European	2018	Whole blood	TMED2	ENSG00000086598	-	NA	NA	1.02e-09	+	30935	36	-	eQTLGen_eQTL_EUR_2018
rs10773046	rs10773046	chr12:124375210	chr12:123890663	A	G	Gene expression	NCIT_C16608	eQTLGen	eQTLGen	European	2018	Whole blood	RP11-380L11.4	ENSG00000270028	-	NA	NA	9.88e-08	-	5502	13	-	eQTLGen_eQTL_EUR_2018
rs10773046	rs10773046	chr12:124375210	chr12:123890663	A	G	Gene expression	NCIT_C16608	eQTLGen	eQTLGen	European	2018	Whole blood	RP11-486O12.2	ENSG00000247373	-	NA	NA	1.47e-05	-	5502	13	-	eQTLGen_eQTL_EUR_2018
rs10773046	rs10773046	chr12:124375210	chr12:123890663	A	G	Gene expression	NCIT_C16608	eQTLGen	eQTLGen	European	2018	Whole blood	SNRNP35	ENSG00000184209	-	NA	NA	0.000638	+	26410	29	-	eQTLGen_eQTL_EUR_2018
rs10773046	rs10773046	chr12:124375210	chr12:123890663	A	G	Gene expression	NCIT_C16608	Hao K	23209423	European	2012	Lung		-	100146181_TGI_at	NA	NA	1.82e-05	NA	1111	1	-	eQTL_2017
rs1078301	rs1078301	chr9:116909146	chr9:114146866	T	A	Gene expression	NCIT_C16608	BIOSQTL	27918533	European	2017	Whole blood	COL27A1	ENSG00000196739	ENSG00000196739	NA	NA	6.532e-06	-	2116	1	-	BIOSQTL_eQTL_EUR_2017
rs1078301	rs1078301	chr9:116909146	chr9:114146866	T	A	Gene expression	NCIT_C16608	GTEx	25954001	Unspecified	2015	Adipose visceral omentum	KIF12	ENSG00000136883.8	-	0.4204	0.1179	0.0004898	+	185	1	-	GTEx-V6p_eQTL_EUR_2016
rs1078301	rs1078301	chr9:116909146	chr9:114146866	T	A	Gene expression	NCIT_C16608	GTEx	25954001	Unspecified	2015	Skin sun exposed lower leg	KIF12	ENSG00000136883.8	-	-0.2267	0.05426	4.01e-05	-	302	1	-	GTEx-V6p_eQTL_EUR_2016
rs1078301	rs1078301	chr9:116909146	chr9:114146866	T	A	Gene expression	NCIT_C16608	GTEx	25954001	Unspecified	2015	Adipose visceral omentum	COL27A1	ENSG00000196739.10	-	0.172	0.04873	0.000493	+	313	1	-	GTEx-V7_eQTL_EUR_2017
rs1078301	rs1078301	chr9:116909146	chr9:114146866	T	A	Gene expression	NCIT_C16608	GTEx	25954001	Unspecified	2015	Skin sun exposed lower leg	KIF12	ENSG00000136883.8	-	-0.1424	0.03986	0.0004046	-	414	1	-	GTEx-V7_eQTL_EUR_2017
rs1078301	rs1078301	chr9:116909146	chr9:114146866	T	A	Gene expression	NCIT_C16608	Joehanes R	28122634	Mixed	2017	Whole blood	C2CD2L	-	3351895	-0.0345	0.00774	8.391e-06	-	5257	1	-	Joehanes-R_eQTL_EUR_2017
rs1078301	rs1078301	chr9:116909146	chr9:114146866	T	A	Gene expression	NCIT_C16608	Joehanes R	28122634	Mixed	2017	Whole blood	ALX1	-	3424785	0.024	0.00614	9.402e-05	+	5257	1	-	Joehanes-R_eQTL_EUR_2017
rs1078301	rs1078301	chr9:116909146	chr9:114146866	T	A	Gene expression	NCIT_C16608	Joehanes R	28122634	Mixed	2017	Whole blood	EIF4G1	-	2655688	0.0086	0.0022	9.541e-05	+	5257	1	-	Joehanes-R_eQTL_EUR_2017
rs1078301	rs1078301	chr9:116909146	chr9:114146866	T	A	Gene expression	NCIT_C16608	eQTLGen	eQTLGen	European	2018	Whole blood	AKNA	ENSG00000106948	-	NA	NA	0.000126	+	31226	35	-	eQTLGen_eQTL_EUR_2018
rs1078301	rs1078301	chr9:116909146	chr9:114146866	T	A	Gene expression	NCIT_C16608	eQTLGen	eQTLGen	European	2018	Whole blood	ORM1	ENSG00000229314	-	NA	NA	0.000751	+	14249	16	-	eQTLGen_eQTL_EUR_2018
rs10843013	rs10843013	chr12:28025196	chr12:27872263	A	C	Gene expression	NCIT_C16608	BIOSQTL	27918533	European	2017	Whole blood	KLHL42;RP11-860B13.3	ENSG00000087448;ENSG00000256512	ENSG00000087448;ENSG00000256512	NA	NA	7.837e-10	+	2116	1	-	BIOSQTL_eQTL_EUR_2017
rs10843013	rs10843013	chr12:28025196	chr12:27872263	A	C	Gene expression	NCIT_C16608	BLUEPRINT	27863251	European	2016	Neutrophils	-	ENSG00000247903.1	-	-0.4146	0.1162	0.0003606	-	192	1	-	BLUEPRINT_eQTL_EUR_2016
rs10843013	rs10843013	chr12:28025196	chr12:27872263	A	C	Gene expression	NCIT_C16608	GTEx	25954001	Unspecified	2015	Esophagus mucosa	MRPS35	ENSG00000061794.8	-	0.1171	0.03483	0.0009228	+	241	1	-	GTEx-V6p_eQTL_EUR_2016
rs10843013	rs10843013	chr12:28025196	chr12:27872263	A	C	Gene expression	NCIT_C16608	Westra H	24013639	European	2013	Peripheral blood	KLHDC5	-	4490273	NA	NA	0.0007056	NA	5311	1	-	Westra-H_eQTL_EUR_2013
rs10843013	rs10843013	chr12:28025196	chr12:27872263	A	C	Gene expression	NCIT_C16608	eQTLGen	eQTLGen	European	2018	Whole blood	KLHL42	ENSG00000087448	-	NA	NA	2.76e-31	+	25690	35	-	eQTLGen_eQTL_EUR_2018
rs10896015	rs10896015	chr11:65323725	chr11:65556254	A	G	Gene expression	NCIT_C16608	BIOSQTL	27918533	European	2017	Whole blood	LTBP3	ENSG00000168056	ENSG00000168056	NA	NA	1.119e-79	+	2116	1	-	BIOSQTL_eQTL_EUR_2017
rs10896015	rs10896015	chr11:65323725	chr11:65556254	A	G	Gene expression	NCIT_C16608	BIOSQTL	27918533	European	2017	Whole blood	MIR612;NEAT1	ENSG00000207727;ENSG00000245532	ENSG00000207727;ENSG00000245532	NA	NA	5.808e-56	+	2116	1	-	BIOSQTL_eQTL_EUR_2017
rs10896015	rs10896015	chr11:65323725	chr11:65556254	A	G	Gene expression	NCIT_C16608	BIOSQTL	27918533	European	2017	Whole blood	RP11-856B14.1	ENSG00000260233	ENSG00000260233	NA	NA	2.828e-23	+	2116	1	-	BIOSQTL_eQTL_EUR_2017
rs10896015	rs10896015	chr11:65323725	chr11:65556254	A	G	Gene expression	NCIT_C16608	BIOSQTL	27918533	European	2017	Whole blood	AP000769.1	ENSG00000173727	ENSG00000173727	NA	NA	2.636e-11	+	2116	1	-	BIOSQTL_eQTL_EUR_2017
rs10896015	rs10896015	chr11:65323725	chr11:65556254	A	G	Gene expression	NCIT_C16608	BIOSQTL	27918533	European	2017	Whole blood	RNASEH2C;KAT5	ENSG00000172922;ENSG00000172977	ENSG00000172922;ENSG00000172977	NA	NA	4.218e-11	-	2116	1	-	BIOSQTL_eQTL_EUR_2017
rs10896015	rs10896015	chr11:65323725	chr11:65556254	A	G	Gene expression	NCIT_C16608	BIOSQTL	27918533	European	2017	Whole blood	MAP3K11	ENSG00000173327	ENSG00000173327	NA	NA	1.009e-10	-	2116	1	-	BIOSQTL_eQTL_EUR_2017
rs10896015	rs10896015	chr11:65323725	chr11:65556254	A	G	Gene expression	NCIT_C16608	BIOSQTL	27918533	European	2017	Whole blood	KRT8P26	ENSG00000214659	ENSG00000214659	NA	NA	1.263e-10	-	2116	1	-	BIOSQTL_eQTL_EUR_2017
rs10896015	rs10896015	chr11:65323725	chr11:65556254	A	G	Gene expression	NCIT_C16608	BIOSQTL	27918533	European	2017	Whole blood	EHBP1L1;AP001362.1	ENSG00000173442;ENSG00000269018	ENSG00000173442;ENSG00000269018	NA	NA	3.597e-10	-	2116	1	-	BIOSQTL_eQTL_EUR_2017
rs10896015	rs10896015	chr11:65323725	chr11:65556254	A	G	Gene expression	NCIT_C16608	BIOSQTL	27918533	European	2017	Whole blood	SSSCA1;FAM89B	ENSG00000173465;ENSG00000176973	ENSG00000173465;ENSG00000176973	NA	NA	3.062e-07	+	2116	1	-	BIOSQTL_eQTL_EUR_2017
rs10896015	rs10896015	chr11:65323725	chr11:65556254	A	G	Gene expression	NCIT_C16608	BIOSQTL	27918533	European	2017	Whole blood	PCNXL3	ENSG00000197136	ENSG00000197136	NA	NA	1.088e-06	-	2116	1	-	BIOSQTL_eQTL_EUR_2017
rs10896015	rs10896015	chr11:65323725	chr11:65556254	A	G	Gene expression	NCIT_C16608	BIOSQTL	27918533	European	2017	Whole blood	EHBP1L1	ENSG00000173442	ENSG00000173442	NA	NA	1.33e-06	-	2116	1	-	BIOSQTL_eQTL_EUR_2017
rs10896015	rs10896015	chr11:65323725	chr11:65556254	A	G	Gene expression	NCIT_C16608	BIOSQTL	27918533	European	2017	Whole blood	RP11-770G2.2	ENSG00000255557	ENSG00000255557	NA	NA	4.066e-06	-	2116	1	-	BIOSQTL_eQTL_EUR_2017
rs10896015	rs10896015	chr11:65323725	chr11:65556254	A	G	Gene expression	NCIT_C16608	BIOSQTL	27918533	European	2017	Whole blood	KCNK7	ENSG00000173338	ENSG00000173338	NA	NA	1.697e-05	+	2116	1	-	BIOSQTL_eQTL_EUR_2017
rs10896015	rs10896015	chr11:65323725	chr11:65556254	A	G	Gene expression	NCIT_C16608	BIOSQTL	27918533	European	2017	Whole blood	SCYL1	ENSG00000142186	ENSG00000142186	NA	NA	1.755e-05	-	2116	1	-	BIOSQTL_eQTL_EUR_2017
rs10896015	rs10896015	chr11:65323725	chr11:65556254	A	G	Gene expression	NCIT_C16608	BLUEPRINT	27863251	European	2016	Monocytes	LTBP3	ENSG00000168056.10	-	0.3881	0.1091	0.0003759	+	194	1	-	BLUEPRINT_eQTL_EUR_2016
rs10896015	rs10896015	chr11:65323725	chr11:65556254	A	G	Gene expression	NCIT_C16608	BLUEPRINT	27863251	European	2016	Monocytes	RNASEH2C	ENSG00000172922.4	-	-0.3926	0.1087	0.0003052	-	194	1	-	BLUEPRINT_eQTL_EUR_2016
rs10896015	rs10896015	chr11:65323725	chr11:65556254	A	G	Gene expression	NCIT_C16608	BLUEPRINT	27863251	European	2016	Neutrophils	-	ENSG00000173727.7	-	0.4584	0.108	2.191e-05	+	192	1	-	BLUEPRINT_eQTL_EUR_2016
rs10896015	rs10896015	chr11:65323725	chr11:65556254	A	G	Gene expression	NCIT_C16608	BLUEPRINT	27863251	European	2016	Neutrophils	SSSCA1-AS1	ENSG00000260233.1	-	0.4533	0.1087	3.053e-05	+	192	1	-	BLUEPRINT_eQTL_EUR_2016
rs10896015	rs10896015	chr11:65323725	chr11:65556254	A	G	Gene expression	NCIT_C16608	BLUEPRINT	27863251	European	2016	T cells	LTBP3	ENSG00000168056.10	-	0.5384	0.1146	2.61e-06	+	169	1	-	BLUEPRINT_eQTL_EUR_2016
rs10896015	rs10896015	chr11:65323725	chr11:65556254	A	G	Gene expression	NCIT_C16608	BLUEPRINT	27863251	European	2016	T cells	EHBP1L1	ENSG00000173442.7	-	0.4337	0.1158	0.0001808	+	169	1	-	BLUEPRINT_eQTL_EUR_2016
rs10896015	rs10896015	chr11:65323725	chr11:65556254	A	G	Gene expression	NCIT_C16608	GTEx	25954001	Unspecified	2015	Adipose subcutaneous	LTBP3	ENSG00000168056.10	-	0.1128	0.03218	0.0005377	+	298	1	-	GTEx-V6p_eQTL_EUR_2016
rs10896015	rs10896015	chr11:65323725	chr11:65556254	A	G	Gene expression	NCIT_C16608	GTEx	25954001	Unspecified	2015	Adipose subcutaneous	-	ENSG00000173727.7	-	0.2932	0.07673	0.0001663	+	298	1	-	GTEx-V6p_eQTL_EUR_2016
rs10896015	rs10896015	chr11:65323725	chr11:65556254	A	G	Gene expression	NCIT_C16608	GTEx	25954001	Unspecified	2015	Adipose subcutaneous	NEAT1	ENSG00000245532.4	-	0.3111	0.061	6.596e-07	+	298	1	-	GTEx-V6p_eQTL_EUR_2016
rs10896015	rs10896015	chr11:65323725	chr11:65556254	A	G	Gene expression	NCIT_C16608	GTEx	25954001	Unspecified	2015	Adipose subcutaneous	SSSCA1-AS1	ENSG00000260233.2	-	0.296	0.08195	0.0003652	+	298	1	-	GTEx-V6p_eQTL_EUR_2016
rs10896015	rs10896015	chr11:65323725	chr11:65556254	A	G	Gene expression	NCIT_C16608	GTEx	25954001	Unspecified	2015	Artery tibial	KRT8P26	ENSG00000214659.4	-	-0.2968	0.0729	6.319e-05	-	285	1	-	GTEx-V6p_eQTL_EUR_2016
rs10896015	rs10896015	chr11:65323725	chr11:65556254	A	G	Gene expression	NCIT_C16608	GTEx	25954001	Unspecified	2015	Artery tibial	SSSCA1-AS1	ENSG00000260233.2	-	0.2644	0.06365	4.521e-05	+	285	1	-	GTEx-V6p_eQTL_EUR_2016
rs10896015	rs10896015	chr11:65323725	chr11:65556254	A	G	Gene expression	NCIT_C16608	GTEx	25954001	Unspecified	2015	Brain anterior cingulate cortex ba24	NEAT1	ENSG00000245532.4	-	0.4663	0.1245	0.0004688	+	72	1	-	GTEx-V6p_eQTL_EUR_2016
rs10896015	rs10896015	chr11:65323725	chr11:65556254	A	G	Gene expression	NCIT_C16608	GTEx	25954001	Unspecified	2015	Brain cerebellum	CDC42EP2	ENSG00000149798.3	-	0.3306	0.09539	0.0008485	+	103	1	-	GTEx-V6p_eQTL_EUR_2016
rs10896015	rs10896015	chr11:65323725	chr11:65556254	A	G	Gene expression	NCIT_C16608	GTEx	25954001	Unspecified	2015	Brain cerebellum	NEAT1	ENSG00000245532.4	-	0.5505	0.1141	6.539e-06	+	103	1	-	GTEx-V6p_eQTL_EUR_2016
rs10896015	rs10896015	chr11:65323725	chr11:65556254	A	G	Gene expression	NCIT_C16608	GTEx	25954001	Unspecified	2015	Brain cortex	RNASEH2C	ENSG00000172922.4	-	-0.2837	0.0825	0.000962	-	96	1	-	GTEx-V6p_eQTL_EUR_2016
rs10896015	rs10896015	chr11:65323725	chr11:65556254	A	G	Gene expression	NCIT_C16608	GTEx	25954001	Unspecified	2015	Brain cortex	NEAT1	ENSG00000245532.4	-	0.516	0.1136	2.106e-05	+	96	1	-	GTEx-V6p_eQTL_EUR_2016
rs10896015	rs10896015	chr11:65323725	chr11:65556254	A	G	Gene expression	NCIT_C16608	GTEx	25954001	Unspecified	2015	Brain frontal cortex ba9	ZNHIT2	ENSG00000174276.5	-	-0.3128	0.08356	0.0003694	-	92	1	-	GTEx-V6p_eQTL_EUR_2016
rs10896015	rs10896015	chr11:65323725	chr11:65556254	A	G	Gene expression	NCIT_C16608	GTEx	25954001	Unspecified	2015	Brain frontal cortex ba9	NEAT1	ENSG00000245532.4	-	0.3753	0.09194	0.0001169	+	92	1	-	GTEx-V6p_eQTL_EUR_2016
rs10896015	rs10896015	chr11:65323725	chr11:65556254	A	G	Gene expression	NCIT_C16608	GTEx	25954001	Unspecified	2015	Brain nucleus accumbens basal ganglia	KRT8P26	ENSG00000214659.4	-	-0.3852	0.1024	0.0003434	-	93	1	-	GTEx-V6p_eQTL_EUR_2016
rs10896015	rs10896015	chr11:65323725	chr11:65556254	A	G	Gene expression	NCIT_C16608	GTEx	25954001	Unspecified	2015	Breast mammary tissue	KRT8P26	ENSG00000214659.4	-	-0.468	0.1187	0.0001249	-	183	1	-	GTEx-V6p_eQTL_EUR_2016
rs10896015	rs10896015	chr11:65323725	chr11:65556254	A	G	Gene expression	NCIT_C16608	GTEx	25954001	Unspecified	2015	Cells EBV-transformed lymphocytes	RNASEH2C	ENSG00000172922.4	-	-0.3293	0.0879	0.0003126	-	114	1	-	GTEx-V6p_eQTL_EUR_2016
rs10896015	rs10896015	chr11:65323725	chr11:65556254	A	G	Gene expression	NCIT_C16608	GTEx	25954001	Unspecified	2015	Cells EBV-transformed lymphocytes	SSSCA1-AS1	ENSG00000260233.2	-	0.731	0.1355	5.284e-07	+	114	1	-	GTEx-V6p_eQTL_EUR_2016
rs10896015	rs10896015	chr11:65323725	chr11:65556254	A	G	Gene expression	NCIT_C16608	GTEx	25954001	Unspecified	2015	Cells transformed fibroblasts	-	ENSG00000173727.7	-	0.2384	0.04894	2.054e-06	+	272	1	-	GTEx-V6p_eQTL_EUR_2016
rs10896015	rs10896015	chr11:65323725	chr11:65556254	A	G	Gene expression	NCIT_C16608	GTEx	25954001	Unspecified	2015	Cells transformed fibroblasts	KRT8P26	ENSG00000214659.4	-	-0.3276	0.09031	0.0003517	-	272	1	-	GTEx-V6p_eQTL_EUR_2016
rs10896015	rs10896015	chr11:65323725	chr11:65556254	A	G	Gene expression	NCIT_C16608	GTEx	25954001	Unspecified	2015	Cells transformed fibroblasts	NEAT1	ENSG00000245532.4	-	0.1417	0.03122	9.159e-06	+	272	1	-	GTEx-V6p_eQTL_EUR_2016
rs10896015	rs10896015	chr11:65323725	chr11:65556254	A	G	Gene expression	NCIT_C16608	GTEx	25954001	Unspecified	2015	Colon transverse	CTSW	ENSG00000172543.3	-	-0.3714	0.106	0.0006252	-	169	1	-	GTEx-V6p_eQTL_EUR_2016
rs10896015	rs10896015	chr11:65323725	chr11:65556254	A	G	Gene expression	NCIT_C16608	GTEx	25954001	Unspecified	2015	Colon transverse	NEAT1	ENSG00000245532.4	-	0.506	0.08992	1.053e-07	+	169	1	-	GTEx-V6p_eQTL_EUR_2016
rs10896015	rs10896015	chr11:65323725	chr11:65556254	A	G	Gene expression	NCIT_C16608	GTEx	25954001	Unspecified	2015	Esophagus mucosa	RNASEH2C	ENSG00000172922.4	-	-0.2315	0.04895	4.192e-06	-	241	1	-	GTEx-V6p_eQTL_EUR_2016
rs10896015	rs10896015	chr11:65323725	chr11:65556254	A	G	Gene expression	NCIT_C16608	GTEx	25954001	Unspecified	2015	Esophagus mucosa	NEAT1	ENSG00000245532.4	-	0.3764	0.06559	3.419e-08	+	241	1	-	GTEx-V6p_eQTL_EUR_2016
rs10896015	rs10896015	chr11:65323725	chr11:65556254	A	G	Gene expression	NCIT_C16608	GTEx	25954001	Unspecified	2015	Esophagus mucosa	MALAT1	ENSG00000251562.3	-	-0.1895	0.05539	0.0007533	-	241	1	-	GTEx-V6p_eQTL_EUR_2016
rs10896015	rs10896015	chr11:65323725	chr11:65556254	A	G	Gene expression	NCIT_C16608	GTEx	25954001	Unspecified	2015	Esophagus muscularis	NEAT1	ENSG00000245532.4	-	0.3462	0.06742	7.223e-07	+	218	1	-	GTEx-V6p_eQTL_EUR_2016
rs10896015	rs10896015	chr11:65323725	chr11:65556254	A	G	Gene expression	NCIT_C16608	GTEx	25954001	Unspecified	2015	Esophagus muscularis	MALAT1	ENSG00000251562.3	-	-0.1739	0.04975	0.0005969	-	218	1	-	GTEx-V6p_eQTL_EUR_2016
rs10896015	rs10896015	chr11:65323725	chr11:65556254	A	G	Gene expression	NCIT_C16608	GTEx	25954001	Unspecified	2015	Heart atrial appendage	SCYL1	ENSG00000142186.12	-	-0.2579	0.065	0.0001231	-	159	1	-	GTEx-V6p_eQTL_EUR_2016
rs10896015	rs10896015	chr11:65323725	chr11:65556254	A	G	Gene expression	NCIT_C16608	GTEx	25954001	Unspecified	2015	Heart atrial appendage	NEAT1	ENSG00000245532.4	-	0.2435	0.06966	0.0006616	+	159	1	-	GTEx-V6p_eQTL_EUR_2016
rs10896015	rs10896015	chr11:65323725	chr11:65556254	A	G	Gene expression	NCIT_C16608	GTEx	25954001	Unspecified	2015	Heart left ventricle	NEAT1	ENSG00000245532.4	-	0.256	0.06206	6.068e-05	+	190	1	-	GTEx-V6p_eQTL_EUR_2016
rs10896015	rs10896015	chr11:65323725	chr11:65556254	A	G	Gene expression	NCIT_C16608	GTEx	25954001	Unspecified	2015	Lung	MAP3K11	ENSG00000173327.3	-	-0.1549	0.04437	0.0005724	-	278	1	-	GTEx-V6p_eQTL_EUR_2016
rs10896015	rs10896015	chr11:65323725	chr11:65556254	A	G	Gene expression	NCIT_C16608	GTEx	25954001	Unspecified	2015	Lung	NEAT1	ENSG00000245532.4	-	0.2065	0.05356	0.0001489	+	278	1	-	GTEx-V6p_eQTL_EUR_2016
rs10896015	rs10896015	chr11:65323725	chr11:65556254	A	G	Gene expression	NCIT_C16608	GTEx	25954001	Unspecified	2015	Muscle skeletal	RNASEH2C	ENSG00000172922.4	-	-0.1914	0.04215	7.988e-06	-	361	1	-	GTEx-V6p_eQTL_EUR_2016
rs10896015	rs10896015	chr11:65323725	chr11:65556254	A	G	Gene expression	NCIT_C16608	GTEx	25954001	Unspecified	2015	Muscle skeletal	-	ENSG00000173727.7	-	0.4079	0.06508	1.193e-09	+	361	1	-	GTEx-V6p_eQTL_EUR_2016
rs10896015	rs10896015	chr11:65323725	chr11:65556254	A	G	Gene expression	NCIT_C16608	GTEx	25954001	Unspecified	2015	Muscle skeletal	NEAT1	ENSG00000245532.4	-	0.2538	0.04591	6.682e-08	+	361	1	-	GTEx-V6p_eQTL_EUR_2016
rs10896015	rs10896015	chr11:65323725	chr11:65556254	A	G	Gene expression	NCIT_C16608	GTEx	25954001	Unspecified	2015	Muscle skeletal	SSSCA1-AS1	ENSG00000260233.2	-	0.2336	0.0626	0.0002249	+	361	1	-	GTEx-V6p_eQTL_EUR_2016
rs10896015	rs10896015	chr11:65323725	chr11:65556254	A	G	Gene expression	NCIT_C16608	GTEx	25954001	Unspecified	2015	Nerve tibial	LTBP3	ENSG00000168056.10	-	0.1767	0.04057	2.062e-05	+	256	1	-	GTEx-V6p_eQTL_EUR_2016
rs10896015	rs10896015	chr11:65323725	chr11:65556254	A	G	Gene expression	NCIT_C16608	GTEx	25954001	Unspecified	2015	Nerve tibial	RNASEH2C	ENSG00000172922.4	-	-0.2079	0.0479	2.193e-05	-	256	1	-	GTEx-V6p_eQTL_EUR_2016
rs10896015	rs10896015	chr11:65323725	chr11:65556254	A	G	Gene expression	NCIT_C16608	GTEx	25954001	Unspecified	2015	Nerve tibial	-	ENSG00000173727.7	-	0.3558	0.07122	1.215e-06	+	256	1	-	GTEx-V6p_eQTL_EUR_2016
rs10896015	rs10896015	chr11:65323725	chr11:65556254	A	G	Gene expression	NCIT_C16608	GTEx	25954001	Unspecified	2015	Nerve tibial	PCNXL3	ENSG00000197136.4	-	-0.1157	0.03356	0.0006776	-	256	1	-	GTEx-V6p_eQTL_EUR_2016
rs10896015	rs10896015	chr11:65323725	chr11:65556254	A	G	Gene expression	NCIT_C16608	GTEx	25954001	Unspecified	2015	Nerve tibial	NEAT1	ENSG00000245532.4	-	0.3831	0.06184	2.943e-09	+	256	1	-	GTEx-V6p_eQTL_EUR_2016
rs10896015	rs10896015	chr11:65323725	chr11:65556254	A	G	Gene expression	NCIT_C16608	GTEx	25954001	Unspecified	2015	Pancreas	NEAT1	ENSG00000245532.4	-	0.2625	0.07762	0.0009936	+	149	1	-	GTEx-V6p_eQTL_EUR_2016
rs10896015	rs10896015	chr11:65323725	chr11:65556254	A	G	Gene expression	NCIT_C16608	GTEx	25954001	Unspecified	2015	Prostate	POLA2	ENSG00000014138.4	-	0.4956	0.1438	0.0009916	+	87	1	-	GTEx-V6p_eQTL_EUR_2016
rs10896015	rs10896015	chr11:65323725	chr11:65556254	A	G	Gene expression	NCIT_C16608	GTEx	25954001	Unspecified	2015	Skin not sun exposed suprapubic	NEAT1	ENSG00000245532.4	-	0.269	0.05921	1.093e-05	+	196	1	-	GTEx-V6p_eQTL_EUR_2016
rs10896015	rs10896015	chr11:65323725	chr11:65556254	A	G	Gene expression	NCIT_C16608	GTEx	25954001	Unspecified	2015	Skin sun exposed lower leg	NEAT1	ENSG00000245532.4	-	0.2012	0.05039	8.517e-05	+	302	1	-	GTEx-V6p_eQTL_EUR_2016
rs10896015	rs10896015	chr11:65323725	chr11:65556254	A	G	Gene expression	NCIT_C16608	GTEx	25954001	Unspecified	2015	Small intestine terminal ileum	NEAT1	ENSG00000245532.4	-	0.3745	0.1012	0.0004989	+	77	1	-	GTEx-V6p_eQTL_EUR_2016
rs10896015	rs10896015	chr11:65323725	chr11:65556254	A	G	Gene expression	NCIT_C16608	GTEx	25954001	Unspecified	2015	Spleen	BRMS1	ENSG00000174744.9	-	0.3641	0.1032	0.0007623	+	89	1	-	GTEx-V6p_eQTL_EUR_2016
rs10896015	rs10896015	chr11:65323725	chr11:65556254	A	G	Gene expression	NCIT_C16608	GTEx	25954001	Unspecified	2015	Testis	OVOL1-AS1	ENSG00000255120.1	-	0.4038	0.1148	0.0006169	+	157	1	-	GTEx-V6p_eQTL_EUR_2016
rs10896015	rs10896015	chr11:65323725	chr11:65556254	A	G	Gene expression	NCIT_C16608	GTEx	25954001	Unspecified	2015	Thyroid	NEAT1	ENSG00000245532.4	-	0.1991	0.05238	0.0001831	+	278	1	-	GTEx-V6p_eQTL_EUR_2016
rs10896015	rs10896015	chr11:65323725	chr11:65556254	A	G	Gene expression	NCIT_C16608	GTEx	25954001	Unspecified	2015	Thyroid	MALAT1	ENSG00000251562.3	-	-0.1696	0.04288	0.0001013	-	278	1	-	GTEx-V6p_eQTL_EUR_2016
rs10896015	rs10896015	chr11:65323725	chr11:65556254	A	G	Gene expression	NCIT_C16608	GTEx	25954001	Unspecified	2015	Thyroid	SSSCA1-AS1	ENSG00000260233.2	-	0.2526	0.07494	0.0008732	+	278	1	-	GTEx-V6p_eQTL_EUR_2016
rs10896015	rs10896015	chr11:65323725	chr11:65556254	A	G	Gene expression	NCIT_C16608	GTEx	25954001	Unspecified	2015	Vagina	CATSPER1	ENSG00000175294.5	-	-0.5071	0.1376	0.0005065	-	79	1	-	GTEx-V6p_eQTL_EUR_2016
rs10896015	rs10896015	chr11:65323725	chr11:65556254	A	G	Gene expression	NCIT_C16608	GTEx	25954001	Unspecified	2015	Adipose subcutaneous	NEAT1	ENSG00000245532.4	-	0.3382	0.05086	1.277e-10	+	385	1	-	GTEx-V7_eQTL_EUR_2017
rs10896015	rs10896015	chr11:65323725	chr11:65556254	A	G	Gene expression	NCIT_C16608	GTEx	25954001	Unspecified	2015	Adipose subcutaneous	LTBP3	ENSG00000168056.10	-	0.1099	0.02531	1.903e-05	+	385	1	-	GTEx-V7_eQTL_EUR_2017
rs10896015	rs10896015	chr11:65323725	chr11:65556254	A	G	Gene expression	NCIT_C16608	GTEx	25954001	Unspecified	2015	Adipose subcutaneous	SSSCA1-AS1	ENSG00000260233.2	-	0.2829	0.06648	2.753e-05	+	385	1	-	GTEx-V7_eQTL_EUR_2017
rs10896015	rs10896015	chr11:65323725	chr11:65556254	A	G	Gene expression	NCIT_C16608	GTEx	25954001	Unspecified	2015	Adipose subcutaneous	MAP3K11	ENSG00000173327.3	-	-0.159	0.04052	0.0001067	-	385	1	-	GTEx-V7_eQTL_EUR_2017
rs10896015	rs10896015	chr11:65323725	chr11:65556254	A	G	Gene expression	NCIT_C16608	GTEx	25954001	Unspecified	2015	Adipose visceral omentum	NEAT1	ENSG00000245532.4	-	0.3372	0.06363	2.472e-07	+	313	1	-	GTEx-V7_eQTL_EUR_2017
rs10896015	rs10896015	chr11:65323725	chr11:65556254	A	G	Gene expression	NCIT_C16608	GTEx	25954001	Unspecified	2015	Adipose visceral omentum	KCNK7	ENSG00000173338.8	-	-0.1702	0.04388	0.0001336	-	313	1	-	GTEx-V7_eQTL_EUR_2017
rs10896015	rs10896015	chr11:65323725	chr11:65556254	A	G	Gene expression	NCIT_C16608	GTEx	25954001	Unspecified	2015	Adrenal gland	FOSL1	ENSG00000175592.4	-	-0.2244	0.05424	6.062e-05	-	175	1	-	GTEx-V7_eQTL_EUR_2017
rs10896015	rs10896015	chr11:65323725	chr11:65556254	A	G	Gene expression	NCIT_C16608	GTEx	25954001	Unspecified	2015	Artery aorta	NEAT1	ENSG00000245532.4	-	0.2714	0.0446	5.285e-09	+	267	1	-	GTEx-V7_eQTL_EUR_2017
rs10896015	rs10896015	chr11:65323725	chr11:65556254	A	G	Gene expression	NCIT_C16608	GTEx	25954001	Unspecified	2015	Artery coronary	NEAT1	ENSG00000245532.4	-	0.2766	0.07823	0.0005875	+	152	1	-	GTEx-V7_eQTL_EUR_2017
rs10896015	rs10896015	chr11:65323725	chr11:65556254	A	G	Gene expression	NCIT_C16608	GTEx	25954001	Unspecified	2015	Artery coronary	SSSCA1-AS1	ENSG00000260233.2	-	0.3048	0.08004	0.0002257	+	152	1	-	GTEx-V7_eQTL_EUR_2017
rs10896015	rs10896015	chr11:65323725	chr11:65556254	A	G	Gene expression	NCIT_C16608	GTEx	25954001	Unspecified	2015	Artery tibial	NEAT1	ENSG00000245532.4	-	0.1884	0.03649	4.249e-07	+	388	1	-	GTEx-V7_eQTL_EUR_2017
rs10896015	rs10896015	chr11:65323725	chr11:65556254	A	G	Gene expression	NCIT_C16608	GTEx	25954001	Unspecified	2015	Artery tibial	SSSCA1-AS1	ENSG00000260233.2	-	0.2428	0.04948	1.472e-06	+	388	1	-	GTEx-V7_eQTL_EUR_2017
rs10896015	rs10896015	chr11:65323725	chr11:65556254	A	G	Gene expression	NCIT_C16608	GTEx	25954001	Unspecified	2015	Artery tibial	KCNK7	ENSG00000173338.8	-	-0.2025	0.0609	0.0009847	-	388	1	-	GTEx-V7_eQTL_EUR_2017
rs10896015	rs10896015	chr11:65323725	chr11:65556254	A	G	Gene expression	NCIT_C16608	GTEx	25954001	Unspecified	2015	Artery tibial	MAP3K11	ENSG00000173327.3	-	-0.1399	0.03704	0.0001895	-	388	1	-	GTEx-V7_eQTL_EUR_2017
rs10896015	rs10896015	chr11:65323725	chr11:65556254	A	G	Gene expression	NCIT_C16608	GTEx	25954001	Unspecified	2015	Artery tibial	RNASEH2C	ENSG00000172922.4	-	-0.1053	0.02975	0.0004586	-	388	1	-	GTEx-V7_eQTL_EUR_2017
rs10896015	rs10896015	chr11:65323725	chr11:65556254	A	G	Gene expression	NCIT_C16608	GTEx	25954001	Unspecified	2015	Brain amygdala	NAALADL1	ENSG00000168060.10	-	0.3627	0.09035	0.0001546	+	88	1	-	GTEx-V7_eQTL_EUR_2017
rs10896015	rs10896015	chr11:65323725	chr11:65556254	A	G	Gene expression	NCIT_C16608	GTEx	25954001	Unspecified	2015	Brain anterior cingulate cortex BA24	NEAT1	ENSG00000245532.4	-	0.3	0.0821	0.0004401	+	109	1	-	GTEx-V7_eQTL_EUR_2017
rs10896015	rs10896015	chr11:65323725	chr11:65556254	A	G	Gene expression	NCIT_C16608	GTEx	25954001	Unspecified	2015	Brain cerebellar hemisphere	-	ENSG00000173727.7	-	0.4705	0.1216	0.0001907	+	125	1	-	GTEx-V7_eQTL_EUR_2017
rs10896015	rs10896015	chr11:65323725	chr11:65556254	A	G	Gene expression	NCIT_C16608	GTEx	25954001	Unspecified	2015	Brain cerebellum	KRT8P26	ENSG00000214659.4	-	-0.4383	0.1066	7.386e-05	-	154	1	-	GTEx-V7_eQTL_EUR_2017
rs10896015	rs10896015	chr11:65323725	chr11:65556254	A	G	Gene expression	NCIT_C16608	GTEx	25954001	Unspecified	2015	Brain cortex	NEAT1	ENSG00000245532.4	-	0.3846	0.09695	0.0001274	+	136	1	-	GTEx-V7_eQTL_EUR_2017
rs10896015	rs10896015	chr11:65323725	chr11:65556254	A	G	Gene expression	NCIT_C16608	GTEx	25954001	Unspecified	2015	Brain hypothalamus	ZDHHC24	ENSG00000174165.3	-	0.3226	0.09382	0.0009033	+	108	1	-	GTEx-V7_eQTL_EUR_2017
rs10896015	rs10896015	chr11:65323725	chr11:65556254	A	G	Gene expression	NCIT_C16608	GTEx	25954001	Unspecified	2015	Brain putamen basal ganglia	NEAT1	ENSG00000245532.4	-	0.4291	0.09718	2.822e-05	+	111	1	-	GTEx-V7_eQTL_EUR_2017
rs10896015	rs10896015	chr11:65323725	chr11:65556254	A	G	Gene expression	NCIT_C16608	GTEx	25954001	Unspecified	2015	Breast mammary tissue	NEAT1	ENSG00000245532.4	-	0.2583	0.06115	3.658e-05	+	251	1	-	GTEx-V7_eQTL_EUR_2017
rs10896015	rs10896015	chr11:65323725	chr11:65556254	A	G	Gene expression	NCIT_C16608	GTEx	25954001	Unspecified	2015	Breast mammary tissue	LTBP3	ENSG00000168056.10	-	0.1536	0.04064	0.0002082	+	251	1	-	GTEx-V7_eQTL_EUR_2017
rs10896015	rs10896015	chr11:65323725	chr11:65556254	A	G	Gene expression	NCIT_C16608	GTEx	25954001	Unspecified	2015	Breast mammary tissue	KRT8P26	ENSG00000214659.4	-	-0.3309	0.07819	3.532e-05	-	251	1	-	GTEx-V7_eQTL_EUR_2017
rs10896015	rs10896015	chr11:65323725	chr11:65556254	A	G	Gene expression	NCIT_C16608	GTEx	25954001	Unspecified	2015	Cells EBV-transformed lymphocytes	NEAT1	ENSG00000245532.4	-	0.3371	0.09846	0.000912	+	117	1	-	GTEx-V7_eQTL_EUR_2017
rs10896015	rs10896015	chr11:65323725	chr11:65556254	A	G	Gene expression	NCIT_C16608	GTEx	25954001	Unspecified	2015	Cells EBV-transformed lymphocytes	SSSCA1-AS1	ENSG00000260233.2	-	0.695	0.1254	2.665e-07	+	117	1	-	GTEx-V7_eQTL_EUR_2017
rs10896015	rs10896015	chr11:65323725	chr11:65556254	A	G	Gene expression	NCIT_C16608	GTEx	25954001	Unspecified	2015	Cells transformed fibroblasts	NEAT1	ENSG00000245532.4	-	0.1578	0.0338	4.965e-06	+	300	1	-	GTEx-V7_eQTL_EUR_2017
rs10896015	rs10896015	chr11:65323725	chr11:65556254	A	G	Gene expression	NCIT_C16608	GTEx	25954001	Unspecified	2015	Cells transformed fibroblasts	-	ENSG00000173727.7	-	0.2075	0.04657	1.266e-05	+	300	1	-	GTEx-V7_eQTL_EUR_2017
rs10896015	rs10896015	chr11:65323725	chr11:65556254	A	G	Gene expression	NCIT_C16608	GTEx	25954001	Unspecified	2015	Cells transformed fibroblasts	KRT8P26	ENSG00000214659.4	-	-0.2997	0.07223	4.571e-05	-	300	1	-	GTEx-V7_eQTL_EUR_2017
rs10896015	rs10896015	chr11:65323725	chr11:65556254	A	G	Gene expression	NCIT_C16608	GTEx	25954001	Unspecified	2015	Colon sigmoid	SSSCA1-AS1	ENSG00000260233.2	-	0.3199	0.0731	2.123e-05	+	203	1	-	GTEx-V7_eQTL_EUR_2017
rs10896015	rs10896015	chr11:65323725	chr11:65556254	A	G	Gene expression	NCIT_C16608	GTEx	25954001	Unspecified	2015	Colon transverse	NEAT1	ENSG00000245532.4	-	0.4002	0.06993	3.591e-08	+	246	1	-	GTEx-V7_eQTL_EUR_2017
rs10896015	rs10896015	chr11:65323725	chr11:65556254	A	G	Gene expression	NCIT_C16608	GTEx	25954001	Unspecified	2015	Esophagus gastroesophageal junction	NEAT1	ENSG00000245532.4	-	0.2349	0.05963	0.000118	+	213	1	-	GTEx-V7_eQTL_EUR_2017
rs10896015	rs10896015	chr11:65323725	chr11:65556254	A	G	Gene expression	NCIT_C16608	GTEx	25954001	Unspecified	2015	Esophagus gastroesophageal junction	SSSCA1-AS1	ENSG00000260233.2	-	0.3015	0.08204	0.0003153	+	213	1	-	GTEx-V7_eQTL_EUR_2017
rs10896015	rs10896015	chr11:65323725	chr11:65556254	A	G	Gene expression	NCIT_C16608	GTEx	25954001	Unspecified	2015	Esophagus gastroesophageal junction	KRT8P26	ENSG00000214659.4	-	-0.3304	0.08914	0.0002814	-	213	1	-	GTEx-V7_eQTL_EUR_2017
rs10896015	rs10896015	chr11:65323725	chr11:65556254	A	G	Gene expression	NCIT_C16608	GTEx	25954001	Unspecified	2015	Esophagus mucosa	CDC42EP2	ENSG00000149798.3	-	0.1514	0.04205	0.0003732	+	358	1	-	GTEx-V7_eQTL_EUR_2017
rs10896015	rs10896015	chr11:65323725	chr11:65556254	A	G	Gene expression	NCIT_C16608	GTEx	25954001	Unspecified	2015	Esophagus mucosa	NEAT1	ENSG00000245532.4	-	0.3159	0.04961	7.47e-10	+	358	1	-	GTEx-V7_eQTL_EUR_2017
rs10896015	rs10896015	chr11:65323725	chr11:65556254	A	G	Gene expression	NCIT_C16608	GTEx	25954001	Unspecified	2015	Esophagus mucosa	PCNXL3	ENSG00000197136.4	-	-0.1097	0.02971	0.0002668	-	358	1	-	GTEx-V7_eQTL_EUR_2017
rs10896015	rs10896015	chr11:65323725	chr11:65556254	A	G	Gene expression	NCIT_C16608	GTEx	25954001	Unspecified	2015	Esophagus muscularis	NEAT1	ENSG00000245532.4	-	0.3001	0.04711	7.624e-10	+	335	1	-	GTEx-V7_eQTL_EUR_2017
rs10896015	rs10896015	chr11:65323725	chr11:65556254	A	G	Gene expression	NCIT_C16608	GTEx	25954001	Unspecified	2015	Esophagus muscularis	SSSCA1-AS1	ENSG00000260233.2	-	0.2414	0.06393	0.0001935	+	335	1	-	GTEx-V7_eQTL_EUR_2017
rs10896015	rs10896015	chr11:65323725	chr11:65556254	A	G	Gene expression	NCIT_C16608	GTEx	25954001	Unspecified	2015	Esophagus muscularis	RNASEH2C	ENSG00000172922.4	-	-0.1585	0.04378	0.0003497	-	335	1	-	GTEx-V7_eQTL_EUR_2017
rs10896015	rs10896015	chr11:65323725	chr11:65556254	A	G	Gene expression	NCIT_C16608	GTEx	25954001	Unspecified	2015	Esophagus muscularis	KLC2	ENSG00000174996.7	-	-0.1098	0.03269	0.0008929	-	335	1	-	GTEx-V7_eQTL_EUR_2017
rs10896015	rs10896015	chr11:65323725	chr11:65556254	A	G	Gene expression	NCIT_C16608	GTEx	25954001	Unspecified	2015	Heart atrial appendage	NEAT1	ENSG00000245532.4	-	0.1995	0.04779	4.371e-05	+	264	1	-	GTEx-V7_eQTL_EUR_2017
rs10896015	rs10896015	chr11:65323725	chr11:65556254	A	G	Gene expression	NCIT_C16608	GTEx	25954001	Unspecified	2015	Heart atrial appendage	-	ENSG00000173727.7	-	0.3057	0.07843	0.0001305	+	264	1	-	GTEx-V7_eQTL_EUR_2017
rs10896015	rs10896015	chr11:65323725	chr11:65556254	A	G	Gene expression	NCIT_C16608	GTEx	25954001	Unspecified	2015	Heart atrial appendage	SSSCA1-AS1	ENSG00000260233.2	-	0.2968	0.07827	0.000195	+	264	1	-	GTEx-V7_eQTL_EUR_2017
rs10896015	rs10896015	chr11:65323725	chr11:65556254	A	G	Gene expression	NCIT_C16608	GTEx	25954001	Unspecified	2015	Heart left ventricle	NEAT1	ENSG00000245532.4	-	0.2096	0.05026	4.363e-05	+	272	1	-	GTEx-V7_eQTL_EUR_2017
rs10896015	rs10896015	chr11:65323725	chr11:65556254	A	G	Gene expression	NCIT_C16608	GTEx	25954001	Unspecified	2015	Lung	SLC22A20	ENSG00000197847.8	-	-0.2214	0.06458	0.0006883	-	383	1	-	GTEx-V7_eQTL_EUR_2017
rs10896015	rs10896015	chr11:65323725	chr11:65556254	A	G	Gene expression	NCIT_C16608	GTEx	25954001	Unspecified	2015	Lung	NEAT1	ENSG00000245532.4	-	0.252	0.0428	1e-08	+	383	1	-	GTEx-V7_eQTL_EUR_2017
rs10896015	rs10896015	chr11:65323725	chr11:65556254	A	G	Gene expression	NCIT_C16608	GTEx	25954001	Unspecified	2015	Lung	SSSCA1-AS1	ENSG00000260233.2	-	0.2043	0.05835	0.0005303	+	383	1	-	GTEx-V7_eQTL_EUR_2017
rs10896015	rs10896015	chr11:65323725	chr11:65556254	A	G	Gene expression	NCIT_C16608	GTEx	25954001	Unspecified	2015	Lung	MAP3K11	ENSG00000173327.3	-	-0.1041	0.02981	0.0005512	-	383	1	-	GTEx-V7_eQTL_EUR_2017
rs10896015	rs10896015	chr11:65323725	chr11:65556254	A	G	Gene expression	NCIT_C16608	GTEx	25954001	Unspecified	2015	Lung	MRPL11	ENSG00000174547.9	-	0.07505	0.02223	0.0008268	+	383	1	-	GTEx-V7_eQTL_EUR_2017
rs10896015	rs10896015	chr11:65323725	chr11:65556254	A	G	Gene expression	NCIT_C16608	GTEx	25954001	Unspecified	2015	Muscle skeletal	SLC25A45	ENSG00000162241.8	-	0.1417	0.037	0.0001483	+	491	1	-	GTEx-V7_eQTL_EUR_2017
rs10896015	rs10896015	chr11:65323725	chr11:65556254	A	G	Gene expression	NCIT_C16608	GTEx	25954001	Unspecified	2015	Muscle skeletal	NEAT1	ENSG00000245532.4	-	0.2278	0.03597	6.182e-10	+	491	1	-	GTEx-V7_eQTL_EUR_2017
rs10896015	rs10896015	chr11:65323725	chr11:65556254	A	G	Gene expression	NCIT_C16608	GTEx	25954001	Unspecified	2015	Muscle skeletal	-	ENSG00000173727.7	-	0.3324	0.05352	1.262e-09	+	491	1	-	GTEx-V7_eQTL_EUR_2017
rs10896015	rs10896015	chr11:65323725	chr11:65556254	A	G	Gene expression	NCIT_C16608	GTEx	25954001	Unspecified	2015	Muscle skeletal	MALAT1	ENSG00000251562.3	-	-0.181	0.0404	9.603e-06	-	491	1	-	GTEx-V7_eQTL_EUR_2017
rs10896015	rs10896015	chr11:65323725	chr11:65556254	A	G	Gene expression	NCIT_C16608	GTEx	25954001	Unspecified	2015	Muscle skeletal	LTBP3	ENSG00000168056.10	-	0.1622	0.03233	7.746e-07	+	491	1	-	GTEx-V7_eQTL_EUR_2017
rs10896015	rs10896015	chr11:65323725	chr11:65556254	A	G	Gene expression	NCIT_C16608	GTEx	25954001	Unspecified	2015	Muscle skeletal	SSSCA1-AS1	ENSG00000260233.2	-	0.2251	0.04818	4.034e-06	+	491	1	-	GTEx-V7_eQTL_EUR_2017
rs10896015	rs10896015	chr11:65323725	chr11:65556254	A	G	Gene expression	NCIT_C16608	GTEx	25954001	Unspecified	2015	Muscle skeletal	FAM89B	ENSG00000176973.7	-	0.1783	0.03406	2.613e-07	+	491	1	-	GTEx-V7_eQTL_EUR_2017
rs10896015	rs10896015	chr11:65323725	chr11:65556254	A	G	Gene expression	NCIT_C16608	GTEx	25954001	Unspecified	2015	Muscle skeletal	RNASEH2C	ENSG00000172922.4	-	-0.1751	0.0306	1.992e-08	-	491	1	-	GTEx-V7_eQTL_EUR_2017
rs10896015	rs10896015	chr11:65323725	chr11:65556254	A	G	Gene expression	NCIT_C16608	GTEx	25954001	Unspecified	2015	Muscle skeletal	SART1	ENSG00000175467.10	-	-0.07646	0.02304	0.0009839	-	491	1	-	GTEx-V7_eQTL_EUR_2017
rs10896015	rs10896015	chr11:65323725	chr11:65556254	A	G	Gene expression	NCIT_C16608	GTEx	25954001	Unspecified	2015	Nerve tibial	NEAT1	ENSG00000245532.4	-	0.3565	0.04582	1.233e-13	+	361	1	-	GTEx-V7_eQTL_EUR_2017
rs10896015	rs10896015	chr11:65323725	chr11:65556254	A	G	Gene expression	NCIT_C16608	GTEx	25954001	Unspecified	2015	Nerve tibial	-	ENSG00000173727.7	-	0.2979	0.05177	2.179e-08	+	361	1	-	GTEx-V7_eQTL_EUR_2017
rs10896015	rs10896015	chr11:65323725	chr11:65556254	A	G	Gene expression	NCIT_C16608	GTEx	25954001	Unspecified	2015	Nerve tibial	LTBP3	ENSG00000168056.10	-	0.2091	0.02908	5.382e-12	+	361	1	-	GTEx-V7_eQTL_EUR_2017
rs10896015	rs10896015	chr11:65323725	chr11:65556254	A	G	Gene expression	NCIT_C16608	GTEx	25954001	Unspecified	2015	Nerve tibial	SSSCA1-AS1	ENSG00000260233.2	-	0.2159	0.05714	0.0001914	+	361	1	-	GTEx-V7_eQTL_EUR_2017
rs10896015	rs10896015	chr11:65323725	chr11:65556254	A	G	Gene expression	NCIT_C16608	GTEx	25954001	Unspecified	2015	Nerve tibial	PCNXL3	ENSG00000197136.4	-	-0.1058	0.02709	0.0001168	-	361	1	-	GTEx-V7_eQTL_EUR_2017
rs10896015	rs10896015	chr11:65323725	chr11:65556254	A	G	Gene expression	NCIT_C16608	GTEx	25954001	Unspecified	2015	Pancreas	SSSCA1-AS1	ENSG00000260233.2	-	0.3854	0.09216	4.47e-05	+	220	1	-	GTEx-V7_eQTL_EUR_2017
rs10896015	rs10896015	chr11:65323725	chr11:65556254	A	G	Gene expression	NCIT_C16608	GTEx	25954001	Unspecified	2015	Pituitary	NEAT1	ENSG00000245532.4	-	0.2839	0.06473	2.504e-05	+	157	1	-	GTEx-V7_eQTL_EUR_2017
rs10896015	rs10896015	chr11:65323725	chr11:65556254	A	G	Gene expression	NCIT_C16608	GTEx	25954001	Unspecified	2015	Pituitary	LTBP3	ENSG00000168056.10	-	-0.274	0.06784	9.49e-05	-	157	1	-	GTEx-V7_eQTL_EUR_2017
rs10896015	rs10896015	chr11:65323725	chr11:65556254	A	G	Gene expression	NCIT_C16608	GTEx	25954001	Unspecified	2015	Pituitary	KRT8P26	ENSG00000214659.4	-	-0.5274	0.1241	4.253e-05	-	157	1	-	GTEx-V7_eQTL_EUR_2017
rs10896015	rs10896015	chr11:65323725	chr11:65556254	A	G	Gene expression	NCIT_C16608	GTEx	25954001	Unspecified	2015	Prostate	-	ENSG00000173727.7	-	0.3332	0.09853	0.0009992	+	132	1	-	GTEx-V7_eQTL_EUR_2017
rs10896015	rs10896015	chr11:65323725	chr11:65556254	A	G	Gene expression	NCIT_C16608	GTEx	25954001	Unspecified	2015	Skin not sun exposed suprapubic	NEAT1	ENSG00000245532.4	-	0.2474	0.05125	2.259e-06	+	335	1	-	GTEx-V7_eQTL_EUR_2017
rs10896015	rs10896015	chr11:65323725	chr11:65556254	A	G	Gene expression	NCIT_C16608	GTEx	25954001	Unspecified	2015	Skin not sun exposed suprapubic	-	ENSG00000173727.7	-	0.2936	0.06507	9.416e-06	+	335	1	-	GTEx-V7_eQTL_EUR_2017
rs10896015	rs10896015	chr11:65323725	chr11:65556254	A	G	Gene expression	NCIT_C16608	GTEx	25954001	Unspecified	2015	Skin sun exposed lower leg	NEAT1	ENSG00000245532.4	-	0.2221	0.04304	4.172e-07	+	414	1	-	GTEx-V7_eQTL_EUR_2017
rs10896015	rs10896015	chr11:65323725	chr11:65556254	A	G	Gene expression	NCIT_C16608	GTEx	25954001	Unspecified	2015	Skin sun exposed lower leg	LTBP3	ENSG00000168056.10	-	0.1054	0.02601	6.241e-05	+	414	1	-	GTEx-V7_eQTL_EUR_2017
rs10896015	rs10896015	chr11:65323725	chr11:65556254	A	G	Gene expression	NCIT_C16608	GTEx	25954001	Unspecified	2015	Skin sun exposed lower leg	SSSCA1-AS1	ENSG00000260233.2	-	0.2545	0.06327	7.079e-05	+	414	1	-	GTEx-V7_eQTL_EUR_2017
rs10896015	rs10896015	chr11:65323725	chr11:65556254	A	G	Gene expression	NCIT_C16608	GTEx	25954001	Unspecified	2015	Small intestine terminal ileum	NEAT1	ENSG00000245532.4	-	0.3157	0.08597	0.0003888	+	122	1	-	GTEx-V7_eQTL_EUR_2017
rs10896015	rs10896015	chr11:65323725	chr11:65556254	A	G	Gene expression	NCIT_C16608	GTEx	25954001	Unspecified	2015	Small intestine terminal ileum	LTBP3	ENSG00000168056.10	-	0.1335	0.03908	0.0009224	+	122	1	-	GTEx-V7_eQTL_EUR_2017
rs10896015	rs10896015	chr11:65323725	chr11:65556254	A	G	Gene expression	NCIT_C16608	GTEx	25954001	Unspecified	2015	Spleen	MALAT1	ENSG00000251562.3	-	-0.3073	0.0864	0.0005334	-	146	1	-	GTEx-V7_eQTL_EUR_2017
rs10896015	rs10896015	chr11:65323725	chr11:65556254	A	G	Gene expression	NCIT_C16608	GTEx	25954001	Unspecified	2015	Spleen	SSSCA1-AS1	ENSG00000260233.2	-	0.3715	0.1077	0.0007679	+	146	1	-	GTEx-V7_eQTL_EUR_2017
rs10896015	rs10896015	chr11:65323725	chr11:65556254	A	G	Gene expression	NCIT_C16608	GTEx	25954001	Unspecified	2015	Stomach	NEAT1	ENSG00000245532.4	-	0.34	0.06477	3.887e-07	+	237	1	-	GTEx-V7_eQTL_EUR_2017
rs10896015	rs10896015	chr11:65323725	chr11:65556254	A	G	Gene expression	NCIT_C16608	GTEx	25954001	Unspecified	2015	Stomach	SNX32	ENSG00000172803.13	-	0.2662	0.07786	0.0007607	+	237	1	-	GTEx-V7_eQTL_EUR_2017
rs10896015	rs10896015	chr11:65323725	chr11:65556254	A	G	Gene expression	NCIT_C16608	GTEx	25954001	Unspecified	2015	Testis	OVOL1-AS1	ENSG00000255120.1	-	0.3022	0.07011	2.631e-05	+	225	1	-	GTEx-V7_eQTL_EUR_2017
rs10896015	rs10896015	chr11:65323725	chr11:65556254	A	G	Gene expression	NCIT_C16608	GTEx	25954001	Unspecified	2015	Testis	NPAS4	ENSG00000174576.4	-	-0.3668	0.1003	0.0003298	-	225	1	-	GTEx-V7_eQTL_EUR_2017
rs10896015	rs10896015	chr11:65323725	chr11:65556254	A	G	Gene expression	NCIT_C16608	GTEx	25954001	Unspecified	2015	Thyroid	NEAT1	ENSG00000245532.4	-	0.2053	0.03969	4.015e-07	+	399	1	-	GTEx-V7_eQTL_EUR_2017
rs10896015	rs10896015	chr11:65323725	chr11:65556254	A	G	Gene expression	NCIT_C16608	GTEx	25954001	Unspecified	2015	Thyroid	SSSCA1-AS1	ENSG00000260233.2	-	0.2811	0.05817	2.063e-06	+	399	1	-	GTEx-V7_eQTL_EUR_2017
rs10896015	rs10896015	chr11:65323725	chr11:65556254	A	G	Gene expression	NCIT_C16608	GTEx	25954001	Unspecified	2015	Thyroid	MAP3K11	ENSG00000173327.3	-	-0.1976	0.04632	2.594e-05	-	399	1	-	GTEx-V7_eQTL_EUR_2017
rs10896015	rs10896015	chr11:65323725	chr11:65556254	A	G	Gene expression	NCIT_C16608	GTEx	25954001	Unspecified	2015	Thyroid	KRT8P26	ENSG00000214659.4	-	-0.2869	0.07334	0.0001114	-	399	1	-	GTEx-V7_eQTL_EUR_2017
rs10896015	rs10896015	chr11:65323725	chr11:65556254	A	G	Gene expression	NCIT_C16608	GTEx	25954001	Unspecified	2015	Uterus	-	ENSG00000173727.7	-	0.3055	0.07712	0.0001625	+	101	1	-	GTEx-V7_eQTL_EUR_2017
rs10896015	rs10896015	chr11:65323725	chr11:65556254	A	G	Gene expression	NCIT_C16608	GTEx	25954001	Unspecified	2015	Vagina	LTBP3	ENSG00000168056.10	-	0.1878	0.0534	0.0007061	+	106	1	-	GTEx-V7_eQTL_EUR_2017
rs10896015	rs10896015	chr11:65323725	chr11:65556254	A	G	Gene expression	NCIT_C16608	GTEx	25954001	Unspecified	2015	Vagina	CTSW	ENSG00000172543.3	-	-0.5047	0.126	0.0001336	-	106	1	-	GTEx-V7_eQTL_EUR_2017
rs10896015	rs10896015	chr11:65323725	chr11:65556254	A	G	Gene expression	NCIT_C16608	GTEx	25954001	Unspecified	2015	Whole blood	LTBP3	ENSG00000168056.10	-	0.08689	0.023	0.0001911	+	369	1	-	GTEx-V7_eQTL_EUR_2017
rs10896015	rs10896015	chr11:65323725	chr11:65556254	A	G	Exon expression	NCIT_C16608	Geuvadis	24037378	European	2013	Lymphoblastoid cell lines	-	ENSG00000173727.7	ENSG00000173727.7_65233556_65234028	NA	NA	2.279e-06	NA	462	1	-	Geuvadis_eQTL_EUR_2013
rs10896015	rs10896015	chr11:65323725	chr11:65556254	A	G	Gene expression	NCIT_C16608	Geuvadis	24037378	European	2013	Lymphoblastoid cell lines	CTSW	ENSG00000172543.3	ENSG00000172543.3	NA	NA	4.021e-06	NA	462	1	-	Geuvadis_eQTL_EUR_2013
rs10896015	rs10896015	chr11:65323725	chr11:65556254	A	G	Gene expression	NCIT_C16608	Joehanes R	28122634	Mixed	2017	Whole blood	LTBP3	-	3377669	0.0136	0.00155	2.113e-18	+	5257	1	-	Joehanes-R_eQTL_EUR_2017
rs10896015	rs10896015	chr11:65323725	chr11:65556254	A	G	Gene expression	NCIT_C16608	Joehanes R	28122634	Mixed	2017	Whole blood	CTSW	-	3335697	-0.0188	0.00301	4.501e-10	-	5257	1	-	Joehanes-R_eQTL_EUR_2017
rs10896015	rs10896015	chr11:65323725	chr11:65556254	A	G	Gene expression	NCIT_C16608	Joehanes R	28122634	Mixed	2017	Whole blood	CAPN1	-	3334954	-0.012	0.00213	1.949e-08	-	5257	1	-	Joehanes-R_eQTL_EUR_2017
rs10896015	rs10896015	chr11:65323725	chr11:65556254	A	G	Gene expression	NCIT_C16608	Joehanes R	28122634	Mixed	2017	Whole blood	FASTKD1	-	2586227	-0.0188	0.00384	1.024e-06	-	5257	1	-	Joehanes-R_eQTL_EUR_2017
rs10896015	rs10896015	chr11:65323725	chr11:65556254	A	G	Gene expression	NCIT_C16608	Joehanes R	28122634	Mixed	2017	Whole blood	USP37;RQCD1;VIL1	-	2599433	-0.0127	0.00283	7.337e-06	-	5257	1	-	Joehanes-R_eQTL_EUR_2017
rs10896015	rs10896015	chr11:65323725	chr11:65556254	A	G	Gene expression	NCIT_C16608	Joehanes R	28122634	Mixed	2017	Whole blood	PAPL	-	3832805	-0.0123	0.00292	2.625e-05	-	5257	1	-	Joehanes-R_eQTL_EUR_2017
rs10896015	rs10896015	chr11:65323725	chr11:65556254	A	G	Gene expression	NCIT_C16608	Joehanes R	28122634	Mixed	2017	Whole blood	PROCR	-	3883207	0.012	0.00296	5.001e-05	+	5257	1	-	Joehanes-R_eQTL_EUR_2017
rs10896015	rs10896015	chr11:65323725	chr11:65556254	A	G	Gene expression	NCIT_C16608	Joehanes R	28122634	Mixed	2017	Whole blood	MLLT1	-	3847703	0.0108	0.00274	8.136e-05	+	5257	1	-	Joehanes-R_eQTL_EUR_2017
rs10896015	rs10896015	chr11:65323725	chr11:65556254	A	G	Gene expression	NCIT_C16608	Joehanes R	28122634	Mixed	2017	Whole blood	RASGRF1	-	3603618	-0.0195	0.00498	9.039e-05	-	5257	1	-	Joehanes-R_eQTL_EUR_2017
rs10896015	rs10896015	chr11:65323725	chr11:65556254	A	G	Gene expression	NCIT_C16608	Joehanes R	28122634	Mixed	2017	Whole blood	SNX32	-	3335600	0.0095	0.00244	9.865e-05	+	5257	1	-	Joehanes-R_eQTL_EUR_2017
rs10896015	rs10896015	chr11:65323725	chr11:65556254	A	G	Gene expression	NCIT_C16608	eQTLGen	eQTLGen	European	2018	Whole blood	LTBP3	ENSG00000168056	-	NA	NA	4.42e-222	+	31684	37	-	eQTLGen_eQTL_EUR_2018
rs10896015	rs10896015	chr11:65323725	chr11:65556254	A	G	Gene expression	NCIT_C16608	eQTLGen	eQTLGen	European	2018	Whole blood	MAP3K11	ENSG00000173327	-	NA	NA	1.16e-111	-	31684	37	-	eQTLGen_eQTL_EUR_2018
rs10896015	rs10896015	chr11:65323725	chr11:65556254	A	G	Gene expression	NCIT_C16608	eQTLGen	eQTLGen	European	2018	Whole blood	CTSW	ENSG00000172543	-	NA	NA	4.14e-73	-	31684	37	-	eQTLGen_eQTL_EUR_2018
rs10896015	rs10896015	chr11:65323725	chr11:65556254	A	G	Gene expression	NCIT_C16608	eQTLGen	eQTLGen	European	2018	Whole blood	RNASEH2C	ENSG00000172922	-	NA	NA	1.03e-29	-	26196	28	-	eQTLGen_eQTL_EUR_2018
rs10896015	rs10896015	chr11:65323725	chr11:65556254	A	G	Gene expression	NCIT_C16608	eQTLGen	eQTLGen	European	2018	Whole blood	FAM89B	ENSG00000176973	-	NA	NA	5.63e-29	+	31684	37	-	eQTLGen_eQTL_EUR_2018
rs10896015	rs10896015	chr11:65323725	chr11:65556254	A	G	Gene expression	NCIT_C16608	eQTLGen	eQTLGen	European	2018	Whole blood	RP11-856B14.1	ENSG00000260233	-	NA	NA	8.73e-28	+	5502	13	-	eQTLGen_eQTL_EUR_2018
rs10896015	rs10896015	chr11:65323725	chr11:65556254	A	G	Gene expression	NCIT_C16608	eQTLGen	eQTLGen	European	2018	Whole blood	NEAT1	ENSG00000245532	-	NA	NA	1.51e-27	+	26181	32	-	eQTLGen_eQTL_EUR_2018
rs10896015	rs10896015	chr11:65323725	chr11:65556254	A	G	Gene expression	NCIT_C16608	eQTLGen	eQTLGen	European	2018	Whole blood	AP000769.1	ENSG00000173727	-	NA	NA	2.6e-27	+	5502	13	-	eQTLGen_eQTL_EUR_2018
rs10896015	rs10896015	chr11:65323725	chr11:65556254	A	G	Gene expression	NCIT_C16608	eQTLGen	eQTLGen	European	2018	Whole blood	CAPN1	ENSG00000014216	-	NA	NA	3.6e-27	-	31684	37	-	eQTLGen_eQTL_EUR_2018
rs10896015	rs10896015	chr11:65323725	chr11:65556254	A	G	Gene expression	NCIT_C16608	eQTLGen	eQTLGen	European	2018	Whole blood	RP11-770G2.2	ENSG00000255557	-	NA	NA	2.31e-17	-	4994	12	-	eQTLGen_eQTL_EUR_2018
rs10896015	rs10896015	chr11:65323725	chr11:65556254	A	G	Gene expression	NCIT_C16608	eQTLGen	eQTLGen	European	2018	Whole blood	BANF1	ENSG00000175334	-	NA	NA	1.09e-14	-	31470	36	-	eQTLGen_eQTL_EUR_2018
rs10896015	rs10896015	chr11:65323725	chr11:65556254	A	G	Gene expression	NCIT_C16608	eQTLGen	eQTLGen	European	2018	Whole blood	SCYL1	ENSG00000142186	-	NA	NA	3.18e-11	-	31470	36	-	eQTLGen_eQTL_EUR_2018
rs10896015	rs10896015	chr11:65323725	chr11:65556254	A	G	Gene expression	NCIT_C16608	eQTLGen	eQTLGen	European	2018	Whole blood	SNX32	ENSG00000172803	-	NA	NA	2.77e-10	+	31684	37	-	eQTLGen_eQTL_EUR_2018
rs10896015	rs10896015	chr11:65323725	chr11:65556254	A	G	Gene expression	NCIT_C16608	eQTLGen	eQTLGen	European	2018	Whole blood	EHBP1L1	ENSG00000173442	-	NA	NA	1.03e-09	-	21121	27	-	eQTLGen_eQTL_EUR_2018
rs10896015	rs10896015	chr11:65323725	chr11:65556254	A	G	Gene expression	NCIT_C16608	eQTLGen	eQTLGen	European	2018	Whole blood	PCNXL3	ENSG00000197136	-	NA	NA	2.65e-09	-	26181	32	-	eQTLGen_eQTL_EUR_2018
rs10896015	rs10896015	chr11:65323725	chr11:65556254	A	G	Gene expression	NCIT_C16608	eQTLGen	eQTLGen	European	2018	Whole blood	KCNK7	ENSG00000173338	-	NA	NA	3.79e-06	+	31684	37	-	eQTLGen_eQTL_EUR_2018
rs10896015	rs10896015	chr11:65323725	chr11:65556254	A	G	Gene expression	NCIT_C16608	eQTLGen	eQTLGen	European	2018	Whole blood	AP5B1	ENSG00000254470	-	NA	NA	6.48e-06	+	24941	34	-	eQTLGen_eQTL_EUR_2018
rs10896015	rs10896015	chr11:65323725	chr11:65556254	A	G	Gene expression	NCIT_C16608	eQTLGen	eQTLGen	European	2018	Whole blood	SPDYC	ENSG00000204710	-	NA	NA	7.8e-06	-	26609	36	-	eQTLGen_eQTL_EUR_2018
rs10896015	rs10896015	chr11:65323725	chr11:65556254	A	G	Gene expression	NCIT_C16608	eQTLGen	eQTLGen	European	2018	Whole blood	ARL2	ENSG00000213465	-	NA	NA	1.55e-05	-	26609	36	-	eQTLGen_eQTL_EUR_2018
rs10896015	rs10896015	chr11:65323725	chr11:65556254	A	G	Gene expression	NCIT_C16608	eQTLGen	eQTLGen	European	2018	Whole blood	SLC22A20	ENSG00000197847	-	NA	NA	0.000157	-	26196	28	-	eQTLGen_eQTL_EUR_2018
rs10896015	rs10896015	chr11:65323725	chr11:65556254	A	G	Gene expression	NCIT_C16608	eQTLGen	eQTLGen	European	2018	Whole blood	KRT8P26	ENSG00000214659	-	NA	NA	0.00042	-	21987	29	-	eQTLGen_eQTL_EUR_2018
rs10896015	rs10896015	chr11:65323725	chr11:65556254	A	G	Gene expression	NCIT_C16608	eQTLGen	eQTLGen	European	2018	Whole blood	FIBP	ENSG00000172500	-	NA	NA	0.000837	+	31684	37	-	eQTLGen_eQTL_EUR_2018
rs10896015	rs10896015	chr11:65323725	chr11:65556254	A	G	Gene expression	NCIT_C16608	Fairfax B	22446964	European	2012	B cells	HS.211743	-	-	NA	NA	1.21e-07	NA	288	1	-	eQTL_2017
rs10896015	rs10896015	chr11:65323725	chr11:65556254	A	G	Gene expression	NCIT_C16608	Fairfax B	22446964	European	2012	Monocytes	HS.211743	-	-	NA	NA	3.45e-09	NA	288	1	-	eQTL_2017
rs10896015	rs10896015	chr11:65323725	chr11:65556254	A	G	Gene expression	NCIT_C16608	Fairfax B	22446964	European	2012	Monocytes	LTBP3	-	-	NA	NA	0.0001308	NA	288	1	-	eQTL_2017
rs10896015	rs10896015	chr11:65323725	chr11:65556254	A	G	Gene expression	NCIT_C16608	Fairfax B	24604202	European	2014	Blood	HS.211743	-	-	NA	NA	4.81e-36	NA	432	1	-	eQTL_2017
rs10896015	rs10896015	chr11:65323725	chr11:65556254	A	G	Gene expression	NCIT_C16608	Fairfax B	24604202	European	2014	Blood	MAP3K11	-	-	NA	NA	8.82e-07	NA	432	1	-	eQTL_2017
rs10896015	rs10896015	chr11:65323725	chr11:65556254	A	G	Gene expression	NCIT_C16608	Fairfax B	24604202	European	2014	Blood	LTBP3	-	-	NA	NA	2.93e-12	NA	432	1	-	eQTL_2017
rs10948172	rs10948172	chr6:44777691	chr6:44809954	A	G	Gene expression	NCIT_C16608	BLUEPRINT	27863251	European	2016	T cells	SUPT3H	ENSG00000196284.9	-	-0.6304	0.1234	3.213e-07	-	169	1	-	BLUEPRINT_eQTL_EUR_2016
rs10948172	rs10948172	chr6:44777691	chr6:44809954	A	G	Gene expression	NCIT_C16608	Murphy	20833654	European	2010	CD4+ lymphocytes	SUPT3H	-	-	NA	NA	5.62e-10	NA	200	1	-	GRASP
rs10948172	rs10948172	chr6:44777691	chr6:44809954	A	G	Gene expression	NCIT_C16608	GTEx	25954001	Unspecified	2015	Brain anterior cingulate cortex ba24	SUPT3H	ENSG00000196284.9	-	-0.6431	0.1256	4.925e-06	-	72	1	-	GTEx-V6p_eQTL_EUR_2016
rs10948172	rs10948172	chr6:44777691	chr6:44809954	A	G	Gene expression	NCIT_C16608	GTEx	25954001	Unspecified	2015	Brain cerebellar hemisphere	SUPT3H	ENSG00000196284.9	-	-0.7057	0.1161	6.503e-08	-	89	1	-	GTEx-V6p_eQTL_EUR_2016
rs10948172	rs10948172	chr6:44777691	chr6:44809954	A	G	Gene expression	NCIT_C16608	GTEx	25954001	Unspecified	2015	Brain cerebellum	SUPT3H	ENSG00000196284.9	-	-0.5893	0.1164	2.551e-06	-	103	1	-	GTEx-V6p_eQTL_EUR_2016
rs10948172	rs10948172	chr6:44777691	chr6:44809954	A	G	Gene expression	NCIT_C16608	GTEx	25954001	Unspecified	2015	Brain cortex	SUPT3H	ENSG00000196284.9	-	-0.6824	0.139	5.299e-06	-	96	1	-	GTEx-V6p_eQTL_EUR_2016
rs10948172	rs10948172	chr6:44777691	chr6:44809954	A	G	Gene expression	NCIT_C16608	GTEx	25954001	Unspecified	2015	Brain frontal cortex ba9	SUPT3H	ENSG00000196284.9	-	-0.589	0.1285	1.934e-05	-	92	1	-	GTEx-V6p_eQTL_EUR_2016
rs10948172	rs10948172	chr6:44777691	chr6:44809954	A	G	Gene expression	NCIT_C16608	GTEx	25954001	Unspecified	2015	Brain nucleus accumbens basal ganglia	SUPT3H	ENSG00000196284.9	-	-0.7071	0.1341	1.376e-06	-	93	1	-	GTEx-V6p_eQTL_EUR_2016
rs10948172	rs10948172	chr6:44777691	chr6:44809954	A	G	Gene expression	NCIT_C16608	GTEx	25954001	Unspecified	2015	Cells transformed fibroblasts	SUPT3H	ENSG00000196284.9	-	-0.2315	0.0561	5.159e-05	-	272	1	-	GTEx-V6p_eQTL_EUR_2016
rs10948172	rs10948172	chr6:44777691	chr6:44809954	A	G	Gene expression	NCIT_C16608	GTEx	25954001	Unspecified	2015	Nerve tibial	SUPT3H	ENSG00000196284.9	-	-0.2326	0.0566	5.662e-05	-	256	1	-	GTEx-V6p_eQTL_EUR_2016
rs10948172	rs10948172	chr6:44777691	chr6:44809954	A	G	Gene expression	NCIT_C16608	GTEx	25954001	Unspecified	2015	Testis	SUPT3H	ENSG00000196284.9	-	-0.5241	0.08059	1.853e-09	-	157	1	-	GTEx-V6p_eQTL_EUR_2016
rs10948172	rs10948172	chr6:44777691	chr6:44809954	A	G	Gene expression	NCIT_C16608	GTEx	25954001	Unspecified	2015	Brain amygdala	SUPT3H	ENSG00000196284.9	-	-0.5021	0.1435	0.0008415	-	88	1	-	GTEx-V7_eQTL_EUR_2017
rs10948172	rs10948172	chr6:44777691	chr6:44809954	A	G	Gene expression	NCIT_C16608	GTEx	25954001	Unspecified	2015	Brain anterior cingulate cortex BA24	SUPT3H	ENSG00000196284.9	-	-0.6373	0.119	6.848e-07	-	109	1	-	GTEx-V7_eQTL_EUR_2017
rs10948172	rs10948172	chr6:44777691	chr6:44809954	A	G	Gene expression	NCIT_C16608	GTEx	25954001	Unspecified	2015	Brain caudate basal ganglia	SUPT3H	ENSG00000196284.9	-	-0.5293	0.1138	8.418e-06	-	144	1	-	GTEx-V7_eQTL_EUR_2017
rs10948172	rs10948172	chr6:44777691	chr6:44809954	A	G	Gene expression	NCIT_C16608	GTEx	25954001	Unspecified	2015	Brain cerebellar hemisphere	SUPT3H	ENSG00000196284.9	-	-0.6574	0.1042	7.208e-09	-	125	1	-	GTEx-V7_eQTL_EUR_2017
rs10948172	rs10948172	chr6:44777691	chr6:44809954	A	G	Gene expression	NCIT_C16608	GTEx	25954001	Unspecified	2015	Brain cerebellum	SUPT3H	ENSG00000196284.9	-	-0.7806	0.102	6.041e-12	-	154	1	-	GTEx-V7_eQTL_EUR_2017
rs10948172	rs10948172	chr6:44777691	chr6:44809954	A	G	Gene expression	NCIT_C16608	GTEx	25954001	Unspecified	2015	Brain cortex	SUPT3H	ENSG00000196284.9	-	-0.5028	0.1224	7.543e-05	-	136	1	-	GTEx-V7_eQTL_EUR_2017
rs10948172	rs10948172	chr6:44777691	chr6:44809954	A	G	Gene expression	NCIT_C16608	GTEx	25954001	Unspecified	2015	Brain frontal cortex BA9	SUPT3H	ENSG00000196284.9	-	-0.6066	0.1181	1.455e-06	-	118	1	-	GTEx-V7_eQTL_EUR_2017
rs10948172	rs10948172	chr6:44777691	chr6:44809954	A	G	Gene expression	NCIT_C16608	GTEx	25954001	Unspecified	2015	Brain hypothalamus	SUPT3H	ENSG00000196284.9	-	-0.3999	0.1165	0.000917	-	108	1	-	GTEx-V7_eQTL_EUR_2017
rs10948172	rs10948172	chr6:44777691	chr6:44809954	A	G	Gene expression	NCIT_C16608	GTEx	25954001	Unspecified	2015	Brain nucleus accumbens basal ganglia	SUPT3H	ENSG00000196284.9	-	-0.5358	0.121	2.271e-05	-	130	1	-	GTEx-V7_eQTL_EUR_2017
rs10948172	rs10948172	chr6:44777691	chr6:44809954	A	G	Gene expression	NCIT_C16608	GTEx	25954001	Unspecified	2015	Cells transformed fibroblasts	SUPT3H	ENSG00000196284.9	-	-0.2985	0.0487	3.449e-09	-	300	1	-	GTEx-V7_eQTL_EUR_2017
rs10948172	rs10948172	chr6:44777691	chr6:44809954	A	G	Gene expression	NCIT_C16608	GTEx	25954001	Unspecified	2015	Heart left ventricle	-	ENSG00000271857.1	-	0.2391	0.07095	0.0008856	+	272	1	-	GTEx-V7_eQTL_EUR_2017
rs10948172	rs10948172	chr6:44777691	chr6:44809954	A	G	Gene expression	NCIT_C16608	GTEx	25954001	Unspecified	2015	Lung	SUPT3H	ENSG00000196284.9	-	-0.2036	0.05478	0.0002386	-	383	1	-	GTEx-V7_eQTL_EUR_2017
rs10948172	rs10948172	chr6:44777691	chr6:44809954	A	G	Gene expression	NCIT_C16608	GTEx	25954001	Unspecified	2015	Nerve tibial	SUPT3H	ENSG00000196284.9	-	-0.1931	0.04079	3.438e-06	-	361	1	-	GTEx-V7_eQTL_EUR_2017
rs10948172	rs10948172	chr6:44777691	chr6:44809954	A	G	Gene expression	NCIT_C16608	GTEx	25954001	Unspecified	2015	Pituitary	SUPT3H	ENSG00000196284.9	-	-0.4533	0.09101	2.144e-06	-	157	1	-	GTEx-V7_eQTL_EUR_2017
rs10948172	rs10948172	chr6:44777691	chr6:44809954	A	G	Gene expression	NCIT_C16608	GTEx	25954001	Unspecified	2015	Spleen	SUPT3H	ENSG00000196284.9	-	-0.4778	0.1029	8.651e-06	-	146	1	-	GTEx-V7_eQTL_EUR_2017
rs10948172	rs10948172	chr6:44777691	chr6:44809954	A	G	Gene expression	NCIT_C16608	GTEx	25954001	Unspecified	2015	Testis	SUPT3H	ENSG00000196284.9	-	-0.4971	0.05419	8.15e-17	-	225	1	-	GTEx-V7_eQTL_EUR_2017
rs10948172	rs10948172	chr6:44777691	chr6:44809954	A	G	Gene expression	NCIT_C16608	Joehanes R	28122634	Mixed	2017	Whole blood	SUPT3H;RUNX2	-	2955282	-0.0471	0.00342	2.641e-42	-	5257	1	-	Joehanes-R_eQTL_EUR_2017
rs10948172	rs10948172	chr6:44777691	chr6:44809954	A	G	Gene expression	NCIT_C16608	Joehanes R	28122634	Mixed	2017	Whole blood	ENPEP	-	2739468	-0.0117	0.00293	6.577e-05	-	5257	1	-	Joehanes-R_eQTL_EUR_2017
rs10948172	rs10948172	chr6:44777691	chr6:44809954	A	G	Gene expression	NCIT_C16608	Westra H	24013639	European	2013	Peripheral blood	SUPT3H	-	2630020	NA	NA	1.402e-25	NA	5311	1	-	Westra-H_eQTL_EUR_2013
rs10948172	rs10948172	chr6:44777691	chr6:44809954	A	G	Gene expression	NCIT_C16608	eQTLGen	eQTLGen	European	2018	Whole blood	SUPT3H	ENSG00000196284	-	NA	NA	1.15e-191	-	26395	35	-	eQTLGen_eQTL_EUR_2018
rs10948172	rs10948172	chr6:44777691	chr6:44809954	A	G	Gene expression	NCIT_C16608	eQTLGen	eQTLGen	European	2018	Whole blood	RUNX2	ENSG00000124813	-	NA	NA	1.49e-29	-	31684	37	-	eQTLGen_eQTL_EUR_2018
rs10948172	rs10948172	chr6:44777691	chr6:44809954	A	G	Gene expression	NCIT_C16608	Grundberg E	21283786	European	2011	Bone	SUPT3H	-	ILMN_10656	NA	NA	5.64e-05	NA	782	1	-	eQTL_2017
rs10948172	rs10948172	chr6:44777691	chr6:44809954	A	G	Gene expression	NCIT_C16608	Grundberg E	21283786	European	2011	Bone	SUPT3H	-	ILMN_10656	NA	NA	4.99e-06	NA	782	1	-	eQTL_2017
rs10948172	rs10948172	chr6:44777691	chr6:44809954	A	G	Gene expression	NCIT_C16608	Grundberg E	21283786	European	2011	Bone	SUPT3H	-	ILMN_10656	NA	NA	6.89e-06	NA	782	1	-	eQTL_2017
rs10948172	rs10948172	chr6:44777691	chr6:44809954	A	G	Gene expression	NCIT_C16608	Fairfax B	22446964	European	2012	Monocytes	SLC29A1	-	-	NA	NA	0.001044	NA	288	1	-	eQTL_2017
rs10948172	rs10948172	chr6:44777691	chr6:44809954	A	G	Gene expression	NCIT_C16608	Fairfax B	22446964	European	2012	B cells	SUPT3H	-	-	NA	NA	4.83e-08	NA	288	1	-	eQTL_2017
rs10974438	rs10974438	chr9:4291928	chr9:4291928	A	C	Gene expression	NCIT_C16608	Joehanes R	28122634	Mixed	2017	Whole blood	CRIPT	-	2480589	-0.0138	0.00325	2.154e-05	-	5257	1	-	Joehanes-R_eQTL_EUR_2017
rs10974438	rs10974438	chr9:4291928	chr9:4291928	A	C	Gene expression	NCIT_C16608	Joehanes R	28122634	Mixed	2017	Whole blood	TADA3	-	2662356	-0.0087	0.00214	4.811e-05	-	5257	1	-	Joehanes-R_eQTL_EUR_2017
rs10974438	rs10974438	chr9:4291928	chr9:4291928	A	C	Gene expression	NCIT_C16608	eQTLGen	eQTLGen	European	2018	Whole blood	GLIS3	ENSG00000107249	-	NA	NA	6.11e-05	+	31470	36	-	eQTLGen_eQTL_EUR_2018
rs11031191	rs11031191	chr11:30774280	chr11:30752733	T	G	Gene expression	NCIT_C16608	GTEx	25954001	Unspecified	2015	Breast mammary tissue	IMMP1L	ENSG00000148950.5	-	-0.2874	0.08301	0.0007019	-	183	1	-	GTEx-V6p_eQTL_EUR_2016
rs11031191	rs11031191	chr11:30774280	chr11:30752733	T	G	Gene expression	NCIT_C16608	Joehanes R	28122634	Mixed	2017	Whole blood	ARL14EP	-	3325052	0.0127	0.00267	2.102e-06	+	5257	1	-	Joehanes-R_eQTL_EUR_2017
rs11031191	rs11031191	chr11:30774280	chr11:30752733	T	G	Gene expression	NCIT_C16608	Joehanes R	28122634	Mixed	2017	Whole blood	2019-09-06	-	4019486	0.0088	0.00217	5.24e-05	+	5257	1	-	Joehanes-R_eQTL_EUR_2017
rs11031191	rs11031191	chr11:30774280	chr11:30752733	T	G	Gene expression	NCIT_C16608	Joehanes R	28122634	Mixed	2017	Whole blood	RP9P	-	3044938	0.0329	0.00836	8.387e-05	+	5257	1	-	Joehanes-R_eQTL_EUR_2017
rs11031191	rs11031191	chr11:30774280	chr11:30752733	T	G	Gene expression	NCIT_C16608	eQTLGen	eQTLGen	European	2018	Whole blood	MPPED2	ENSG00000066382	-	NA	NA	0.000442	-	31355	35	-	eQTLGen_eQTL_EUR_2018
rs11049193	rs11049193	chr12:27995047	chr12:27842114	G	T	Gene expression	NCIT_C16608	BIOSQTL	27918533	European	2017	Whole blood	KLHL42;RP11-860B13.3	ENSG00000087448;ENSG00000256512	ENSG00000087448;ENSG00000256512	NA	NA	7.909e-08	+	2116	1	-	BIOSQTL_eQTL_EUR_2017
rs11049193	rs11049193	chr12:27995047	chr12:27842114	G	T	Gene expression	NCIT_C16608	BLUEPRINT	27863251	European	2016	T cells	KLHL42	ENSG00000087448.5	-	0.429	0.1253	0.0006186	+	169	1	-	BLUEPRINT_eQTL_EUR_2016
rs11049193	rs11049193	chr12:27995047	chr12:27842114	G	T	Gene expression	NCIT_C16608	eQTLGen	eQTLGen	European	2018	Whole blood	KLHL42	ENSG00000087448	-	NA	NA	5.2e-22	+	25690	35	-	eQTLGen_eQTL_EUR_2018
rs11059094	rs11059094	chr12:122606837	chr12:122122290	C	T	Gene expression	NCIT_C16608	BIOSQTL	27918533	European	2017	Whole blood	LRRC43	ENSG00000158113	ENSG00000158113	NA	NA	3.682e-22	-	2116	1	-	BIOSQTL_eQTL_EUR_2017
rs11059094	rs11059094	chr12:122606837	chr12:122122290	C	T	Gene expression	NCIT_C16608	BIOSQTL	27918533	European	2017	Whole blood	MLXIP	ENSG00000175727	ENSG00000175727	NA	NA	1.085e-07	+	2116	1	-	BIOSQTL_eQTL_EUR_2017
rs11059094	rs11059094	chr12:122606837	chr12:122122290	C	T	Gene expression	NCIT_C16608	BLUEPRINT	27863251	European	2016	Neutrophils	HPD	ENSG00000158104.6	-	-0.3308	0.0972	0.000664	-	192	1	-	BLUEPRINT_eQTL_EUR_2016
rs11059094	rs11059094	chr12:122606837	chr12:122122290	C	T	Gene expression	NCIT_C16608	BLUEPRINT	27863251	European	2016	Neutrophils	MLXIP	ENSG00000175727.7	-	0.412	0.0971	2.19e-05	+	192	1	-	BLUEPRINT_eQTL_EUR_2016
rs11059094	rs11059094	chr12:122606837	chr12:122122290	C	T	Gene expression	NCIT_C16608	BLUEPRINT	27863251	European	2016	T cells	MLXIP	ENSG00000175727.7	-	0.3984	0.1056	0.0001623	+	169	1	-	BLUEPRINT_eQTL_EUR_2016
rs11059094	rs11059094	chr12:122606837	chr12:122122290	C	T	Gene expression	NCIT_C16608	Heinzen	19222302	European	2008	Peripheral blood mononuclear cells	B3GNT4	-	3435267	NA	NA	0.000332	NA	173	1	-	GRASP
rs11059094	rs11059094	chr12:122606837	chr12:122122290	C	T	Gene expression	NCIT_C16608	GTEx	25954001	Unspecified	2015	Brain hypothalamus	RNF34	ENSG00000170633.12	-	0.4155	0.1153	0.0006481	+	81	1	-	GTEx-V6p_eQTL_EUR_2016
rs11059094	rs11059094	chr12:122606837	chr12:122122290	C	T	Gene expression	NCIT_C16608	GTEx	25954001	Unspecified	2015	Breast mammary tissue	-	ENSG00000256546.1	-	-0.2425	0.07065	0.0007774	-	183	1	-	GTEx-V6p_eQTL_EUR_2016
rs11059094	rs11059094	chr12:122606837	chr12:122122290	C	T	Gene expression	NCIT_C16608	GTEx	25954001	Unspecified	2015	Cells transformed fibroblasts	DIABLO	ENSG00000184047.11	-	0.1605	0.04195	0.0001671	+	272	1	-	GTEx-V6p_eQTL_EUR_2016
rs11059094	rs11059094	chr12:122606837	chr12:122122290	C	T	Gene expression	NCIT_C16608	GTEx	25954001	Unspecified	2015	Cells transformed fibroblasts	-	ENSG00000256546.1	-	-0.4162	0.06352	3.654e-10	-	272	1	-	GTEx-V6p_eQTL_EUR_2016
rs11059094	rs11059094	chr12:122606837	chr12:122122290	C	T	Gene expression	NCIT_C16608	GTEx	25954001	Unspecified	2015	Colon transverse	MLXIP	ENSG00000175727.9	-	-0.4634	0.05297	8.843e-15	-	169	1	-	GTEx-V6p_eQTL_EUR_2016
rs11059094	rs11059094	chr12:122606837	chr12:122122290	C	T	Gene expression	NCIT_C16608	GTEx	25954001	Unspecified	2015	Small intestine terminal ileum	MLXIP	ENSG00000175727.9	-	-0.4905	0.08694	6.065e-07	-	77	1	-	GTEx-V6p_eQTL_EUR_2016
rs11059094	rs11059094	chr12:122606837	chr12:122122290	C	T	Gene expression	NCIT_C16608	GTEx	25954001	Unspecified	2015	Adipose subcutaneous	MLXIP	ENSG00000175727.9	-	-0.08389	0.02459	0.0007292	-	385	1	-	GTEx-V7_eQTL_EUR_2017
rs11059094	rs11059094	chr12:122606837	chr12:122122290	C	T	Gene expression	NCIT_C16608	GTEx	25954001	Unspecified	2015	Cells transformed fibroblasts	-	ENSG00000256546.1	-	-0.5003	0.06219	3.57e-14	-	300	1	-	GTEx-V7_eQTL_EUR_2017
rs11059094	rs11059094	chr12:122606837	chr12:122122290	C	T	Gene expression	NCIT_C16608	GTEx	25954001	Unspecified	2015	Cells transformed fibroblasts	MLXIP	ENSG00000175727.9	-	-0.1001	0.02853	0.000536	-	300	1	-	GTEx-V7_eQTL_EUR_2017
rs11059094	rs11059094	chr12:122606837	chr12:122122290	C	T	Gene expression	NCIT_C16608	GTEx	25954001	Unspecified	2015	Cells transformed fibroblasts	DIABLO	ENSG00000184047.11	-	0.1335	0.03664	0.0003278	+	300	1	-	GTEx-V7_eQTL_EUR_2017
rs11059094	rs11059094	chr12:122606837	chr12:122122290	C	T	Gene expression	NCIT_C16608	GTEx	25954001	Unspecified	2015	Colon transverse	WDR66	ENSG00000158023.5	-	0.2204	0.06444	0.0007523	+	246	1	-	GTEx-V7_eQTL_EUR_2017
rs11059094	rs11059094	chr12:122606837	chr12:122122290	C	T	Gene expression	NCIT_C16608	GTEx	25954001	Unspecified	2015	Colon transverse	MLXIP	ENSG00000175727.9	-	-0.3901	0.04861	7.227e-14	-	246	1	-	GTEx-V7_eQTL_EUR_2017
rs11059094	rs11059094	chr12:122606837	chr12:122122290	C	T	Gene expression	NCIT_C16608	GTEx	25954001	Unspecified	2015	Esophagus gastroesophageal junction	LRRC43	ENSG00000158113.8	-	0.2773	0.07458	0.0002696	+	213	1	-	GTEx-V7_eQTL_EUR_2017
rs11059094	rs11059094	chr12:122606837	chr12:122122290	C	T	Gene expression	NCIT_C16608	GTEx	25954001	Unspecified	2015	Esophagus muscularis	LRRC43	ENSG00000158113.8	-	0.1932	0.05348	0.0003579	+	335	1	-	GTEx-V7_eQTL_EUR_2017
rs11059094	rs11059094	chr12:122606837	chr12:122122290	C	T	Gene expression	NCIT_C16608	GTEx	25954001	Unspecified	2015	Muscle skeletal	MLXIP	ENSG00000175727.9	-	0.08815	0.02642	0.0009218	+	491	1	-	GTEx-V7_eQTL_EUR_2017
rs11059094	rs11059094	chr12:122606837	chr12:122122290	C	T	Gene expression	NCIT_C16608	GTEx	25954001	Unspecified	2015	Muscle skeletal	LRRC43	ENSG00000158113.8	-	0.2557	0.05809	1.362e-05	+	491	1	-	GTEx-V7_eQTL_EUR_2017
rs11059094	rs11059094	chr12:122606837	chr12:122122290	C	T	Gene expression	NCIT_C16608	GTEx	25954001	Unspecified	2015	Small intestine terminal ileum	MLXIP	ENSG00000175727.9	-	-0.4077	0.07432	3.116e-07	-	122	1	-	GTEx-V7_eQTL_EUR_2017
rs11059094	rs11059094	chr12:122606837	chr12:122122290	C	T	Gene expression	NCIT_C16608	Joehanes R	28122634	Mixed	2017	Whole blood	MLXIP	-	3435192	0.0259	0.0022	1.402e-31	+	5257	1	-	Joehanes-R_eQTL_EUR_2017
rs11059094	rs11059094	chr12:122606837	chr12:122122290	C	T	Gene expression	NCIT_C16608	Joehanes R	28122634	Mixed	2017	Whole blood	HNRNPF	-	3286286	-0.0097	0.00225	1.652e-05	-	5257	1	-	Joehanes-R_eQTL_EUR_2017
rs11059094	rs11059094	chr12:122606837	chr12:122122290	C	T	Gene expression	NCIT_C16608	Joehanes R	28122634	Mixed	2017	Whole blood	CDK2AP1	-	3476097	-0.0156	0.00389	6.279e-05	-	5257	1	-	Joehanes-R_eQTL_EUR_2017
rs11059094	rs11059094	chr12:122606837	chr12:122122290	C	T	Gene expression	NCIT_C16608	MuTHER	22941192	European	2012	Adipose subcutaneous	DIABLO	-	ILMN_2332990	NA	NA	0.0005697	NA	776	1	-	MuTHER_eQTL_EUR_2012
rs11059094	rs11059094	chr12:122606837	chr12:122122290	C	T	Gene expression	NCIT_C16608	MuTHER	22941192	European	2012	Lymphoblastoid cell lines	DIABLO	-	ILMN_2332990	NA	NA	8.512e-05	NA	777	1	-	MuTHER_eQTL_EUR_2012
rs11059094	rs11059094	chr12:122606837	chr12:122122290	C	T	Gene expression	NCIT_C16608	eQTLGen	eQTLGen	European	2018	Whole blood	MLXIP	ENSG00000175727	-	NA	NA	9.66e-47	+	14262	16	-	eQTLGen_eQTL_EUR_2018
rs11059094	rs11059094	chr12:122606837	chr12:122122290	C	T	Gene expression	NCIT_C16608	eQTLGen	eQTLGen	European	2018	Whole blood	LRRC43	ENSG00000158113	-	NA	NA	1.24e-31	-	31469	36	-	eQTLGen_eQTL_EUR_2018
rs11059094	rs11059094	chr12:122606837	chr12:122122290	C	T	Gene expression	NCIT_C16608	eQTLGen	eQTLGen	European	2018	Whole blood	ABCB9	ENSG00000150967	-	NA	NA	4.09e-10	-	31469	36	-	eQTLGen_eQTL_EUR_2018
rs11059094	rs11059094	chr12:122606837	chr12:122122290	C	T	Gene expression	NCIT_C16608	eQTLGen	eQTLGen	European	2018	Whole blood	RP11-324E6.6	ENSG00000256249	-	NA	NA	5.46e-08	+	4993	12	-	eQTLGen_eQTL_EUR_2018
rs11059094	rs11059094	chr12:122606837	chr12:122122290	C	T	Gene expression	NCIT_C16608	eQTLGen	eQTLGen	European	2018	Whole blood	HPD	ENSG00000158104	-	NA	NA	5.8e-07	-	14262	16	-	eQTLGen_eQTL_EUR_2018
rs11059094	rs11059094	chr12:122606837	chr12:122122290	C	T	Gene expression	NCIT_C16608	eQTLGen	eQTLGen	European	2018	Whole blood	HCAR3	ENSG00000255398	-	NA	NA	1.94e-06	+	22922	34	-	eQTLGen_eQTL_EUR_2018
rs11059094	rs11059094	chr12:122606837	chr12:122122290	C	T	Gene expression	NCIT_C16608	eQTLGen	eQTLGen	European	2018	Whole blood	VPS33A	ENSG00000139719	-	NA	NA	0.000245	-	31683	37	-	eQTLGen_eQTL_EUR_2018
rs11059094	rs11059094	chr12:122606837	chr12:122122290	C	T	Gene expression	NCIT_C16608	eQTLGen	eQTLGen	European	2018	Whole blood	AC084018.1	ENSG00000212694	-	NA	NA	0.000618	+	22494	30	-	eQTLGen_eQTL_EUR_2018
rs1107427	rs1107427	chr1:31701981	chr1:31229134	A	G	Gene expression	NCIT_C16608	BIOSQTL	27918533	European	2017	Whole blood	SERINC2	ENSG00000168528	ENSG00000168528	NA	NA	1.662e-54	+	2116	1	-	BIOSQTL_eQTL_EUR_2017
rs1107427	rs1107427	chr1:31701981	chr1:31229134	A	G	Gene expression	NCIT_C16608	BIOSQTL	27918533	European	2017	Whole blood	SERINC2;AC114494.1	ENSG00000168528;ENSG00000268950	ENSG00000168528;ENSG00000268950	NA	NA	9.009e-37	+	2116	1	-	BIOSQTL_eQTL_EUR_2017
rs1107427	rs1107427	chr1:31701981	chr1:31229134	A	G	Gene expression	NCIT_C16608	BIOSQTL	27918533	European	2017	Whole blood	ZCCHC17	ENSG00000121766	ENSG00000121766	NA	NA	1.279e-05	+	2116	1	-	BIOSQTL_eQTL_EUR_2017
rs1107427	rs1107427	chr1:31701981	chr1:31229134	A	G	Gene expression	NCIT_C16608	BLUEPRINT	27863251	European	2016	Monocytes	SERINC2	ENSG00000168528.7	-	0.5138	0.1137	6.172e-06	+	194	1	-	BLUEPRINT_eQTL_EUR_2016
rs1107427	rs1107427	chr1:31701981	chr1:31229134	A	G	Gene expression	NCIT_C16608	BLUEPRINT	27863251	European	2016	Neutrophils	SERINC2	ENSG00000168528.7	-	0.6463	0.1114	6.65e-09	+	192	1	-	BLUEPRINT_eQTL_EUR_2016
rs1107427	rs1107427	chr1:31701981	chr1:31229134	A	G	Gene expression	NCIT_C16608	Zeller	20502693	European	2010	Peripheral blood monocytes	SERINC2	-	-	NA	NA	9.02e-08	NA	1490	1	-	GRASP
rs1107427	rs1107427	chr1:31701981	chr1:31229134	A	G	Gene expression	NCIT_C16608	GTEx	25954001	Unspecified	2015	Brain caudate basal ganglia	NKAIN1	ENSG00000084628.5	-	0.5904	0.1023	1.53e-07	+	100	1	-	GTEx-V6p_eQTL_EUR_2016
rs1107427	rs1107427	chr1:31701981	chr1:31229134	A	G	Gene expression	NCIT_C16608	GTEx	25954001	Unspecified	2015	Brain cerebellar hemisphere	FABP3	ENSG00000121769.3	-	0.3938	0.1056	0.0003991	+	89	1	-	GTEx-V6p_eQTL_EUR_2016
rs1107427	rs1107427	chr1:31701981	chr1:31229134	A	G	Gene expression	NCIT_C16608	GTEx	25954001	Unspecified	2015	Brain cerebellum	FABP3	ENSG00000121769.3	-	0.5264	0.1089	6.302e-06	+	103	1	-	GTEx-V6p_eQTL_EUR_2016
rs1107427	rs1107427	chr1:31701981	chr1:31229134	A	G	Gene expression	NCIT_C16608	GTEx	25954001	Unspecified	2015	Brain hippocampus	NKAIN1	ENSG00000084628.5	-	0.5205	0.1321	0.0002186	+	81	1	-	GTEx-V6p_eQTL_EUR_2016
rs1107427	rs1107427	chr1:31701981	chr1:31229134	A	G	Gene expression	NCIT_C16608	GTEx	25954001	Unspecified	2015	Brain nucleus accumbens basal ganglia	NKAIN1	ENSG00000084628.5	-	0.4032	0.1029	0.000204	+	93	1	-	GTEx-V6p_eQTL_EUR_2016
rs1107427	rs1107427	chr1:31701981	chr1:31229134	A	G	Gene expression	NCIT_C16608	GTEx	25954001	Unspecified	2015	Brain putamen basal ganglia	NKAIN1	ENSG00000084628.5	-	0.6862	0.1128	8.906e-08	+	82	1	-	GTEx-V6p_eQTL_EUR_2016
rs1107427	rs1107427	chr1:31701981	chr1:31229134	A	G	Gene expression	NCIT_C16608	GTEx	25954001	Unspecified	2015	Cells transformed fibroblasts	SERINC2	ENSG00000168528.7	-	0.364	0.05775	1.467e-09	+	272	1	-	GTEx-V6p_eQTL_EUR_2016
rs1107427	rs1107427	chr1:31701981	chr1:31229134	A	G	Gene expression	NCIT_C16608	GTEx	25954001	Unspecified	2015	Muscle skeletal	SERINC2	ENSG00000168528.7	-	0.2173	0.06207	0.0005288	+	361	1	-	GTEx-V6p_eQTL_EUR_2016
rs1107427	rs1107427	chr1:31701981	chr1:31229134	A	G	Gene expression	NCIT_C16608	GTEx	25954001	Unspecified	2015	Nerve tibial	ZCCHC17	ENSG00000121766.10	-	0.2018	0.05803	0.0006132	+	256	1	-	GTEx-V6p_eQTL_EUR_2016
rs1107427	rs1107427	chr1:31701981	chr1:31229134	A	G	Gene expression	NCIT_C16608	GTEx	25954001	Unspecified	2015	Skin sun exposed lower leg	-	ENSG00000229447.2	-	-0.2751	0.08031	0.0007111	-	302	1	-	GTEx-V6p_eQTL_EUR_2016
rs1107427	rs1107427	chr1:31701981	chr1:31229134	A	G	Gene expression	NCIT_C16608	GTEx	25954001	Unspecified	2015	Thyroid	ZCCHC17	ENSG00000121766.10	-	0.2481	0.0536	6.06e-06	+	278	1	-	GTEx-V6p_eQTL_EUR_2016
rs1107427	rs1107427	chr1:31701981	chr1:31229134	A	G	Gene expression	NCIT_C16608	GTEx	25954001	Unspecified	2015	Thyroid	SERINC2	ENSG00000168528.7	-	0.2171	0.0567	0.0001656	+	278	1	-	GTEx-V6p_eQTL_EUR_2016
rs1107427	rs1107427	chr1:31701981	chr1:31229134	A	G	Gene expression	NCIT_C16608	GTEx	25954001	Unspecified	2015	Whole blood	SERINC2	ENSG00000168528.7	-	0.2827	0.06053	4.567e-06	+	338	1	-	GTEx-V6p_eQTL_EUR_2016
rs1107427	rs1107427	chr1:31701981	chr1:31229134	A	G	Gene expression	NCIT_C16608	GTEx	25954001	Unspecified	2015	Artery tibial	ZCCHC17	ENSG00000121766.10	-	0.1342	0.04022	0.0009468	+	388	1	-	GTEx-V7_eQTL_EUR_2017
rs1107427	rs1107427	chr1:31701981	chr1:31229134	A	G	Gene expression	NCIT_C16608	GTEx	25954001	Unspecified	2015	Brain amygdala	NKAIN1	ENSG00000084628.5	-	0.5846	0.1131	2.382e-06	+	88	1	-	GTEx-V7_eQTL_EUR_2017
rs1107427	rs1107427	chr1:31701981	chr1:31229134	A	G	Gene expression	NCIT_C16608	GTEx	25954001	Unspecified	2015	Brain anterior cingulate cortex BA24	NKAIN1	ENSG00000084628.5	-	0.3924	0.1086	0.000503	+	109	1	-	GTEx-V7_eQTL_EUR_2017
rs1107427	rs1107427	chr1:31701981	chr1:31229134	A	G	Gene expression	NCIT_C16608	GTEx	25954001	Unspecified	2015	Brain caudate basal ganglia	NKAIN1	ENSG00000084628.5	-	0.5476	0.08332	1.285e-09	+	144	1	-	GTEx-V7_eQTL_EUR_2017
rs1107427	rs1107427	chr1:31701981	chr1:31229134	A	G	Gene expression	NCIT_C16608	GTEx	25954001	Unspecified	2015	Brain cerebellar hemisphere	FABP3	ENSG00000121769.3	-	0.5229	0.09132	1.024e-07	+	125	1	-	GTEx-V7_eQTL_EUR_2017
rs1107427	rs1107427	chr1:31701981	chr1:31229134	A	G	Gene expression	NCIT_C16608	GTEx	25954001	Unspecified	2015	Brain cerebellum	FABP3	ENSG00000121769.3	-	0.5711	0.08752	1.81e-09	+	154	1	-	GTEx-V7_eQTL_EUR_2017
rs1107427	rs1107427	chr1:31701981	chr1:31229134	A	G	Gene expression	NCIT_C16608	GTEx	25954001	Unspecified	2015	Brain cortex	NKAIN1	ENSG00000084628.5	-	0.3806	0.09553	0.0001197	+	136	1	-	GTEx-V7_eQTL_EUR_2017
rs1107427	rs1107427	chr1:31701981	chr1:31229134	A	G	Gene expression	NCIT_C16608	GTEx	25954001	Unspecified	2015	Brain frontal cortex BA9	NKAIN1	ENSG00000084628.5	-	0.4537	0.1064	4.714e-05	+	118	1	-	GTEx-V7_eQTL_EUR_2017
rs1107427	rs1107427	chr1:31701981	chr1:31229134	A	G	Gene expression	NCIT_C16608	GTEx	25954001	Unspecified	2015	Brain hippocampus	NKAIN1	ENSG00000084628.5	-	0.5014	0.1186	5.691e-05	+	111	1	-	GTEx-V7_eQTL_EUR_2017
rs1107427	rs1107427	chr1:31701981	chr1:31229134	A	G	Gene expression	NCIT_C16608	GTEx	25954001	Unspecified	2015	Brain hypothalamus	NKAIN1	ENSG00000084628.5	-	0.468	0.1172	0.0001377	+	108	1	-	GTEx-V7_eQTL_EUR_2017
rs1107427	rs1107427	chr1:31701981	chr1:31229134	A	G	Gene expression	NCIT_C16608	GTEx	25954001	Unspecified	2015	Brain nucleus accumbens basal ganglia	NKAIN1	ENSG00000084628.5	-	0.4448	0.0913	3.821e-06	+	130	1	-	GTEx-V7_eQTL_EUR_2017
rs1107427	rs1107427	chr1:31701981	chr1:31229134	A	G	Gene expression	NCIT_C16608	GTEx	25954001	Unspecified	2015	Brain putamen basal ganglia	NKAIN1	ENSG00000084628.5	-	0.6046	0.08627	4.451e-10	+	111	1	-	GTEx-V7_eQTL_EUR_2017
rs1107427	rs1107427	chr1:31701981	chr1:31229134	A	G	Gene expression	NCIT_C16608	GTEx	25954001	Unspecified	2015	Brain spinal cord cervical c-1	NKAIN1	ENSG00000084628.5	-	0.7033	0.1324	1.618e-06	+	83	1	-	GTEx-V7_eQTL_EUR_2017
rs1107427	rs1107427	chr1:31701981	chr1:31229134	A	G	Gene expression	NCIT_C16608	GTEx	25954001	Unspecified	2015	Brain substantia nigra	NKAIN1	ENSG00000084628.5	-	0.6297	0.1158	1.133e-06	+	80	1	-	GTEx-V7_eQTL_EUR_2017
rs1107427	rs1107427	chr1:31701981	chr1:31229134	A	G	Gene expression	NCIT_C16608	GTEx	25954001	Unspecified	2015	Breast mammary tissue	PTP4A2	ENSG00000184007.13	-	0.09489	0.02287	4.952e-05	+	251	1	-	GTEx-V7_eQTL_EUR_2017
rs1107427	rs1107427	chr1:31701981	chr1:31229134	A	G	Gene expression	NCIT_C16608	GTEx	25954001	Unspecified	2015	Cells transformed fibroblasts	SERINC2	ENSG00000168528.7	-	0.3539	0.05446	4.416e-10	+	300	1	-	GTEx-V7_eQTL_EUR_2017
rs1107427	rs1107427	chr1:31701981	chr1:31229134	A	G	Gene expression	NCIT_C16608	GTEx	25954001	Unspecified	2015	Esophagus gastroesophageal junction	ZCCHC17	ENSG00000121766.10	-	0.2003	0.05445	0.0003119	+	213	1	-	GTEx-V7_eQTL_EUR_2017
rs1107427	rs1107427	chr1:31701981	chr1:31229134	A	G	Gene expression	NCIT_C16608	GTEx	25954001	Unspecified	2015	Esophagus mucosa	ZCCHC17	ENSG00000121766.10	-	0.169	0.05067	0.0009617	+	358	1	-	GTEx-V7_eQTL_EUR_2017
rs1107427	rs1107427	chr1:31701981	chr1:31229134	A	G	Gene expression	NCIT_C16608	GTEx	25954001	Unspecified	2015	Esophagus mucosa	-	ENSG00000228682.2	-	-0.192	0.05152	0.0002328	-	358	1	-	GTEx-V7_eQTL_EUR_2017
rs1107427	rs1107427	chr1:31701981	chr1:31229134	A	G	Gene expression	NCIT_C16608	GTEx	25954001	Unspecified	2015	Lung	ZCCHC17	ENSG00000121766.10	-	0.1545	0.04642	0.00098	+	383	1	-	GTEx-V7_eQTL_EUR_2017
rs1107427	rs1107427	chr1:31701981	chr1:31229134	A	G	Gene expression	NCIT_C16608	GTEx	25954001	Unspecified	2015	Muscle skeletal	SERINC2	ENSG00000168528.7	-	0.1816	0.04959	0.0002813	+	491	1	-	GTEx-V7_eQTL_EUR_2017
rs1107427	rs1107427	chr1:31701981	chr1:31229134	A	G	Gene expression	NCIT_C16608	GTEx	25954001	Unspecified	2015	Nerve tibial	NKAIN1	ENSG00000084628.5	-	0.2574	0.06857	0.0002101	+	361	1	-	GTEx-V7_eQTL_EUR_2017
rs1107427	rs1107427	chr1:31701981	chr1:31229134	A	G	Gene expression	NCIT_C16608	GTEx	25954001	Unspecified	2015	Nerve tibial	ZCCHC17	ENSG00000121766.10	-	0.1369	0.03819	0.0003968	+	361	1	-	GTEx-V7_eQTL_EUR_2017
rs1107427	rs1107427	chr1:31701981	chr1:31229134	A	G	Gene expression	NCIT_C16608	GTEx	25954001	Unspecified	2015	Pituitary	FABP3	ENSG00000121769.3	-	0.2896	0.0735	0.0001375	+	157	1	-	GTEx-V7_eQTL_EUR_2017
rs1107427	rs1107427	chr1:31701981	chr1:31229134	A	G	Gene expression	NCIT_C16608	GTEx	25954001	Unspecified	2015	Thyroid	ZCCHC17	ENSG00000121766.10	-	0.2367	0.03869	2.697e-09	+	399	1	-	GTEx-V7_eQTL_EUR_2017
rs1107427	rs1107427	chr1:31701981	chr1:31229134	A	G	Gene expression	NCIT_C16608	GTEx	25954001	Unspecified	2015	Thyroid	SERINC2	ENSG00000168528.7	-	0.2228	0.04307	4.014e-07	+	399	1	-	GTEx-V7_eQTL_EUR_2017
rs1107427	rs1107427	chr1:31701981	chr1:31229134	A	G	Gene expression	NCIT_C16608	GTEx	25954001	Unspecified	2015	Whole blood	SERINC2	ENSG00000168528.7	-	0.3016	0.05612	1.542e-07	+	369	1	-	GTEx-V7_eQTL_EUR_2017
rs1107427	rs1107427	chr1:31701981	chr1:31229134	A	G	Gene expression	NCIT_C16608	Joehanes R	28122634	Mixed	2017	Whole blood	SERINC2	-	2328273	0.0106	0.00191	2.938e-08	+	5257	1	-	Joehanes-R_eQTL_EUR_2017
rs1107427	rs1107427	chr1:31701981	chr1:31229134	A	G	Gene expression	NCIT_C16608	Joehanes R	28122634	Mixed	2017	Whole blood	SNRNP40	-	2404377	0.028	0.00661	2.312e-05	+	5257	1	-	Joehanes-R_eQTL_EUR_2017
rs1107427	rs1107427	chr1:31701981	chr1:31229134	A	G	Gene expression	NCIT_C16608	Joehanes R	28122634	Mixed	2017	Whole blood	NME9;ARMC8	-	2697372	0.012	0.00301	6.941e-05	+	5257	1	-	Joehanes-R_eQTL_EUR_2017
rs1107427	rs1107427	chr1:31701981	chr1:31229134	A	G	Gene expression	NCIT_C16608	Joehanes R	28122634	Mixed	2017	Whole blood	LSM7	-	3845868	0.0188	0.00476	7.832e-05	+	5257	1	-	Joehanes-R_eQTL_EUR_2017
rs1107427	rs1107427	chr1:31701981	chr1:31229134	A	G	Gene expression	NCIT_C16608	Westra H	24013639	European	2013	Peripheral blood	SERINC2	-	3390484	NA	NA	6.559e-11	NA	5311	1	-	Westra-H_eQTL_EUR_2013
rs1107427	rs1107427	chr1:31701981	chr1:31229134	A	G	Gene expression	NCIT_C16608	Westra H	24013639	European	2013	Peripheral blood	ZCCHC17	-	2450280	NA	NA	3.048e-09	NA	5311	1	-	Westra-H_eQTL_EUR_2013
rs1107427	rs1107427	chr1:31701981	chr1:31229134	A	G	Gene expression	NCIT_C16608	eQTLGen	eQTLGen	European	2018	Whole blood	SERINC2	ENSG00000168528	-	NA	NA	7.29e-113	+	31086	35	-	eQTLGen_eQTL_EUR_2018
rs1107427	rs1107427	chr1:31701981	chr1:31229134	A	G	Gene expression	NCIT_C16608	eQTLGen	eQTLGen	European	2018	Whole blood	RP11-439L8.4	ENSG00000223907	-	NA	NA	8.27e-24	-	3831	9	-	eQTLGen_eQTL_EUR_2018
rs1107427	rs1107427	chr1:31701981	chr1:31229134	A	G	Gene expression	NCIT_C16608	eQTLGen	eQTLGen	European	2018	Whole blood	SNRNP40	ENSG00000060688	-	NA	NA	1.02e-18	+	25812	27	-	eQTLGen_eQTL_EUR_2018
rs1107427	rs1107427	chr1:31701981	chr1:31229134	A	G	Gene expression	NCIT_C16608	eQTLGen	eQTLGen	European	2018	Whole blood	FABP3	ENSG00000121769	-	NA	NA	1.75e-05	-	13755	15	-	eQTLGen_eQTL_EUR_2018
rs1107427	rs1107427	chr1:31701981	chr1:31229134	A	G	Gene expression	NCIT_C16608	eQTLGen	eQTLGen	European	2018	Whole blood	SPOCD1	ENSG00000134668	-	NA	NA	0.000332	-	31300	36	-	eQTLGen_eQTL_EUR_2018
rs1107427	rs1107427	chr1:31701981	chr1:31229134	A	G	Gene expression	NCIT_C16608	Fairfax B	24604202	European	2014	Blood	SERINC2	-	-	NA	NA	6.05e-05	NA	432	1	-	eQTL_2017
rs11105466	rs11105466	chr12:90326919	chr12:89933142	A	G	Gene expression	NCIT_C16608	GTEx	25954001	Unspecified	2015	Esophagus mucosa	ATP2B1	ENSG00000070961.10	-	-0.1496	0.03884	0.0001435	-	358	1	-	GTEx-V7_eQTL_EUR_2017
rs11105466	rs11105466	chr12:90326919	chr12:89933142	A	G	Gene expression	NCIT_C16608	GTEx	25954001	Unspecified	2015	Testis	-	ENSG00000257194.2	-	-0.3506	0.06398	1.351e-07	-	225	1	-	GTEx-V7_eQTL_EUR_2017
rs11105466	rs11105466	chr12:90326919	chr12:89933142	A	G	Gene expression	NCIT_C16608	MuTHER	22941192	European	2012	Lymphoblastoid cell lines	GALNT4	-	ILMN_1739297	0.0508	0.01377	0.0002253	+	777	1	-	MuTHER_eQTL_EUR_2012
rs11105466	rs11105466	chr12:90326919	chr12:89933142	A	G	Gene expression	NCIT_C16608	MuTHER	22941192	European	2012	Skin	GALNT4	-	ILMN_1739297	0.04972	0.01502	0.0009316	+	667	1	-	MuTHER_eQTL_EUR_2012
rs11105466	rs11105466	chr12:90326919	chr12:89933142	A	G	Gene expression	NCIT_C16608	Westra H	24013639	European	2013	Peripheral blood	-	-	6650035	NA	NA	7.426e-05	NA	5311	1	-	Westra-H_eQTL_EUR_2013
rs11105466	rs11105466	chr12:90326919	chr12:89933142	A	G	Gene expression	NCIT_C16608	eQTLGen	eQTLGen	European	2018	Whole blood	GALNT4	ENSG00000257594	-	NA	NA	9.95e-51	+	25574	34	-	eQTLGen_eQTL_EUR_2018
rs11177	rs11177	chr3:52721305	chr3:52687289	G	A	Exon expression	NCIT_C16608	BIOSQTL	27918533	European	2017	Whole blood	GNL3	ENSG00000163938	chr_3_52720785_52720971	NA	NA	9.935e-13	-	2116	1	-	BIOSQTL_eQTL_EUR_2017
rs11177	rs11177	chr3:52721305	chr3:52687289	G	A	Exon expression	NCIT_C16608	BIOSQTL	27918533	European	2017	Whole blood	GNL3	ENSG00000163938	chr_3_52719936_52720441	NA	NA	6.285e-11	-	2116	1	-	BIOSQTL_eQTL_EUR_2017
rs11177	rs11177	chr3:52721305	chr3:52687289	G	A	Gene expression	NCIT_C16608	BIOSQTL	27918533	European	2017	Whole blood	NT5DC2	ENSG00000168268	ENSG00000168268	NA	NA	4.21e-155	+	2116	1	-	BIOSQTL_eQTL_EUR_2017
rs11177	rs11177	chr3:52721305	chr3:52687289	G	A	Gene expression	NCIT_C16608	BIOSQTL	27918533	European	2017	Whole blood	ITIH4;MUSTN1	ENSG00000055955;ENSG00000243696	ENSG00000055955;ENSG00000243696	NA	NA	9.779e-110	-	2116	1	-	BIOSQTL_eQTL_EUR_2017
rs11177	rs11177	chr3:52721305	chr3:52687289	G	A	Gene expression	NCIT_C16608	BIOSQTL	27918533	European	2017	Whole blood	ITIH4;ITIH4-AS1;MUSTN1	ENSG00000055955;ENSG00000239799;ENSG00000243696	ENSG00000055955;ENSG00000239799;ENSG00000243696	NA	NA	2.73e-66	-	2116	1	-	BIOSQTL_eQTL_EUR_2017
rs11177	rs11177	chr3:52721305	chr3:52687289	G	A	Gene expression	NCIT_C16608	BIOSQTL	27918533	European	2017	Whole blood	NEK4	ENSG00000114904	ENSG00000114904	NA	NA	6.993e-12	+	2116	1	-	BIOSQTL_eQTL_EUR_2017
rs11177	rs11177	chr3:52721305	chr3:52687289	G	A	Gene expression	NCIT_C16608	BIOSQTL	27918533	European	2017	Whole blood	GLT8D1	ENSG00000016864	ENSG00000016864	NA	NA	1.567e-11	+	2116	1	-	BIOSQTL_eQTL_EUR_2017
rs11177	rs11177	chr3:52721305	chr3:52687289	G	A	Gene expression	NCIT_C16608	BIOSQTL	27918533	European	2017	Whole blood	MUSTN1	ENSG00000243696	ENSG00000243696	NA	NA	3.342e-10	+	2116	1	-	BIOSQTL_eQTL_EUR_2017
rs11177	rs11177	chr3:52721305	chr3:52687289	G	A	Gene expression	NCIT_C16608	BIOSQTL	27918533	European	2017	Whole blood	ITIH3	ENSG00000162267	ENSG00000162267	NA	NA	1.49e-09	-	2116	1	-	BIOSQTL_eQTL_EUR_2017
rs11177	rs11177	chr3:52721305	chr3:52687289	G	A	Gene expression	NCIT_C16608	BIOSQTL	27918533	European	2017	Whole blood	TMEM110;TMEM110-MUSTN1	ENSG00000213533;ENSG00000248592	ENSG00000213533;ENSG00000248592	NA	NA	1.485e-06	-	2116	1	-	BIOSQTL_eQTL_EUR_2017
rs11177	rs11177	chr3:52721305	chr3:52687289	G	A	Gene expression	NCIT_C16608	BIOSQTL	27918533	European	2017	Whole blood	SPCS1	ENSG00000114902	ENSG00000114902	NA	NA	3.133e-05	-	2116	1	-	BIOSQTL_eQTL_EUR_2017
rs11177	rs11177	chr3:52721305	chr3:52687289	G	A	Gene expression	NCIT_C16608	BIOSQTL	27918533	European	2017	Whole blood	GLT8D1;GNL3	ENSG00000016864;ENSG00000163938	ENSG00000016864;ENSG00000163938	NA	NA	8.074e-05	+	2116	1	-	BIOSQTL_eQTL_EUR_2017
rs11177	rs11177	chr3:52721305	chr3:52687289	G	A	Gene expression	NCIT_C16608	BLUEPRINT	27863251	European	2016	Monocytes	ITIH4	ENSG00000055955.11	-	-0.6139	0.1137	6.684e-08	-	194	1	-	BLUEPRINT_eQTL_EUR_2016
rs11177	rs11177	chr3:52721305	chr3:52687289	G	A	Gene expression	NCIT_C16608	BLUEPRINT	27863251	European	2016	Monocytes	NEK4	ENSG00000114904.8	-	-0.4024	0.1163	0.0005402	-	194	1	-	BLUEPRINT_eQTL_EUR_2016
rs11177	rs11177	chr3:52721305	chr3:52687289	G	A	Gene expression	NCIT_C16608	BLUEPRINT	27863251	European	2016	Monocytes	SFMBT1	ENSG00000163935.8	-	-0.4788	0.1157	3.484e-05	-	194	1	-	BLUEPRINT_eQTL_EUR_2016
rs11177	rs11177	chr3:52721305	chr3:52687289	G	A	Gene expression	NCIT_C16608	BLUEPRINT	27863251	European	2016	Monocytes	WDR82	ENSG00000164091.7	-	-0.4349	0.1153	0.0001611	-	194	1	-	BLUEPRINT_eQTL_EUR_2016
rs11177	rs11177	chr3:52721305	chr3:52687289	G	A	Gene expression	NCIT_C16608	BLUEPRINT	27863251	European	2016	Monocytes	NT5DC2	ENSG00000168268.6	-	0.719	0.1117	1.211e-10	+	194	1	-	BLUEPRINT_eQTL_EUR_2016
rs11177	rs11177	chr3:52721305	chr3:52687289	G	A	Gene expression	NCIT_C16608	BLUEPRINT	27863251	European	2016	Monocytes	-	ENSG00000243696.2	-	-0.6987	0.1125	5.348e-10	-	194	1	-	BLUEPRINT_eQTL_EUR_2016
rs11177	rs11177	chr3:52721305	chr3:52687289	G	A	Gene expression	NCIT_C16608	BLUEPRINT	27863251	European	2016	Neutrophils	NEK4	ENSG00000114904.8	-	0.9467	0.1049	1.827e-19	+	192	1	-	BLUEPRINT_eQTL_EUR_2016
rs11177	rs11177	chr3:52721305	chr3:52687289	G	A	Gene expression	NCIT_C16608	BLUEPRINT	27863251	European	2016	Neutrophils	SFMBT1	ENSG00000163935.8	-	-0.4379	0.1135	0.000115	-	192	1	-	BLUEPRINT_eQTL_EUR_2016
rs11177	rs11177	chr3:52721305	chr3:52687289	G	A	Gene expression	NCIT_C16608	BLUEPRINT	27863251	European	2016	Neutrophils	-	ENSG00000243696.2	-	-0.5147	0.1126	4.823e-06	-	192	1	-	BLUEPRINT_eQTL_EUR_2016
rs11177	rs11177	chr3:52721305	chr3:52687289	G	A	Gene expression	NCIT_C16608	BLUEPRINT	27863251	European	2016	T cells	NEK4	ENSG00000114904.8	-	0.5765	0.1204	1.694e-06	+	169	1	-	BLUEPRINT_eQTL_EUR_2016
rs11177	rs11177	chr3:52721305	chr3:52687289	G	A	Gene expression	NCIT_C16608	BLUEPRINT	27863251	European	2016	T cells	PPM1M	ENSG00000164088.13	-	0.7494	0.1165	1.252e-10	+	169	1	-	BLUEPRINT_eQTL_EUR_2016
rs11177	rs11177	chr3:52721305	chr3:52687289	G	A	Gene expression	NCIT_C16608	BLUEPRINT	27863251	European	2016	T cells	GLYCTK	ENSG00000168237.13	-	0.4714	0.1209	9.648e-05	+	169	1	-	BLUEPRINT_eQTL_EUR_2016
rs11177	rs11177	chr3:52721305	chr3:52687289	G	A	Gene expression	NCIT_C16608	BLUEPRINT	27863251	European	2016	T cells	NT5DC2	ENSG00000168268.6	-	0.7614	0.1168	7.005e-11	+	169	1	-	BLUEPRINT_eQTL_EUR_2016
rs11177	rs11177	chr3:52721305	chr3:52687289	G	A	Gene expression	NCIT_C16608	BLUEPRINT	27863251	European	2016	T cells	-	ENSG00000243696.2	-	-0.6464	0.1189	5.395e-08	-	169	1	-	BLUEPRINT_eQTL_EUR_2016
rs11177	rs11177	chr3:52721305	chr3:52687289	G	A	Gene expression	NCIT_C16608	BLUEPRINT	27863251	European	2016	T cells	TWF2	ENSG00000247596.3	-	0.5137	0.12	1.852e-05	+	169	1	-	BLUEPRINT_eQTL_EUR_2016
rs11177	rs11177	chr3:52721305	chr3:52687289	G	A	Gene expression	NCIT_C16608	Stranger B	17873874	Mixed	2007	Lymphoblastoid cell lines	FLJ12442	-	-	NA	NA	2.59e-11	NA	270	1	-	GRASP
rs11177	rs11177	chr3:52721305	chr3:52687289	G	A	Gene expression	NCIT_C16608	Stranger B	17873874	Mixed	2007	Lymphoblastoid cell lines	ITIH4	-	-	NA	NA	1.99e-08	NA	270	1	-	GRASP
rs11177	rs11177	chr3:52721305	chr3:52687289	G	A	Gene expression	NCIT_C16608	Fehrmann	21829388	European	2011	Blood	GNL3	-	-	NA	NA	4.3e-05	NA	1469	1	-	GRASP
rs11177	rs11177	chr3:52721305	chr3:52687289	G	A	Gene expression	NCIT_C16608	Fehrmann	21829388	European	2011	Blood	ITIH4	-	-	NA	NA	2.8e-22	NA	1469	1	-	GRASP
rs11177	rs11177	chr3:52721305	chr3:52687289	G	A	Gene expression	NCIT_C16608	Fehrmann	21829388	European	2011	Blood	SPCS1	-	-	NA	NA	5.9e-09	NA	1469	1	-	GRASP
rs11177	rs11177	chr3:52721305	chr3:52687289	G	A	Gene expression	NCIT_C16608	Fehrmann	21829388	European	2011	Blood	STAB1;NT5DC2	-	-	NA	NA	1.4e-06	NA	1469	1	-	GRASP
rs11177	rs11177	chr3:52721305	chr3:52687289	G	A	Gene expression	NCIT_C16608	Kabakchiev	23474282	Mixed	2013	Normal prepouch ileum	SPCS1	-	-	NA	NA	1.69e-07	NA	173	1	-	GRASP
rs11177	rs11177	chr3:52721305	chr3:52687289	G	A	Gene expression	NCIT_C16608	GTEx	25954001	Unspecified	2015	Adipose subcutaneous	ITIH4	ENSG00000055955.11	-	-0.1896	0.0411	6.29e-06	-	298	1	-	GTEx-V6p_eQTL_EUR_2016
rs11177	rs11177	chr3:52721305	chr3:52687289	G	A	Gene expression	NCIT_C16608	GTEx	25954001	Unspecified	2015	Adipose subcutaneous	NEK4	ENSG00000114904.8	-	0.2256	0.05782	0.0001223	+	298	1	-	GTEx-V6p_eQTL_EUR_2016
rs11177	rs11177	chr3:52721305	chr3:52687289	G	A	Gene expression	NCIT_C16608	GTEx	25954001	Unspecified	2015	Adipose subcutaneous	GNL3	ENSG00000163938.12	-	0.1085	0.02862	0.000188	+	298	1	-	GTEx-V6p_eQTL_EUR_2016
rs11177	rs11177	chr3:52721305	chr3:52687289	G	A	Gene expression	NCIT_C16608	GTEx	25954001	Unspecified	2015	Adipose subcutaneous	PPM1M	ENSG00000164088.13	-	0.1124	0.03216	0.0005553	+	298	1	-	GTEx-V6p_eQTL_EUR_2016
rs11177	rs11177	chr3:52721305	chr3:52687289	G	A	Gene expression	NCIT_C16608	GTEx	25954001	Unspecified	2015	Adipose subcutaneous	TMEM110	ENSG00000213533.7	-	-0.1816	0.0512	0.0004646	-	298	1	-	GTEx-V6p_eQTL_EUR_2016
rs11177	rs11177	chr3:52721305	chr3:52687289	G	A	Gene expression	NCIT_C16608	GTEx	25954001	Unspecified	2015	Adipose visceral omentum	NEK4	ENSG00000114904.8	-	0.2608	0.05504	5.007e-06	+	185	1	-	GTEx-V6p_eQTL_EUR_2016
rs11177	rs11177	chr3:52721305	chr3:52687289	G	A	Gene expression	NCIT_C16608	GTEx	25954001	Unspecified	2015	Adrenal gland	GNL3	ENSG00000163938.12	-	0.2896	0.0819	0.0006084	+	126	1	-	GTEx-V6p_eQTL_EUR_2016
rs11177	rs11177	chr3:52721305	chr3:52687289	G	A	Gene expression	NCIT_C16608	GTEx	25954001	Unspecified	2015	Artery aorta	ITIH4	ENSG00000055955.11	-	-0.6295	0.06797	1.279e-16	-	197	1	-	GTEx-V6p_eQTL_EUR_2016
rs11177	rs11177	chr3:52721305	chr3:52687289	G	A	Gene expression	NCIT_C16608	GTEx	25954001	Unspecified	2015	Artery aorta	GNL3	ENSG00000163938.12	-	0.2116	0.03879	1.827e-07	+	197	1	-	GTEx-V6p_eQTL_EUR_2016
rs11177	rs11177	chr3:52721305	chr3:52687289	G	A	Gene expression	NCIT_C16608	GTEx	25954001	Unspecified	2015	Artery aorta	NT5DC2	ENSG00000168268.6	-	0.294	0.05434	2.258e-07	+	197	1	-	GTEx-V6p_eQTL_EUR_2016
rs11177	rs11177	chr3:52721305	chr3:52687289	G	A	Gene expression	NCIT_C16608	GTEx	25954001	Unspecified	2015	Artery aorta	TMEM110	ENSG00000213533.7	-	-0.2649	0.05879	1.272e-05	-	197	1	-	GTEx-V6p_eQTL_EUR_2016
rs11177	rs11177	chr3:52721305	chr3:52687289	G	A	Gene expression	NCIT_C16608	GTEx	25954001	Unspecified	2015	Artery aorta	MUSTN1	ENSG00000272573.1	-	-0.4869	0.07301	3.969e-10	-	197	1	-	GTEx-V6p_eQTL_EUR_2016
rs11177	rs11177	chr3:52721305	chr3:52687289	G	A	Gene expression	NCIT_C16608	GTEx	25954001	Unspecified	2015	Artery coronary	ITIH4	ENSG00000055955.11	-	-0.4467	0.08999	2.992e-06	-	118	1	-	GTEx-V6p_eQTL_EUR_2016
rs11177	rs11177	chr3:52721305	chr3:52687289	G	A	Gene expression	NCIT_C16608	GTEx	25954001	Unspecified	2015	Artery coronary	GNL3	ENSG00000163938.12	-	0.1831	0.04391	6.671e-05	+	118	1	-	GTEx-V6p_eQTL_EUR_2016
rs11177	rs11177	chr3:52721305	chr3:52687289	G	A	Gene expression	NCIT_C16608	GTEx	25954001	Unspecified	2015	Artery tibial	ITIH4	ENSG00000055955.11	-	-0.5713	0.06451	1.785e-16	-	285	1	-	GTEx-V6p_eQTL_EUR_2016
rs11177	rs11177	chr3:52721305	chr3:52687289	G	A	Gene expression	NCIT_C16608	GTEx	25954001	Unspecified	2015	Artery tibial	NEK4	ENSG00000114904.8	-	0.2461	0.0423	1.872e-08	+	285	1	-	GTEx-V6p_eQTL_EUR_2016
rs11177	rs11177	chr3:52721305	chr3:52687289	G	A	Gene expression	NCIT_C16608	GTEx	25954001	Unspecified	2015	Artery tibial	GNL3	ENSG00000163938.12	-	0.218	0.03864	4.67e-08	+	285	1	-	GTEx-V6p_eQTL_EUR_2016
rs11177	rs11177	chr3:52721305	chr3:52687289	G	A	Gene expression	NCIT_C16608	GTEx	25954001	Unspecified	2015	Artery tibial	PBRM1	ENSG00000163939.14	-	-0.1963	0.02538	2.766e-13	-	285	1	-	GTEx-V6p_eQTL_EUR_2016
rs11177	rs11177	chr3:52721305	chr3:52687289	G	A	Gene expression	NCIT_C16608	GTEx	25954001	Unspecified	2015	Brain anterior cingulate cortex ba24	ITIH4	ENSG00000055955.11	-	-0.5397	0.1313	0.0001468	-	72	1	-	GTEx-V6p_eQTL_EUR_2016
rs11177	rs11177	chr3:52721305	chr3:52687289	G	A	Gene expression	NCIT_C16608	GTEx	25954001	Unspecified	2015	Brain cerebellar hemisphere	GNL3	ENSG00000163938.12	-	0.3948	0.1058	0.0003925	+	89	1	-	GTEx-V6p_eQTL_EUR_2016
rs11177	rs11177	chr3:52721305	chr3:52687289	G	A	Gene expression	NCIT_C16608	GTEx	25954001	Unspecified	2015	Brain cerebellum	GNL3	ENSG00000163938.12	-	0.5456	0.1155	9.617e-06	+	103	1	-	GTEx-V6p_eQTL_EUR_2016
rs11177	rs11177	chr3:52721305	chr3:52687289	G	A	Gene expression	NCIT_C16608	GTEx	25954001	Unspecified	2015	Brain cortex	ITIH4	ENSG00000055955.11	-	-0.4757	0.1123	6.493e-05	-	96	1	-	GTEx-V6p_eQTL_EUR_2016
rs11177	rs11177	chr3:52721305	chr3:52687289	G	A	Gene expression	NCIT_C16608	GTEx	25954001	Unspecified	2015	Brain frontal cortex ba9	GLT8D1	ENSG00000016864.12	-	-0.3413	0.09544	0.000637	-	92	1	-	GTEx-V6p_eQTL_EUR_2016
rs11177	rs11177	chr3:52721305	chr3:52687289	G	A	Gene expression	NCIT_C16608	GTEx	25954001	Unspecified	2015	Brain hippocampus	ITIH4	ENSG00000055955.11	-	-0.4577	0.131	0.0009138	-	81	1	-	GTEx-V6p_eQTL_EUR_2016
rs11177	rs11177	chr3:52721305	chr3:52687289	G	A	Gene expression	NCIT_C16608	GTEx	25954001	Unspecified	2015	Brain hippocampus	GLYCTK	ENSG00000168237.13	-	0.4677	0.1229	0.0003401	+	81	1	-	GTEx-V6p_eQTL_EUR_2016
rs11177	rs11177	chr3:52721305	chr3:52687289	G	A	Gene expression	NCIT_C16608	GTEx	25954001	Unspecified	2015	Brain hypothalamus	ITIH4	ENSG00000055955.11	-	-0.4263	0.111	0.0003016	-	81	1	-	GTEx-V6p_eQTL_EUR_2016
rs11177	rs11177	chr3:52721305	chr3:52687289	G	A	Gene expression	NCIT_C16608	GTEx	25954001	Unspecified	2015	Brain nucleus accumbens basal ganglia	ITIH4	ENSG00000055955.11	-	-0.4856	0.1123	4.922e-05	-	93	1	-	GTEx-V6p_eQTL_EUR_2016
rs11177	rs11177	chr3:52721305	chr3:52687289	G	A	Gene expression	NCIT_C16608	GTEx	25954001	Unspecified	2015	Brain putamen basal ganglia	ITIH4	ENSG00000055955.11	-	-0.4911	0.105	1.709e-05	-	82	1	-	GTEx-V6p_eQTL_EUR_2016
rs11177	rs11177	chr3:52721305	chr3:52687289	G	A	Gene expression	NCIT_C16608	GTEx	25954001	Unspecified	2015	Brain putamen basal ganglia	GNL3	ENSG00000163938.12	-	0.2793	0.07769	0.0006568	+	82	1	-	GTEx-V6p_eQTL_EUR_2016
rs11177	rs11177	chr3:52721305	chr3:52687289	G	A	Gene expression	NCIT_C16608	GTEx	25954001	Unspecified	2015	Breast mammary tissue	ITIH4	ENSG00000055955.11	-	-0.2627	0.06197	3.95e-05	-	183	1	-	GTEx-V6p_eQTL_EUR_2016
rs11177	rs11177	chr3:52721305	chr3:52687289	G	A	Gene expression	NCIT_C16608	GTEx	25954001	Unspecified	2015	Breast mammary tissue	GNL3	ENSG00000163938.12	-	0.1464	0.03301	1.797e-05	+	183	1	-	GTEx-V6p_eQTL_EUR_2016
rs11177	rs11177	chr3:52721305	chr3:52687289	G	A	Gene expression	NCIT_C16608	GTEx	25954001	Unspecified	2015	Breast mammary tissue	NT5DC2	ENSG00000168268.6	-	0.1929	0.05236	0.0003216	+	183	1	-	GTEx-V6p_eQTL_EUR_2016
rs11177	rs11177	chr3:52721305	chr3:52687289	G	A	Gene expression	NCIT_C16608	GTEx	25954001	Unspecified	2015	Cells EBV-transformed lymphocytes	ITIH4	ENSG00000055955.11	-	-0.524	0.1229	4.887e-05	-	114	1	-	GTEx-V6p_eQTL_EUR_2016
rs11177	rs11177	chr3:52721305	chr3:52687289	G	A	Gene expression	NCIT_C16608	GTEx	25954001	Unspecified	2015	Cells EBV-transformed lymphocytes	NT5DC2	ENSG00000168268.6	-	0.374	0.07998	1e-05	+	114	1	-	GTEx-V6p_eQTL_EUR_2016
rs11177	rs11177	chr3:52721305	chr3:52687289	G	A	Gene expression	NCIT_C16608	GTEx	25954001	Unspecified	2015	Cells transformed fibroblasts	ITIH4	ENSG00000055955.11	-	-0.4063	0.05876	4.584e-11	-	272	1	-	GTEx-V6p_eQTL_EUR_2016
rs11177	rs11177	chr3:52721305	chr3:52687289	G	A	Gene expression	NCIT_C16608	GTEx	25954001	Unspecified	2015	Cells transformed fibroblasts	NEK4	ENSG00000114904.8	-	0.2669	0.04465	8.547e-09	+	272	1	-	GTEx-V6p_eQTL_EUR_2016
rs11177	rs11177	chr3:52721305	chr3:52687289	G	A	Gene expression	NCIT_C16608	GTEx	25954001	Unspecified	2015	Cells transformed fibroblasts	GNL3	ENSG00000163938.12	-	0.1706	0.02719	1.724e-09	+	272	1	-	GTEx-V6p_eQTL_EUR_2016
rs11177	rs11177	chr3:52721305	chr3:52687289	G	A	Gene expression	NCIT_C16608	GTEx	25954001	Unspecified	2015	Cells transformed fibroblasts	PBRM1	ENSG00000163939.14	-	0.1215	0.028	2.127e-05	+	272	1	-	GTEx-V6p_eQTL_EUR_2016
rs11177	rs11177	chr3:52721305	chr3:52687289	G	A	Gene expression	NCIT_C16608	GTEx	25954001	Unspecified	2015	Cells transformed fibroblasts	WDR82	ENSG00000164091.7	-	-0.1186	0.0283	3.95e-05	-	272	1	-	GTEx-V6p_eQTL_EUR_2016
rs11177	rs11177	chr3:52721305	chr3:52687289	G	A	Gene expression	NCIT_C16608	GTEx	25954001	Unspecified	2015	Cells transformed fibroblasts	NT5DC2	ENSG00000168268.6	-	0.1754	0.02334	1.25e-12	+	272	1	-	GTEx-V6p_eQTL_EUR_2016
rs11177	rs11177	chr3:52721305	chr3:52687289	G	A	Gene expression	NCIT_C16608	GTEx	25954001	Unspecified	2015	Colon sigmoid	GNL3	ENSG00000163938.12	-	0.2666	0.06313	5.229e-05	+	124	1	-	GTEx-V6p_eQTL_EUR_2016
rs11177	rs11177	chr3:52721305	chr3:52687289	G	A	Gene expression	NCIT_C16608	GTEx	25954001	Unspecified	2015	Colon sigmoid	NT5DC2	ENSG00000168268.6	-	0.3458	0.08415	8.019e-05	+	124	1	-	GTEx-V6p_eQTL_EUR_2016
rs11177	rs11177	chr3:52721305	chr3:52687289	G	A	Gene expression	NCIT_C16608	GTEx	25954001	Unspecified	2015	Colon transverse	ITIH4	ENSG00000055955.11	-	-0.2192	0.05262	5.57e-05	-	169	1	-	GTEx-V6p_eQTL_EUR_2016
rs11177	rs11177	chr3:52721305	chr3:52687289	G	A	Gene expression	NCIT_C16608	GTEx	25954001	Unspecified	2015	Colon transverse	NEK4	ENSG00000114904.8	-	0.2101	0.05811	0.0004254	+	169	1	-	GTEx-V6p_eQTL_EUR_2016
rs11177	rs11177	chr3:52721305	chr3:52687289	G	A	Gene expression	NCIT_C16608	GTEx	25954001	Unspecified	2015	Colon transverse	GNL3	ENSG00000163938.12	-	0.1301	0.03445	0.0002385	+	169	1	-	GTEx-V6p_eQTL_EUR_2016
rs11177	rs11177	chr3:52721305	chr3:52687289	G	A	Gene expression	NCIT_C16608	GTEx	25954001	Unspecified	2015	Colon transverse	GLYCTK	ENSG00000168237.13	-	0.1263	0.03486	0.0004156	+	169	1	-	GTEx-V6p_eQTL_EUR_2016
rs11177	rs11177	chr3:52721305	chr3:52687289	G	A	Gene expression	NCIT_C16608	GTEx	25954001	Unspecified	2015	Colon transverse	NT5DC2	ENSG00000168268.6	-	0.3387	0.05256	2.006e-09	+	169	1	-	GTEx-V6p_eQTL_EUR_2016
rs11177	rs11177	chr3:52721305	chr3:52687289	G	A	Gene expression	NCIT_C16608	GTEx	25954001	Unspecified	2015	Esophagus gastroesophageal junction	GLYCTK	ENSG00000168237.13	-	0.2947	0.08197	0.0004952	+	127	1	-	GTEx-V6p_eQTL_EUR_2016
rs11177	rs11177	chr3:52721305	chr3:52687289	G	A	Gene expression	NCIT_C16608	GTEx	25954001	Unspecified	2015	Esophagus gastroesophageal junction	NT5DC2	ENSG00000168268.6	-	0.2644	0.07779	0.0009574	+	127	1	-	GTEx-V6p_eQTL_EUR_2016
rs11177	rs11177	chr3:52721305	chr3:52687289	G	A	Gene expression	NCIT_C16608	GTEx	25954001	Unspecified	2015	Esophagus mucosa	ITIH4	ENSG00000055955.11	-	-0.3543	0.05977	1.293e-08	-	241	1	-	GTEx-V6p_eQTL_EUR_2016
rs11177	rs11177	chr3:52721305	chr3:52687289	G	A	Gene expression	NCIT_C16608	GTEx	25954001	Unspecified	2015	Esophagus mucosa	NEK4	ENSG00000114904.8	-	0.2599	0.06412	7.165e-05	+	241	1	-	GTEx-V6p_eQTL_EUR_2016
rs11177	rs11177	chr3:52721305	chr3:52687289	G	A	Gene expression	NCIT_C16608	GTEx	25954001	Unspecified	2015	Esophagus mucosa	GLYCTK	ENSG00000168237.13	-	0.1828	0.05042	0.0003647	+	241	1	-	GTEx-V6p_eQTL_EUR_2016
rs11177	rs11177	chr3:52721305	chr3:52687289	G	A	Gene expression	NCIT_C16608	GTEx	25954001	Unspecified	2015	Esophagus muscularis	ITIH4	ENSG00000055955.11	-	-0.2278	0.04617	1.821e-06	-	218	1	-	GTEx-V6p_eQTL_EUR_2016
rs11177	rs11177	chr3:52721305	chr3:52687289	G	A	Gene expression	NCIT_C16608	GTEx	25954001	Unspecified	2015	Esophagus muscularis	NEK4	ENSG00000114904.8	-	0.1815	0.04436	6.451e-05	+	218	1	-	GTEx-V6p_eQTL_EUR_2016
rs11177	rs11177	chr3:52721305	chr3:52687289	G	A	Gene expression	NCIT_C16608	GTEx	25954001	Unspecified	2015	Esophagus muscularis	GNL3	ENSG00000163938.12	-	0.2012	0.04203	3.507e-06	+	218	1	-	GTEx-V6p_eQTL_EUR_2016
rs11177	rs11177	chr3:52721305	chr3:52687289	G	A	Gene expression	NCIT_C16608	GTEx	25954001	Unspecified	2015	Esophagus muscularis	GLYCTK	ENSG00000168237.13	-	0.1997	0.04774	4.465e-05	+	218	1	-	GTEx-V6p_eQTL_EUR_2016
rs11177	rs11177	chr3:52721305	chr3:52687289	G	A	Gene expression	NCIT_C16608	GTEx	25954001	Unspecified	2015	Heart atrial appendage	NEK4	ENSG00000114904.8	-	0.2894	0.07129	8.723e-05	+	159	1	-	GTEx-V6p_eQTL_EUR_2016
rs11177	rs11177	chr3:52721305	chr3:52687289	G	A	Gene expression	NCIT_C16608	GTEx	25954001	Unspecified	2015	Heart atrial appendage	GLYCTK	ENSG00000168237.13	-	0.3056	0.07459	7.566e-05	+	159	1	-	GTEx-V6p_eQTL_EUR_2016
rs11177	rs11177	chr3:52721305	chr3:52687289	G	A	Gene expression	NCIT_C16608	GTEx	25954001	Unspecified	2015	Heart left ventricle	ITIH4	ENSG00000055955.11	-	-0.289	0.07147	8.301e-05	-	190	1	-	GTEx-V6p_eQTL_EUR_2016
rs11177	rs11177	chr3:52721305	chr3:52687289	G	A	Gene expression	NCIT_C16608	GTEx	25954001	Unspecified	2015	Heart left ventricle	GNL3	ENSG00000163938.12	-	0.2662	0.04459	1.599e-08	+	190	1	-	GTEx-V6p_eQTL_EUR_2016
rs11177	rs11177	chr3:52721305	chr3:52687289	G	A	Gene expression	NCIT_C16608	GTEx	25954001	Unspecified	2015	Heart left ventricle	PPM1M	ENSG00000164088.13	-	0.1418	0.03952	0.0004472	+	190	1	-	GTEx-V6p_eQTL_EUR_2016
rs11177	rs11177	chr3:52721305	chr3:52687289	G	A	Gene expression	NCIT_C16608	GTEx	25954001	Unspecified	2015	Lung	ITIH4	ENSG00000055955.11	-	-0.2951	0.0504	1.585e-08	-	278	1	-	GTEx-V6p_eQTL_EUR_2016
rs11177	rs11177	chr3:52721305	chr3:52687289	G	A	Gene expression	NCIT_C16608	GTEx	25954001	Unspecified	2015	Lung	NEK4	ENSG00000114904.8	-	0.1692	0.04134	5.845e-05	+	278	1	-	GTEx-V6p_eQTL_EUR_2016
rs11177	rs11177	chr3:52721305	chr3:52687289	G	A	Gene expression	NCIT_C16608	GTEx	25954001	Unspecified	2015	Lung	GLYCTK	ENSG00000168237.13	-	0.1884	0.0441	2.808e-05	+	278	1	-	GTEx-V6p_eQTL_EUR_2016
rs11177	rs11177	chr3:52721305	chr3:52687289	G	A	Gene expression	NCIT_C16608	GTEx	25954001	Unspecified	2015	Lung	NT5DC2	ENSG00000168268.6	-	0.1451	0.04147	0.0005567	+	278	1	-	GTEx-V6p_eQTL_EUR_2016
rs11177	rs11177	chr3:52721305	chr3:52687289	G	A	Gene expression	NCIT_C16608	GTEx	25954001	Unspecified	2015	Lung	TMEM110	ENSG00000213533.7	-	-0.2295	0.049	4.758e-06	-	278	1	-	GTEx-V6p_eQTL_EUR_2016
rs11177	rs11177	chr3:52721305	chr3:52687289	G	A	Gene expression	NCIT_C16608	GTEx	25954001	Unspecified	2015	Muscle skeletal	ITIH4	ENSG00000055955.11	-	-0.2248	0.03045	1.371e-12	-	361	1	-	GTEx-V6p_eQTL_EUR_2016
rs11177	rs11177	chr3:52721305	chr3:52687289	G	A	Gene expression	NCIT_C16608	GTEx	25954001	Unspecified	2015	Muscle skeletal	NEK4	ENSG00000114904.8	-	0.1306	0.0338	0.0001359	+	361	1	-	GTEx-V6p_eQTL_EUR_2016
rs11177	rs11177	chr3:52721305	chr3:52687289	G	A	Gene expression	NCIT_C16608	GTEx	25954001	Unspecified	2015	Muscle skeletal	RFT1	ENSG00000163933.5	-	0.152	0.04501	0.000825	+	361	1	-	GTEx-V6p_eQTL_EUR_2016
rs11177	rs11177	chr3:52721305	chr3:52687289	G	A	Gene expression	NCIT_C16608	GTEx	25954001	Unspecified	2015	Muscle skeletal	GNL3	ENSG00000163938.12	-	0.1467	0.02456	6.2e-09	+	361	1	-	GTEx-V6p_eQTL_EUR_2016
rs11177	rs11177	chr3:52721305	chr3:52687289	G	A	Gene expression	NCIT_C16608	GTEx	25954001	Unspecified	2015	Muscle skeletal	PPM1M	ENSG00000164088.13	-	0.1622	0.0443	0.0002935	+	361	1	-	GTEx-V6p_eQTL_EUR_2016
rs11177	rs11177	chr3:52721305	chr3:52687289	G	A	Gene expression	NCIT_C16608	GTEx	25954001	Unspecified	2015	Muscle skeletal	TMEM110	ENSG00000213533.7	-	-0.2376	0.04079	1.402e-08	-	361	1	-	GTEx-V6p_eQTL_EUR_2016
rs11177	rs11177	chr3:52721305	chr3:52687289	G	A	Gene expression	NCIT_C16608	GTEx	25954001	Unspecified	2015	Nerve tibial	ITIH4	ENSG00000055955.11	-	-0.2986	0.05281	4.996e-08	-	256	1	-	GTEx-V6p_eQTL_EUR_2016
rs11177	rs11177	chr3:52721305	chr3:52687289	G	A	Gene expression	NCIT_C16608	GTEx	25954001	Unspecified	2015	Nerve tibial	NEK4	ENSG00000114904.8	-	0.2773	0.05073	1.278e-07	+	256	1	-	GTEx-V6p_eQTL_EUR_2016
rs11177	rs11177	chr3:52721305	chr3:52687289	G	A	Gene expression	NCIT_C16608	GTEx	25954001	Unspecified	2015	Nerve tibial	GNL3	ENSG00000163938.12	-	0.1775	0.03365	3.239e-07	+	256	1	-	GTEx-V6p_eQTL_EUR_2016
rs11177	rs11177	chr3:52721305	chr3:52687289	G	A	Gene expression	NCIT_C16608	GTEx	25954001	Unspecified	2015	Nerve tibial	NT5DC2	ENSG00000168268.6	-	0.2287	0.05121	1.29e-05	+	256	1	-	GTEx-V6p_eQTL_EUR_2016
rs11177	rs11177	chr3:52721305	chr3:52687289	G	A	Gene expression	NCIT_C16608	GTEx	25954001	Unspecified	2015	Nerve tibial	-	ENSG00000243224.1	-	0.2949	0.08088	0.0003339	+	256	1	-	GTEx-V6p_eQTL_EUR_2016
rs11177	rs11177	chr3:52721305	chr3:52687289	G	A	Gene expression	NCIT_C16608	GTEx	25954001	Unspecified	2015	Pancreas	ITIH4	ENSG00000055955.11	-	0.3195	0.09381	0.0009166	+	149	1	-	GTEx-V6p_eQTL_EUR_2016
rs11177	rs11177	chr3:52721305	chr3:52687289	G	A	Gene expression	NCIT_C16608	GTEx	25954001	Unspecified	2015	Pancreas	GNL3	ENSG00000163938.12	-	0.1421	0.03888	0.0003944	+	149	1	-	GTEx-V6p_eQTL_EUR_2016
rs11177	rs11177	chr3:52721305	chr3:52687289	G	A	Gene expression	NCIT_C16608	GTEx	25954001	Unspecified	2015	Pancreas	PPM1M	ENSG00000164088.13	-	0.2807	0.07481	0.0002793	+	149	1	-	GTEx-V6p_eQTL_EUR_2016
rs11177	rs11177	chr3:52721305	chr3:52687289	G	A	Gene expression	NCIT_C16608	GTEx	25954001	Unspecified	2015	Pancreas	NT5DC2	ENSG00000168268.6	-	0.2518	0.07274	0.000759	+	149	1	-	GTEx-V6p_eQTL_EUR_2016
rs11177	rs11177	chr3:52721305	chr3:52687289	G	A	Gene expression	NCIT_C16608	GTEx	25954001	Unspecified	2015	Pituitary	SMIM4	ENSG00000168273.3	-	0.3899	0.1063	0.0004927	+	87	1	-	GTEx-V6p_eQTL_EUR_2016
rs11177	rs11177	chr3:52721305	chr3:52687289	G	A	Gene expression	NCIT_C16608	GTEx	25954001	Unspecified	2015	Skin not sun exposed suprapubic	ITIH4	ENSG00000055955.11	-	-0.2393	0.0603	0.0001092	-	196	1	-	GTEx-V6p_eQTL_EUR_2016
rs11177	rs11177	chr3:52721305	chr3:52687289	G	A	Gene expression	NCIT_C16608	GTEx	25954001	Unspecified	2015	Skin not sun exposed suprapubic	NT5DC2	ENSG00000168268.6	-	0.2716	0.04831	8.311e-08	+	196	1	-	GTEx-V6p_eQTL_EUR_2016
rs11177	rs11177	chr3:52721305	chr3:52687289	G	A	Gene expression	NCIT_C16608	GTEx	25954001	Unspecified	2015	Skin sun exposed lower leg	ITIH4	ENSG00000055955.11	-	-0.2347	0.04544	4.821e-07	-	302	1	-	GTEx-V6p_eQTL_EUR_2016
rs11177	rs11177	chr3:52721305	chr3:52687289	G	A	Gene expression	NCIT_C16608	GTEx	25954001	Unspecified	2015	Skin sun exposed lower leg	NEK4	ENSG00000114904.8	-	0.2314	0.04471	4.547e-07	+	302	1	-	GTEx-V6p_eQTL_EUR_2016
rs11177	rs11177	chr3:52721305	chr3:52687289	G	A	Gene expression	NCIT_C16608	GTEx	25954001	Unspecified	2015	Skin sun exposed lower leg	NT5DC2	ENSG00000168268.6	-	0.3466	0.03786	1.648e-17	+	302	1	-	GTEx-V6p_eQTL_EUR_2016
rs11177	rs11177	chr3:52721305	chr3:52687289	G	A	Gene expression	NCIT_C16608	GTEx	25954001	Unspecified	2015	Small intestine terminal ileum	ITIH4	ENSG00000055955.11	-	-0.3011	0.07785	0.0002932	-	77	1	-	GTEx-V6p_eQTL_EUR_2016
rs11177	rs11177	chr3:52721305	chr3:52687289	G	A	Gene expression	NCIT_C16608	GTEx	25954001	Unspecified	2015	Small intestine terminal ileum	RFT1	ENSG00000163933.5	-	0.4001	0.1115	0.0007113	+	77	1	-	GTEx-V6p_eQTL_EUR_2016
rs11177	rs11177	chr3:52721305	chr3:52687289	G	A	Gene expression	NCIT_C16608	GTEx	25954001	Unspecified	2015	Small intestine terminal ileum	GNL3	ENSG00000163938.12	-	0.1895	0.04786	0.0002178	+	77	1	-	GTEx-V6p_eQTL_EUR_2016
rs11177	rs11177	chr3:52721305	chr3:52687289	G	A	Gene expression	NCIT_C16608	GTEx	25954001	Unspecified	2015	Spleen	ITIH4	ENSG00000055955.11	-	-0.3699	0.09679	0.0002927	-	89	1	-	GTEx-V6p_eQTL_EUR_2016
rs11177	rs11177	chr3:52721305	chr3:52687289	G	A	Gene expression	NCIT_C16608	GTEx	25954001	Unspecified	2015	Spleen	GLYCTK	ENSG00000168237.13	-	0.3709	0.07548	6.04e-06	+	89	1	-	GTEx-V6p_eQTL_EUR_2016
rs11177	rs11177	chr3:52721305	chr3:52687289	G	A	Gene expression	NCIT_C16608	GTEx	25954001	Unspecified	2015	Spleen	NT5DC2	ENSG00000168268.6	-	0.3333	0.07279	2.092e-05	+	89	1	-	GTEx-V6p_eQTL_EUR_2016
rs11177	rs11177	chr3:52721305	chr3:52687289	G	A	Gene expression	NCIT_C16608	GTEx	25954001	Unspecified	2015	Stomach	GNL3	ENSG00000163938.12	-	0.1358	0.04033	0.0009961	+	170	1	-	GTEx-V6p_eQTL_EUR_2016
rs11177	rs11177	chr3:52721305	chr3:52687289	G	A	Gene expression	NCIT_C16608	GTEx	25954001	Unspecified	2015	Testis	ITIH4	ENSG00000055955.11	-	-0.3767	0.09898	0.0002233	-	157	1	-	GTEx-V6p_eQTL_EUR_2016
rs11177	rs11177	chr3:52721305	chr3:52687289	G	A	Gene expression	NCIT_C16608	GTEx	25954001	Unspecified	2015	Testis	GNL3	ENSG00000163938.12	-	0.3747	0.05588	6.776e-10	+	157	1	-	GTEx-V6p_eQTL_EUR_2016
rs11177	rs11177	chr3:52721305	chr3:52687289	G	A	Gene expression	NCIT_C16608	GTEx	25954001	Unspecified	2015	Testis	NT5DC2	ENSG00000168268.6	-	0.2634	0.04806	2.344e-07	+	157	1	-	GTEx-V6p_eQTL_EUR_2016
rs11177	rs11177	chr3:52721305	chr3:52687289	G	A	Gene expression	NCIT_C16608	GTEx	25954001	Unspecified	2015	Thyroid	ITIH4	ENSG00000055955.11	-	-0.3147	0.05476	2.784e-08	-	278	1	-	GTEx-V6p_eQTL_EUR_2016
rs11177	rs11177	chr3:52721305	chr3:52687289	G	A	Gene expression	NCIT_C16608	GTEx	25954001	Unspecified	2015	Thyroid	NEK4	ENSG00000114904.8	-	0.2834	0.04584	2.755e-09	+	278	1	-	GTEx-V6p_eQTL_EUR_2016
rs11177	rs11177	chr3:52721305	chr3:52687289	G	A	Gene expression	NCIT_C16608	GTEx	25954001	Unspecified	2015	Thyroid	PBRM1	ENSG00000163939.14	-	-0.4687	0.03745	6.68e-28	-	278	1	-	GTEx-V6p_eQTL_EUR_2016
rs11177	rs11177	chr3:52721305	chr3:52687289	G	A	Gene expression	NCIT_C16608	GTEx	25954001	Unspecified	2015	Thyroid	GLYCTK	ENSG00000168237.13	-	0.2531	0.04186	5.763e-09	+	278	1	-	GTEx-V6p_eQTL_EUR_2016
rs11177	rs11177	chr3:52721305	chr3:52687289	G	A	Gene expression	NCIT_C16608	GTEx	25954001	Unspecified	2015	Thyroid	NT5DC2	ENSG00000168268.6	-	0.2888	0.04137	2.951e-11	+	278	1	-	GTEx-V6p_eQTL_EUR_2016
rs11177	rs11177	chr3:52721305	chr3:52687289	G	A	Gene expression	NCIT_C16608	GTEx	25954001	Unspecified	2015	Thyroid	SERBP1P3	ENSG00000242142.1	-	-0.2439	0.06907	0.0004963	-	278	1	-	GTEx-V6p_eQTL_EUR_2016
rs11177	rs11177	chr3:52721305	chr3:52687289	G	A	Gene expression	NCIT_C16608	GTEx	25954001	Unspecified	2015	Uterus	GNL3	ENSG00000163938.12	-	0.2631	0.07352	0.000791	+	70	1	-	GTEx-V6p_eQTL_EUR_2016
rs11177	rs11177	chr3:52721305	chr3:52687289	G	A	Gene expression	NCIT_C16608	GTEx	25954001	Unspecified	2015	Whole blood	ITIH4	ENSG00000055955.11	-	-0.3857	0.04998	1.843e-13	-	338	1	-	GTEx-V6p_eQTL_EUR_2016
rs11177	rs11177	chr3:52721305	chr3:52687289	G	A	Gene expression	NCIT_C16608	GTEx	25954001	Unspecified	2015	Whole blood	GNL3	ENSG00000163938.12	-	0.09212	0.02761	0.0009583	+	338	1	-	GTEx-V6p_eQTL_EUR_2016
rs11177	rs11177	chr3:52721305	chr3:52687289	G	A	Gene expression	NCIT_C16608	GTEx	25954001	Unspecified	2015	Whole blood	GLYCTK	ENSG00000168237.13	-	0.1665	0.03751	1.276e-05	+	338	1	-	GTEx-V6p_eQTL_EUR_2016
rs11177	rs11177	chr3:52721305	chr3:52687289	G	A	Gene expression	NCIT_C16608	GTEx	25954001	Unspecified	2015	Whole blood	NT5DC2	ENSG00000168268.6	-	0.2588	0.03632	7.909e-12	+	338	1	-	GTEx-V6p_eQTL_EUR_2016
rs11177	rs11177	chr3:52721305	chr3:52687289	G	A	Gene expression	NCIT_C16608	GTEx	25954001	Unspecified	2015	Whole blood	TMEM110	ENSG00000213533.7	-	-0.178	0.03697	2.361e-06	-	338	1	-	GTEx-V6p_eQTL_EUR_2016
rs11177	rs11177	chr3:52721305	chr3:52687289	G	A	Gene expression	NCIT_C16608	GTEx	25954001	Unspecified	2015	Whole blood	MUSTN1	ENSG00000272573.1	-	-0.228	0.04685	1.848e-06	-	338	1	-	GTEx-V6p_eQTL_EUR_2016
rs11177	rs11177	chr3:52721305	chr3:52687289	G	A	Gene expression	NCIT_C16608	GTEx	25954001	Unspecified	2015	Adipose subcutaneous	GNL3	ENSG00000163938.12	-	0.09854	0.0249	9.333e-05	+	385	1	-	GTEx-V7_eQTL_EUR_2017
rs11177	rs11177	chr3:52721305	chr3:52687289	G	A	Gene expression	NCIT_C16608	GTEx	25954001	Unspecified	2015	Adipose subcutaneous	NEK4	ENSG00000114904.8	-	0.2577	0.0475	1.151e-07	+	385	1	-	GTEx-V7_eQTL_EUR_2017
rs11177	rs11177	chr3:52721305	chr3:52687289	G	A	Gene expression	NCIT_C16608	GTEx	25954001	Unspecified	2015	Adipose subcutaneous	ITIH4	ENSG00000055955.11	-	-0.2031	0.03531	2.075e-08	-	385	1	-	GTEx-V7_eQTL_EUR_2017
rs11177	rs11177	chr3:52721305	chr3:52687289	G	A	Gene expression	NCIT_C16608	GTEx	25954001	Unspecified	2015	Adipose subcutaneous	TMEM110	ENSG00000213533.7	-	-0.1518	0.0392	0.0001312	-	385	1	-	GTEx-V7_eQTL_EUR_2017
rs11177	rs11177	chr3:52721305	chr3:52687289	G	A	Gene expression	NCIT_C16608	GTEx	25954001	Unspecified	2015	Adipose visceral omentum	NT5DC2	ENSG00000168268.6	-	0.1438	0.03999	0.0003878	+	313	1	-	GTEx-V7_eQTL_EUR_2017
rs11177	rs11177	chr3:52721305	chr3:52687289	G	A	Gene expression	NCIT_C16608	GTEx	25954001	Unspecified	2015	Adipose visceral omentum	NEK4	ENSG00000114904.8	-	0.2436	0.0419	1.768e-08	+	313	1	-	GTEx-V7_eQTL_EUR_2017
rs11177	rs11177	chr3:52721305	chr3:52687289	G	A	Gene expression	NCIT_C16608	GTEx	25954001	Unspecified	2015	Adipose visceral omentum	ITIH4	ENSG00000055955.11	-	-0.2047	0.04671	1.707e-05	-	313	1	-	GTEx-V7_eQTL_EUR_2017
rs11177	rs11177	chr3:52721305	chr3:52687289	G	A	Gene expression	NCIT_C16608	GTEx	25954001	Unspecified	2015	Adrenal gland	GNL3	ENSG00000163938.12	-	0.273	0.06348	3.21e-05	+	175	1	-	GTEx-V7_eQTL_EUR_2017
rs11177	rs11177	chr3:52721305	chr3:52687289	G	A	Gene expression	NCIT_C16608	GTEx	25954001	Unspecified	2015	Artery aorta	NT5DC2	ENSG00000168268.6	-	0.2331	0.04646	1.093e-06	+	267	1	-	GTEx-V7_eQTL_EUR_2017
rs11177	rs11177	chr3:52721305	chr3:52687289	G	A	Gene expression	NCIT_C16608	GTEx	25954001	Unspecified	2015	Artery aorta	GNL3	ENSG00000163938.12	-	0.1624	0.0345	4.5e-06	+	267	1	-	GTEx-V7_eQTL_EUR_2017
rs11177	rs11177	chr3:52721305	chr3:52687289	G	A	Gene expression	NCIT_C16608	GTEx	25954001	Unspecified	2015	Artery aorta	PBRM1	ENSG00000163939.14	-	-0.1086	0.03133	0.0006398	-	267	1	-	GTEx-V7_eQTL_EUR_2017
rs11177	rs11177	chr3:52721305	chr3:52687289	G	A	Gene expression	NCIT_C16608	GTEx	25954001	Unspecified	2015	Artery aorta	ITIH4	ENSG00000055955.11	-	-0.6144	0.06139	1.324e-19	-	267	1	-	GTEx-V7_eQTL_EUR_2017
rs11177	rs11177	chr3:52721305	chr3:52687289	G	A	Gene expression	NCIT_C16608	GTEx	25954001	Unspecified	2015	Artery aorta	MUSTN1	ENSG00000272573.1	-	-0.4558	0.05987	8.381e-13	-	267	1	-	GTEx-V7_eQTL_EUR_2017
rs11177	rs11177	chr3:52721305	chr3:52687289	G	A	Gene expression	NCIT_C16608	GTEx	25954001	Unspecified	2015	Artery aorta	TMEM110	ENSG00000213533.7	-	-0.2715	0.05091	2.436e-07	-	267	1	-	GTEx-V7_eQTL_EUR_2017
rs11177	rs11177	chr3:52721305	chr3:52687289	G	A	Gene expression	NCIT_C16608	GTEx	25954001	Unspecified	2015	Artery aorta	SFMBT1	ENSG00000163935.9	-	-0.2476	0.07244	0.0007551	-	267	1	-	GTEx-V7_eQTL_EUR_2017
rs11177	rs11177	chr3:52721305	chr3:52687289	G	A	Gene expression	NCIT_C16608	GTEx	25954001	Unspecified	2015	Artery coronary	GNL3	ENSG00000163938.12	-	0.1817	0.03692	2.903e-06	+	152	1	-	GTEx-V7_eQTL_EUR_2017
rs11177	rs11177	chr3:52721305	chr3:52687289	G	A	Gene expression	NCIT_C16608	GTEx	25954001	Unspecified	2015	Artery coronary	ITIH4	ENSG00000055955.11	-	-0.445	0.07605	4.669e-08	-	152	1	-	GTEx-V7_eQTL_EUR_2017
rs11177	rs11177	chr3:52721305	chr3:52687289	G	A	Gene expression	NCIT_C16608	GTEx	25954001	Unspecified	2015	Artery tibial	PPM1M	ENSG00000164088.13	-	0.1261	0.03276	0.0001429	+	388	1	-	GTEx-V7_eQTL_EUR_2017
rs11177	rs11177	chr3:52721305	chr3:52687289	G	A	Gene expression	NCIT_C16608	GTEx	25954001	Unspecified	2015	Artery tibial	NT5DC2	ENSG00000168268.6	-	0.1387	0.03984	0.0005687	+	388	1	-	GTEx-V7_eQTL_EUR_2017
rs11177	rs11177	chr3:52721305	chr3:52687289	G	A	Gene expression	NCIT_C16608	GTEx	25954001	Unspecified	2015	Artery tibial	GNL3	ENSG00000163938.12	-	0.1866	0.03097	4.644e-09	+	388	1	-	GTEx-V7_eQTL_EUR_2017
rs11177	rs11177	chr3:52721305	chr3:52687289	G	A	Gene expression	NCIT_C16608	GTEx	25954001	Unspecified	2015	Artery tibial	PBRM1	ENSG00000163939.14	-	-0.2155	0.01992	1.883e-23	-	388	1	-	GTEx-V7_eQTL_EUR_2017
rs11177	rs11177	chr3:52721305	chr3:52687289	G	A	Gene expression	NCIT_C16608	GTEx	25954001	Unspecified	2015	Artery tibial	NEK4	ENSG00000114904.8	-	0.2246	0.03909	2.129e-08	+	388	1	-	GTEx-V7_eQTL_EUR_2017
rs11177	rs11177	chr3:52721305	chr3:52687289	G	A	Gene expression	NCIT_C16608	GTEx	25954001	Unspecified	2015	Artery tibial	ITIH4	ENSG00000055955.11	-	-0.5013	0.05405	2.708e-18	-	388	1	-	GTEx-V7_eQTL_EUR_2017
rs11177	rs11177	chr3:52721305	chr3:52687289	G	A	Gene expression	NCIT_C16608	GTEx	25954001	Unspecified	2015	Brain amygdala	ITIH4	ENSG00000055955.11	-	-0.4432	0.1053	7.911e-05	-	88	1	-	GTEx-V7_eQTL_EUR_2017
rs11177	rs11177	chr3:52721305	chr3:52687289	G	A	Gene expression	NCIT_C16608	GTEx	25954001	Unspecified	2015	Brain anterior cingulate cortex BA24	GLYCTK	ENSG00000168237.13	-	0.3797	0.09479	0.00013	+	109	1	-	GTEx-V7_eQTL_EUR_2017
rs11177	rs11177	chr3:52721305	chr3:52687289	G	A	Gene expression	NCIT_C16608	GTEx	25954001	Unspecified	2015	Brain anterior cingulate cortex BA24	ITIH4	ENSG00000055955.11	-	-0.3843	0.09638	0.0001386	-	109	1	-	GTEx-V7_eQTL_EUR_2017
rs11177	rs11177	chr3:52721305	chr3:52687289	G	A	Gene expression	NCIT_C16608	GTEx	25954001	Unspecified	2015	Brain caudate basal ganglia	ITIH4	ENSG00000055955.11	-	-0.3056	0.0764	0.0001092	-	144	1	-	GTEx-V7_eQTL_EUR_2017
rs11177	rs11177	chr3:52721305	chr3:52687289	G	A	Gene expression	NCIT_C16608	GTEx	25954001	Unspecified	2015	Brain cerebellar hemisphere	PPM1M	ENSG00000164088.13	-	0.3298	0.0758	3.196e-05	+	125	1	-	GTEx-V7_eQTL_EUR_2017
rs11177	rs11177	chr3:52721305	chr3:52687289	G	A	Gene expression	NCIT_C16608	GTEx	25954001	Unspecified	2015	Brain cerebellar hemisphere	GNL3	ENSG00000163938.12	-	0.3482	0.06579	6.818e-07	+	125	1	-	GTEx-V7_eQTL_EUR_2017
rs11177	rs11177	chr3:52721305	chr3:52687289	G	A	Gene expression	NCIT_C16608	GTEx	25954001	Unspecified	2015	Brain cerebellar hemisphere	-	ENSG00000270941.1	-	0.4896	0.1136	3.767e-05	+	125	1	-	GTEx-V7_eQTL_EUR_2017
rs11177	rs11177	chr3:52721305	chr3:52687289	G	A	Gene expression	NCIT_C16608	GTEx	25954001	Unspecified	2015	Brain cerebellum	PPM1M	ENSG00000164088.13	-	0.359	0.07822	1.127e-05	+	154	1	-	GTEx-V7_eQTL_EUR_2017
rs11177	rs11177	chr3:52721305	chr3:52687289	G	A	Gene expression	NCIT_C16608	GTEx	25954001	Unspecified	2015	Brain cerebellum	GLYCTK	ENSG00000168237.13	-	0.3058	0.07349	6.082e-05	+	154	1	-	GTEx-V7_eQTL_EUR_2017
rs11177	rs11177	chr3:52721305	chr3:52687289	G	A	Gene expression	NCIT_C16608	GTEx	25954001	Unspecified	2015	Brain cerebellum	SEMA3G	ENSG00000010319.2	-	0.2549	0.07457	0.0008669	+	154	1	-	GTEx-V7_eQTL_EUR_2017
rs11177	rs11177	chr3:52721305	chr3:52687289	G	A	Gene expression	NCIT_C16608	GTEx	25954001	Unspecified	2015	Brain cerebellum	GNL3	ENSG00000163938.12	-	0.5953	0.06884	3.251e-14	+	154	1	-	GTEx-V7_eQTL_EUR_2017
rs11177	rs11177	chr3:52721305	chr3:52687289	G	A	Gene expression	NCIT_C16608	GTEx	25954001	Unspecified	2015	Brain cortex	ITIH4	ENSG00000055955.11	-	-0.3593	0.102	0.0006172	-	136	1	-	GTEx-V7_eQTL_EUR_2017
rs11177	rs11177	chr3:52721305	chr3:52687289	G	A	Gene expression	NCIT_C16608	GTEx	25954001	Unspecified	2015	Brain frontal cortex BA9	GLT8D1	ENSG00000016864.12	-	-0.413	0.09153	1.816e-05	-	118	1	-	GTEx-V7_eQTL_EUR_2017
rs11177	rs11177	chr3:52721305	chr3:52687289	G	A	Gene expression	NCIT_C16608	GTEx	25954001	Unspecified	2015	Brain frontal cortex BA9	ITIH4	ENSG00000055955.11	-	-0.3384	0.08829	0.0002262	-	118	1	-	GTEx-V7_eQTL_EUR_2017
rs11177	rs11177	chr3:52721305	chr3:52687289	G	A	Gene expression	NCIT_C16608	GTEx	25954001	Unspecified	2015	Brain hippocampus	ITIH4	ENSG00000055955.11	-	-0.4082	0.1105	0.0003804	-	111	1	-	GTEx-V7_eQTL_EUR_2017
rs11177	rs11177	chr3:52721305	chr3:52687289	G	A	Gene expression	NCIT_C16608	GTEx	25954001	Unspecified	2015	Brain hypothalamus	ITIH4	ENSG00000055955.11	-	-0.3811	0.1052	0.0004933	-	108	1	-	GTEx-V7_eQTL_EUR_2017
rs11177	rs11177	chr3:52721305	chr3:52687289	G	A	Gene expression	NCIT_C16608	GTEx	25954001	Unspecified	2015	Brain nucleus accumbens basal ganglia	ITIH4	ENSG00000055955.11	-	-0.38	0.09614	0.0001386	-	130	1	-	GTEx-V7_eQTL_EUR_2017
rs11177	rs11177	chr3:52721305	chr3:52687289	G	A	Gene expression	NCIT_C16608	GTEx	25954001	Unspecified	2015	Brain putamen basal ganglia	POC1A	ENSG00000164087.3	-	0.4145	0.08303	2.95e-06	+	111	1	-	GTEx-V7_eQTL_EUR_2017
rs11177	rs11177	chr3:52721305	chr3:52687289	G	A	Gene expression	NCIT_C16608	GTEx	25954001	Unspecified	2015	Brain putamen basal ganglia	GNL3	ENSG00000163938.12	-	0.2383	0.05197	1.478e-05	+	111	1	-	GTEx-V7_eQTL_EUR_2017
rs11177	rs11177	chr3:52721305	chr3:52687289	G	A	Gene expression	NCIT_C16608	GTEx	25954001	Unspecified	2015	Brain putamen basal ganglia	ITIH4	ENSG00000055955.11	-	-0.3608	0.08509	5.438e-05	-	111	1	-	GTEx-V7_eQTL_EUR_2017
rs11177	rs11177	chr3:52721305	chr3:52687289	G	A	Gene expression	NCIT_C16608	GTEx	25954001	Unspecified	2015	Breast mammary tissue	GNL3	ENSG00000163938.12	-	0.1469	0.03337	1.752e-05	+	251	1	-	GTEx-V7_eQTL_EUR_2017
rs11177	rs11177	chr3:52721305	chr3:52687289	G	A	Gene expression	NCIT_C16608	GTEx	25954001	Unspecified	2015	Breast mammary tissue	NEK4	ENSG00000114904.8	-	0.3107	0.05062	4.427e-09	+	251	1	-	GTEx-V7_eQTL_EUR_2017
rs11177	rs11177	chr3:52721305	chr3:52687289	G	A	Gene expression	NCIT_C16608	GTEx	25954001	Unspecified	2015	Breast mammary tissue	ITIH4	ENSG00000055955.11	-	-0.2767	0.05373	6.234e-07	-	251	1	-	GTEx-V7_eQTL_EUR_2017
rs11177	rs11177	chr3:52721305	chr3:52687289	G	A	Gene expression	NCIT_C16608	GTEx	25954001	Unspecified	2015	Cells EBV-transformed lymphocytes	NT5DC2	ENSG00000168268.6	-	0.435	0.08184	7.03e-07	+	117	1	-	GTEx-V7_eQTL_EUR_2017
rs11177	rs11177	chr3:52721305	chr3:52687289	G	A	Gene expression	NCIT_C16608	GTEx	25954001	Unspecified	2015	Cells EBV-transformed lymphocytes	GNL3	ENSG00000163938.12	-	0.2344	0.06142	0.0002414	+	117	1	-	GTEx-V7_eQTL_EUR_2017
rs11177	rs11177	chr3:52721305	chr3:52687289	G	A	Gene expression	NCIT_C16608	GTEx	25954001	Unspecified	2015	Cells EBV-transformed lymphocytes	GLT8D1	ENSG00000016864.12	-	0.2658	0.06699	0.0001407	+	117	1	-	GTEx-V7_eQTL_EUR_2017
rs11177	rs11177	chr3:52721305	chr3:52687289	G	A	Gene expression	NCIT_C16608	GTEx	25954001	Unspecified	2015	Cells EBV-transformed lymphocytes	ITIH4	ENSG00000055955.11	-	-0.5783	0.1142	2.022e-06	-	117	1	-	GTEx-V7_eQTL_EUR_2017
rs11177	rs11177	chr3:52721305	chr3:52687289	G	A	Gene expression	NCIT_C16608	GTEx	25954001	Unspecified	2015	Cells transformed fibroblasts	WDR82	ENSG00000164091.7	-	-0.1318	0.0277	3.29e-06	-	300	1	-	GTEx-V7_eQTL_EUR_2017
rs11177	rs11177	chr3:52721305	chr3:52687289	G	A	Gene expression	NCIT_C16608	GTEx	25954001	Unspecified	2015	Cells transformed fibroblasts	NT5DC2	ENSG00000168268.6	-	0.1202	0.01809	1.925e-10	+	300	1	-	GTEx-V7_eQTL_EUR_2017
rs11177	rs11177	chr3:52721305	chr3:52687289	G	A	Gene expression	NCIT_C16608	GTEx	25954001	Unspecified	2015	Cells transformed fibroblasts	GNL3	ENSG00000163938.12	-	0.1469	0.01979	1.807e-12	+	300	1	-	GTEx-V7_eQTL_EUR_2017
rs11177	rs11177	chr3:52721305	chr3:52687289	G	A	Gene expression	NCIT_C16608	GTEx	25954001	Unspecified	2015	Cells transformed fibroblasts	PBRM1	ENSG00000163939.14	-	0.1024	0.02345	1.864e-05	+	300	1	-	GTEx-V7_eQTL_EUR_2017
rs11177	rs11177	chr3:52721305	chr3:52687289	G	A	Gene expression	NCIT_C16608	GTEx	25954001	Unspecified	2015	Cells transformed fibroblasts	NEK4	ENSG00000114904.8	-	0.1966	0.03756	3.534e-07	+	300	1	-	GTEx-V7_eQTL_EUR_2017
rs11177	rs11177	chr3:52721305	chr3:52687289	G	A	Gene expression	NCIT_C16608	GTEx	25954001	Unspecified	2015	Cells transformed fibroblasts	ITIH4	ENSG00000055955.11	-	-0.4249	0.05334	5.932e-14	-	300	1	-	GTEx-V7_eQTL_EUR_2017
rs11177	rs11177	chr3:52721305	chr3:52687289	G	A	Gene expression	NCIT_C16608	GTEx	25954001	Unspecified	2015	Colon sigmoid	NT5DC2	ENSG00000168268.6	-	0.2758	0.06793	7.551e-05	+	203	1	-	GTEx-V7_eQTL_EUR_2017
rs11177	rs11177	chr3:52721305	chr3:52687289	G	A	Gene expression	NCIT_C16608	GTEx	25954001	Unspecified	2015	Colon sigmoid	NEK4	ENSG00000114904.8	-	0.2726	0.05078	2.652e-07	+	203	1	-	GTEx-V7_eQTL_EUR_2017
rs11177	rs11177	chr3:52721305	chr3:52687289	G	A	Gene expression	NCIT_C16608	GTEx	25954001	Unspecified	2015	Colon transverse	GLYCTK	ENSG00000168237.13	-	0.1122	0.02999	0.000237	+	246	1	-	GTEx-V7_eQTL_EUR_2017
rs11177	rs11177	chr3:52721305	chr3:52687289	G	A	Gene expression	NCIT_C16608	GTEx	25954001	Unspecified	2015	Colon transverse	NT5DC2	ENSG00000168268.6	-	0.3191	0.04226	1.313e-12	+	246	1	-	GTEx-V7_eQTL_EUR_2017
rs11177	rs11177	chr3:52721305	chr3:52687289	G	A	Gene expression	NCIT_C16608	GTEx	25954001	Unspecified	2015	Colon transverse	NEK4	ENSG00000114904.8	-	0.1855	0.0463	8.615e-05	+	246	1	-	GTEx-V7_eQTL_EUR_2017
rs11177	rs11177	chr3:52721305	chr3:52687289	G	A	Gene expression	NCIT_C16608	GTEx	25954001	Unspecified	2015	Colon transverse	ITIH4	ENSG00000055955.11	-	-0.1848	0.04079	9.883e-06	-	246	1	-	GTEx-V7_eQTL_EUR_2017
rs11177	rs11177	chr3:52721305	chr3:52687289	G	A	Gene expression	NCIT_C16608	GTEx	25954001	Unspecified	2015	Esophagus gastroesophageal junction	GLYCTK	ENSG00000168237.13	-	0.1922	0.05238	0.0003208	+	213	1	-	GTEx-V7_eQTL_EUR_2017
rs11177	rs11177	chr3:52721305	chr3:52687289	G	A	Gene expression	NCIT_C16608	GTEx	25954001	Unspecified	2015	Esophagus gastroesophageal junction	NEK4	ENSG00000114904.8	-	0.2354	0.04696	1.301e-06	+	213	1	-	GTEx-V7_eQTL_EUR_2017
rs11177	rs11177	chr3:52721305	chr3:52687289	G	A	Gene expression	NCIT_C16608	GTEx	25954001	Unspecified	2015	Esophagus gastroesophageal junction	SFMBT1	ENSG00000163935.9	-	-0.2118	0.05638	0.000234	-	213	1	-	GTEx-V7_eQTL_EUR_2017
rs11177	rs11177	chr3:52721305	chr3:52687289	G	A	Gene expression	NCIT_C16608	GTEx	25954001	Unspecified	2015	Esophagus mucosa	GLYCTK	ENSG00000168237.13	-	0.1572	0.03798	4.547e-05	+	358	1	-	GTEx-V7_eQTL_EUR_2017
rs11177	rs11177	chr3:52721305	chr3:52687289	G	A	Gene expression	NCIT_C16608	GTEx	25954001	Unspecified	2015	Esophagus mucosa	NEK4	ENSG00000114904.8	-	0.2651	0.04352	3.559e-09	+	358	1	-	GTEx-V7_eQTL_EUR_2017
rs11177	rs11177	chr3:52721305	chr3:52687289	G	A	Gene expression	NCIT_C16608	GTEx	25954001	Unspecified	2015	Esophagus mucosa	ITIH4	ENSG00000055955.11	-	-0.3315	0.04626	6.311e-12	-	358	1	-	GTEx-V7_eQTL_EUR_2017
rs11177	rs11177	chr3:52721305	chr3:52687289	G	A	Gene expression	NCIT_C16608	GTEx	25954001	Unspecified	2015	Esophagus muscularis	GLYCTK	ENSG00000168237.13	-	0.1565	0.04082	0.0001548	+	335	1	-	GTEx-V7_eQTL_EUR_2017
rs11177	rs11177	chr3:52721305	chr3:52687289	G	A	Gene expression	NCIT_C16608	GTEx	25954001	Unspecified	2015	Esophagus muscularis	GNL3	ENSG00000163938.12	-	0.204	0.03311	2.461e-09	+	335	1	-	GTEx-V7_eQTL_EUR_2017
rs11177	rs11177	chr3:52721305	chr3:52687289	G	A	Gene expression	NCIT_C16608	GTEx	25954001	Unspecified	2015	Esophagus muscularis	NEK4	ENSG00000114904.8	-	0.1761	0.03485	7.807e-07	+	335	1	-	GTEx-V7_eQTL_EUR_2017
rs11177	rs11177	chr3:52721305	chr3:52687289	G	A	Gene expression	NCIT_C16608	GTEx	25954001	Unspecified	2015	Esophagus muscularis	ITIH4	ENSG00000055955.11	-	-0.1796	0.03565	8.412e-07	-	335	1	-	GTEx-V7_eQTL_EUR_2017
rs11177	rs11177	chr3:52721305	chr3:52687289	G	A	Gene expression	NCIT_C16608	GTEx	25954001	Unspecified	2015	Heart atrial appendage	NT5DC2	ENSG00000168268.6	-	-0.1745	0.05167	0.000868	-	264	1	-	GTEx-V7_eQTL_EUR_2017
rs11177	rs11177	chr3:52721305	chr3:52687289	G	A	Gene expression	NCIT_C16608	GTEx	25954001	Unspecified	2015	Heart atrial appendage	GNL3	ENSG00000163938.12	-	0.1576	0.03318	3.753e-06	+	264	1	-	GTEx-V7_eQTL_EUR_2017
rs11177	rs11177	chr3:52721305	chr3:52687289	G	A	Gene expression	NCIT_C16608	GTEx	25954001	Unspecified	2015	Heart atrial appendage	NEK4	ENSG00000114904.8	-	0.2714	0.04817	5.542e-08	+	264	1	-	GTEx-V7_eQTL_EUR_2017
rs11177	rs11177	chr3:52721305	chr3:52687289	G	A	Gene expression	NCIT_C16608	GTEx	25954001	Unspecified	2015	Heart atrial appendage	ITIH4	ENSG00000055955.11	-	-0.3296	0.06589	1.187e-06	-	264	1	-	GTEx-V7_eQTL_EUR_2017
rs11177	rs11177	chr3:52721305	chr3:52687289	G	A	Gene expression	NCIT_C16608	GTEx	25954001	Unspecified	2015	Heart left ventricle	GNL3	ENSG00000163938.12	-	0.155	0.02582	7.822e-09	+	272	1	-	GTEx-V7_eQTL_EUR_2017
rs11177	rs11177	chr3:52721305	chr3:52687289	G	A	Gene expression	NCIT_C16608	GTEx	25954001	Unspecified	2015	Heart left ventricle	NEK4	ENSG00000114904.8	-	0.1702	0.03736	8.597e-06	+	272	1	-	GTEx-V7_eQTL_EUR_2017
rs11177	rs11177	chr3:52721305	chr3:52687289	G	A	Gene expression	NCIT_C16608	GTEx	25954001	Unspecified	2015	Heart left ventricle	ITIH4	ENSG00000055955.11	-	-0.2256	0.06005	0.0002212	-	272	1	-	GTEx-V7_eQTL_EUR_2017
rs11177	rs11177	chr3:52721305	chr3:52687289	G	A	Gene expression	NCIT_C16608	GTEx	25954001	Unspecified	2015	Liver	GLYCTK	ENSG00000168237.13	-	0.108	0.03051	0.0005749	+	153	1	-	GTEx-V7_eQTL_EUR_2017
rs11177	rs11177	chr3:52721305	chr3:52687289	G	A	Gene expression	NCIT_C16608	GTEx	25954001	Unspecified	2015	Lung	GLYCTK	ENSG00000168237.13	-	0.1791	0.03262	8.227e-08	+	383	1	-	GTEx-V7_eQTL_EUR_2017
rs11177	rs11177	chr3:52721305	chr3:52687289	G	A	Gene expression	NCIT_C16608	GTEx	25954001	Unspecified	2015	Lung	NT5DC2	ENSG00000168268.6	-	0.1558	0.03082	7.335e-07	+	383	1	-	GTEx-V7_eQTL_EUR_2017
rs11177	rs11177	chr3:52721305	chr3:52687289	G	A	Gene expression	NCIT_C16608	GTEx	25954001	Unspecified	2015	Lung	NEK4	ENSG00000114904.8	-	0.1765	0.03134	3.928e-08	+	383	1	-	GTEx-V7_eQTL_EUR_2017
rs11177	rs11177	chr3:52721305	chr3:52687289	G	A	Gene expression	NCIT_C16608	GTEx	25954001	Unspecified	2015	Lung	ITIH4	ENSG00000055955.11	-	-0.3495	0.04604	3.566e-13	-	383	1	-	GTEx-V7_eQTL_EUR_2017
rs11177	rs11177	chr3:52721305	chr3:52687289	G	A	Gene expression	NCIT_C16608	GTEx	25954001	Unspecified	2015	Lung	TMEM110	ENSG00000213533.7	-	-0.1973	0.04129	2.703e-06	-	383	1	-	GTEx-V7_eQTL_EUR_2017
rs11177	rs11177	chr3:52721305	chr3:52687289	G	A	Gene expression	NCIT_C16608	GTEx	25954001	Unspecified	2015	Minor salivary gland	NEK4	ENSG00000114904.8	-	0.5724	0.08473	5.325e-09	+	85	1	-	GTEx-V7_eQTL_EUR_2017
rs11177	rs11177	chr3:52721305	chr3:52687289	G	A	Gene expression	NCIT_C16608	GTEx	25954001	Unspecified	2015	Muscle skeletal	PPM1M	ENSG00000164088.13	-	0.1259	0.03206	0.0001007	+	491	1	-	GTEx-V7_eQTL_EUR_2017
rs11177	rs11177	chr3:52721305	chr3:52687289	G	A	Gene expression	NCIT_C16608	GTEx	25954001	Unspecified	2015	Muscle skeletal	GNL3	ENSG00000163938.12	-	0.1109	0.01886	8.358e-09	+	491	1	-	GTEx-V7_eQTL_EUR_2017
rs11177	rs11177	chr3:52721305	chr3:52687289	G	A	Gene expression	NCIT_C16608	GTEx	25954001	Unspecified	2015	Muscle skeletal	SPCS1	ENSG00000114902.9	-	-0.08374	0.02271	0.0002562	-	491	1	-	GTEx-V7_eQTL_EUR_2017
rs11177	rs11177	chr3:52721305	chr3:52687289	G	A	Gene expression	NCIT_C16608	GTEx	25954001	Unspecified	2015	Muscle skeletal	NEK4	ENSG00000114904.8	-	0.1381	0.02513	6.706e-08	+	491	1	-	GTEx-V7_eQTL_EUR_2017
rs11177	rs11177	chr3:52721305	chr3:52687289	G	A	Gene expression	NCIT_C16608	GTEx	25954001	Unspecified	2015	Muscle skeletal	ITIH4	ENSG00000055955.11	-	-0.1793	0.02729	1.491e-10	-	491	1	-	GTEx-V7_eQTL_EUR_2017
rs11177	rs11177	chr3:52721305	chr3:52687289	G	A	Gene expression	NCIT_C16608	GTEx	25954001	Unspecified	2015	Muscle skeletal	TMEM110	ENSG00000213533.7	-	-0.2292	0.0325	7.264e-12	-	491	1	-	GTEx-V7_eQTL_EUR_2017
rs11177	rs11177	chr3:52721305	chr3:52687289	G	A	Gene expression	NCIT_C16608	GTEx	25954001	Unspecified	2015	Nerve tibial	GLYCTK	ENSG00000168237.13	-	0.2206	0.04303	5.378e-07	+	361	1	-	GTEx-V7_eQTL_EUR_2017
rs11177	rs11177	chr3:52721305	chr3:52687289	G	A	Gene expression	NCIT_C16608	GTEx	25954001	Unspecified	2015	Nerve tibial	NT5DC2	ENSG00000168268.6	-	0.1936	0.03567	1.188e-07	+	361	1	-	GTEx-V7_eQTL_EUR_2017
rs11177	rs11177	chr3:52721305	chr3:52687289	G	A	Gene expression	NCIT_C16608	GTEx	25954001	Unspecified	2015	Nerve tibial	GNL3	ENSG00000163938.12	-	0.1532	0.02412	8.045e-10	+	361	1	-	GTEx-V7_eQTL_EUR_2017
rs11177	rs11177	chr3:52721305	chr3:52687289	G	A	Gene expression	NCIT_C16608	GTEx	25954001	Unspecified	2015	Nerve tibial	NEK4	ENSG00000114904.8	-	0.2817	0.03992	1.229e-11	+	361	1	-	GTEx-V7_eQTL_EUR_2017
rs11177	rs11177	chr3:52721305	chr3:52687289	G	A	Gene expression	NCIT_C16608	GTEx	25954001	Unspecified	2015	Nerve tibial	ITIH1	ENSG00000055957.6	-	0.1971	0.05793	0.0007616	+	361	1	-	GTEx-V7_eQTL_EUR_2017
rs11177	rs11177	chr3:52721305	chr3:52687289	G	A	Gene expression	NCIT_C16608	GTEx	25954001	Unspecified	2015	Nerve tibial	ITIH4	ENSG00000055955.11	-	-0.2626	0.04209	1.526e-09	-	361	1	-	GTEx-V7_eQTL_EUR_2017
rs11177	rs11177	chr3:52721305	chr3:52687289	G	A	Gene expression	NCIT_C16608	GTEx	25954001	Unspecified	2015	Nerve tibial	TMEM110	ENSG00000213533.7	-	-0.1725	0.04182	4.818e-05	-	361	1	-	GTEx-V7_eQTL_EUR_2017
rs11177	rs11177	chr3:52721305	chr3:52687289	G	A	Gene expression	NCIT_C16608	GTEx	25954001	Unspecified	2015	Pancreas	NT5DC2	ENSG00000168268.6	-	0.2542	0.05886	2.57e-05	+	220	1	-	GTEx-V7_eQTL_EUR_2017
rs11177	rs11177	chr3:52721305	chr3:52687289	G	A	Gene expression	NCIT_C16608	GTEx	25954001	Unspecified	2015	Pancreas	GNL3	ENSG00000163938.12	-	0.1305	0.03162	5.549e-05	+	220	1	-	GTEx-V7_eQTL_EUR_2017
rs11177	rs11177	chr3:52721305	chr3:52687289	G	A	Gene expression	NCIT_C16608	GTEx	25954001	Unspecified	2015	Pancreas	NEK4	ENSG00000114904.8	-	0.246	0.06248	0.0001168	+	220	1	-	GTEx-V7_eQTL_EUR_2017
rs11177	rs11177	chr3:52721305	chr3:52687289	G	A	Gene expression	NCIT_C16608	GTEx	25954001	Unspecified	2015	Pituitary	NT5DC2	ENSG00000168268.6	-	0.2674	0.07478	0.0005051	+	157	1	-	GTEx-V7_eQTL_EUR_2017
rs11177	rs11177	chr3:52721305	chr3:52687289	G	A	Gene expression	NCIT_C16608	GTEx	25954001	Unspecified	2015	Pituitary	GNL3	ENSG00000163938.12	-	0.2254	0.03919	6.874e-08	+	157	1	-	GTEx-V7_eQTL_EUR_2017
rs11177	rs11177	chr3:52721305	chr3:52687289	G	A	Gene expression	NCIT_C16608	GTEx	25954001	Unspecified	2015	Pituitary	ITIH4	ENSG00000055955.11	-	-0.3923	0.09566	7.533e-05	-	157	1	-	GTEx-V7_eQTL_EUR_2017
rs11177	rs11177	chr3:52721305	chr3:52687289	G	A	Gene expression	NCIT_C16608	GTEx	25954001	Unspecified	2015	Prostate	NEK4	ENSG00000114904.8	-	0.2972	0.07801	0.000229	+	132	1	-	GTEx-V7_eQTL_EUR_2017
rs11177	rs11177	chr3:52721305	chr3:52687289	G	A	Gene expression	NCIT_C16608	GTEx	25954001	Unspecified	2015	Skin not sun exposed suprapubic	NT5DC2	ENSG00000168268.6	-	0.2685	0.02868	2.495e-18	+	335	1	-	GTEx-V7_eQTL_EUR_2017
rs11177	rs11177	chr3:52721305	chr3:52687289	G	A	Gene expression	NCIT_C16608	GTEx	25954001	Unspecified	2015	Skin not sun exposed suprapubic	NEK4	ENSG00000114904.8	-	0.1816	0.03764	2.288e-06	+	335	1	-	GTEx-V7_eQTL_EUR_2017
rs11177	rs11177	chr3:52721305	chr3:52687289	G	A	Gene expression	NCIT_C16608	GTEx	25954001	Unspecified	2015	Skin not sun exposed suprapubic	ITIH4	ENSG00000055955.11	-	-0.269	0.04434	4.198e-09	-	335	1	-	GTEx-V7_eQTL_EUR_2017
rs11177	rs11177	chr3:52721305	chr3:52687289	G	A	Gene expression	NCIT_C16608	GTEx	25954001	Unspecified	2015	Skin sun exposed lower leg	NT5DC2	ENSG00000168268.6	-	0.2909	0.02863	2.086e-21	+	414	1	-	GTEx-V7_eQTL_EUR_2017
rs11177	rs11177	chr3:52721305	chr3:52687289	G	A	Gene expression	NCIT_C16608	GTEx	25954001	Unspecified	2015	Skin sun exposed lower leg	NEK4	ENSG00000114904.8	-	0.2472	0.03237	2.213e-13	+	414	1	-	GTEx-V7_eQTL_EUR_2017
rs11177	rs11177	chr3:52721305	chr3:52687289	G	A	Gene expression	NCIT_C16608	GTEx	25954001	Unspecified	2015	Skin sun exposed lower leg	ITIH4	ENSG00000055955.11	-	-0.2493	0.03718	8.175e-11	-	414	1	-	GTEx-V7_eQTL_EUR_2017
rs11177	rs11177	chr3:52721305	chr3:52687289	G	A	Gene expression	NCIT_C16608	GTEx	25954001	Unspecified	2015	Skin sun exposed lower leg	SFMBT1	ENSG00000163935.9	-	0.1907	0.04784	8.175e-05	+	414	1	-	GTEx-V7_eQTL_EUR_2017
rs11177	rs11177	chr3:52721305	chr3:52687289	G	A	Gene expression	NCIT_C16608	GTEx	25954001	Unspecified	2015	Small intestine terminal ileum	NT5DC2	ENSG00000168268.6	-	0.2533	0.0692	0.0004047	+	122	1	-	GTEx-V7_eQTL_EUR_2017
rs11177	rs11177	chr3:52721305	chr3:52687289	G	A	Gene expression	NCIT_C16608	GTEx	25954001	Unspecified	2015	Small intestine terminal ileum	NEK4	ENSG00000114904.8	-	0.3257	0.08243	0.000145	+	122	1	-	GTEx-V7_eQTL_EUR_2017
rs11177	rs11177	chr3:52721305	chr3:52687289	G	A	Gene expression	NCIT_C16608	GTEx	25954001	Unspecified	2015	Small intestine terminal ileum	ITIH4	ENSG00000055955.11	-	-0.3378	0.0617	3.268e-07	-	122	1	-	GTEx-V7_eQTL_EUR_2017
rs11177	rs11177	chr3:52721305	chr3:52687289	G	A	Gene expression	NCIT_C16608	GTEx	25954001	Unspecified	2015	Spleen	GLYCTK	ENSG00000168237.13	-	0.2805	0.07024	0.0001106	+	146	1	-	GTEx-V7_eQTL_EUR_2017
rs11177	rs11177	chr3:52721305	chr3:52687289	G	A	Gene expression	NCIT_C16608	GTEx	25954001	Unspecified	2015	Spleen	NT5DC2	ENSG00000168268.6	-	0.3082	0.0574	3.748e-07	+	146	1	-	GTEx-V7_eQTL_EUR_2017
rs11177	rs11177	chr3:52721305	chr3:52687289	G	A	Gene expression	NCIT_C16608	GTEx	25954001	Unspecified	2015	Spleen	NEK4	ENSG00000114904.8	-	0.2724	0.06794	0.0001045	+	146	1	-	GTEx-V7_eQTL_EUR_2017
rs11177	rs11177	chr3:52721305	chr3:52687289	G	A	Gene expression	NCIT_C16608	GTEx	25954001	Unspecified	2015	Stomach	GNL3	ENSG00000163938.12	-	0.143	0.03234	1.595e-05	+	237	1	-	GTEx-V7_eQTL_EUR_2017
rs11177	rs11177	chr3:52721305	chr3:52687289	G	A	Gene expression	NCIT_C16608	GTEx	25954001	Unspecified	2015	Testis	NT5DC2	ENSG00000168268.6	-	0.2672	0.03834	5.259e-11	+	225	1	-	GTEx-V7_eQTL_EUR_2017
rs11177	rs11177	chr3:52721305	chr3:52687289	G	A	Gene expression	NCIT_C16608	GTEx	25954001	Unspecified	2015	Testis	GNL3	ENSG00000163938.12	-	0.2599	0.0364	1.989e-11	+	225	1	-	GTEx-V7_eQTL_EUR_2017
rs11177	rs11177	chr3:52721305	chr3:52687289	G	A	Gene expression	NCIT_C16608	GTEx	25954001	Unspecified	2015	Testis	ITIH4	ENSG00000055955.11	-	-0.302	0.07636	0.0001082	-	225	1	-	GTEx-V7_eQTL_EUR_2017
rs11177	rs11177	chr3:52721305	chr3:52687289	G	A	Gene expression	NCIT_C16608	GTEx	25954001	Unspecified	2015	Thyroid	PPM1M	ENSG00000164088.13	-	0.1132	0.02595	1.723e-05	+	399	1	-	GTEx-V7_eQTL_EUR_2017
rs11177	rs11177	chr3:52721305	chr3:52687289	G	A	Gene expression	NCIT_C16608	GTEx	25954001	Unspecified	2015	Thyroid	GLYCTK	ENSG00000168237.13	-	0.1887	0.03678	4.94e-07	+	399	1	-	GTEx-V7_eQTL_EUR_2017
rs11177	rs11177	chr3:52721305	chr3:52687289	G	A	Gene expression	NCIT_C16608	GTEx	25954001	Unspecified	2015	Thyroid	NT5DC2	ENSG00000168268.6	-	0.3169	0.03057	5.346e-22	+	399	1	-	GTEx-V7_eQTL_EUR_2017
rs11177	rs11177	chr3:52721305	chr3:52687289	G	A	Gene expression	NCIT_C16608	GTEx	25954001	Unspecified	2015	Thyroid	PBRM1	ENSG00000163939.14	-	-0.4328	0.02669	5.652e-44	-	399	1	-	GTEx-V7_eQTL_EUR_2017
rs11177	rs11177	chr3:52721305	chr3:52687289	G	A	Gene expression	NCIT_C16608	GTEx	25954001	Unspecified	2015	Thyroid	GLT8D1	ENSG00000016864.12	-	-0.09622	0.02632	0.0002979	-	399	1	-	GTEx-V7_eQTL_EUR_2017
rs11177	rs11177	chr3:52721305	chr3:52687289	G	A	Gene expression	NCIT_C16608	GTEx	25954001	Unspecified	2015	Thyroid	NEK4	ENSG00000114904.8	-	0.2687	0.03504	1.966e-13	+	399	1	-	GTEx-V7_eQTL_EUR_2017
rs11177	rs11177	chr3:52721305	chr3:52687289	G	A	Gene expression	NCIT_C16608	GTEx	25954001	Unspecified	2015	Thyroid	ITIH4	ENSG00000055955.11	-	-0.3693	0.03976	2.131e-18	-	399	1	-	GTEx-V7_eQTL_EUR_2017
rs11177	rs11177	chr3:52721305	chr3:52687289	G	A	Gene expression	NCIT_C16608	GTEx	25954001	Unspecified	2015	Thyroid	TMEM110	ENSG00000213533.7	-	-0.174	0.04019	1.983e-05	-	399	1	-	GTEx-V7_eQTL_EUR_2017
rs11177	rs11177	chr3:52721305	chr3:52687289	G	A	Gene expression	NCIT_C16608	GTEx	25954001	Unspecified	2015	Uterus	NT5DC2	ENSG00000168268.6	-	0.2458	0.06974	0.0007076	+	101	1	-	GTEx-V7_eQTL_EUR_2017
rs11177	rs11177	chr3:52721305	chr3:52687289	G	A	Gene expression	NCIT_C16608	GTEx	25954001	Unspecified	2015	Whole blood	GLYCTK	ENSG00000168237.13	-	0.1522	0.0341	1.14e-05	+	369	1	-	GTEx-V7_eQTL_EUR_2017
rs11177	rs11177	chr3:52721305	chr3:52687289	G	A	Gene expression	NCIT_C16608	GTEx	25954001	Unspecified	2015	Whole blood	NT5DC2	ENSG00000168268.6	-	0.2117	0.03431	2.199e-09	+	369	1	-	GTEx-V7_eQTL_EUR_2017
rs11177	rs11177	chr3:52721305	chr3:52687289	G	A	Gene expression	NCIT_C16608	GTEx	25954001	Unspecified	2015	Whole blood	GNL3	ENSG00000163938.12	-	0.08011	0.02181	0.0002834	+	369	1	-	GTEx-V7_eQTL_EUR_2017
rs11177	rs11177	chr3:52721305	chr3:52687289	G	A	Gene expression	NCIT_C16608	GTEx	25954001	Unspecified	2015	Whole blood	SPCS1	ENSG00000114902.9	-	-0.09708	0.02759	0.0005014	-	369	1	-	GTEx-V7_eQTL_EUR_2017
rs11177	rs11177	chr3:52721305	chr3:52687289	G	A	Gene expression	NCIT_C16608	GTEx	25954001	Unspecified	2015	Whole blood	ITIH4	ENSG00000055955.11	-	-0.3249	0.0376	3.332e-16	-	369	1	-	GTEx-V7_eQTL_EUR_2017
rs11177	rs11177	chr3:52721305	chr3:52687289	G	A	Gene expression	NCIT_C16608	GTEx	25954001	Unspecified	2015	Whole blood	MUSTN1	ENSG00000272573.1	-	-0.1823	0.03837	3.147e-06	-	369	1	-	GTEx-V7_eQTL_EUR_2017
rs11177	rs11177	chr3:52721305	chr3:52687289	G	A	Gene expression	NCIT_C16608	GTEx	25954001	Unspecified	2015	Whole blood	TMEM110	ENSG00000213533.7	-	-0.129	0.02666	2.104e-06	-	369	1	-	GTEx-V7_eQTL_EUR_2017
rs11177	rs11177	chr3:52721305	chr3:52687289	G	A	Exon expression	NCIT_C16608	Geuvadis	24037378	European	2013	Lymphoblastoid cell lines	STAB1	ENSG00000010327.6	ENSG00000010327.6_52558316_52558511	NA	NA	9.84e-07	NA	462	1	-	Geuvadis_eQTL_EUR_2013
rs11177	rs11177	chr3:52721305	chr3:52687289	G	A	Exon expression	NCIT_C16608	Geuvadis	24037378	European	2013	Lymphoblastoid cell lines	GLT8D1	ENSG00000016864.11	ENSG00000016864.11_52738740_52738968	NA	NA	1.287e-09	NA	462	1	-	Geuvadis_eQTL_EUR_2013
rs11177	rs11177	chr3:52721305	chr3:52687289	G	A	Exon expression	NCIT_C16608	Geuvadis	24037378	European	2013	Lymphoblastoid cell lines	ITIH4	ENSG00000055955.10	ENSG00000055955.10_52848225_52848379	NA	NA	2.616e-10	NA	462	1	-	Geuvadis_eQTL_EUR_2013
rs11177	rs11177	chr3:52721305	chr3:52687289	G	A	Exon expression	NCIT_C16608	Geuvadis	24037378	European	2013	Lymphoblastoid cell lines	ITIH4	ENSG00000055955.10	ENSG00000055955.10_52850900_52851074	NA	NA	1.777e-11	NA	462	1	-	Geuvadis_eQTL_EUR_2013
rs11177	rs11177	chr3:52721305	chr3:52687289	G	A	Exon expression	NCIT_C16608	Geuvadis	24037378	European	2013	Lymphoblastoid cell lines	ITIH4	ENSG00000055955.10	ENSG00000055955.10_52853770_52854006	NA	NA	1.834e-06	NA	462	1	-	Geuvadis_eQTL_EUR_2013
rs11177	rs11177	chr3:52721305	chr3:52687289	G	A	Exon expression	NCIT_C16608	Geuvadis	24037378	European	2013	Lymphoblastoid cell lines	ITIH4	ENSG00000055955.10	ENSG00000055955.10_52857839_52858020	NA	NA	1.692e-06	NA	462	1	-	Geuvadis_eQTL_EUR_2013
rs11177	rs11177	chr3:52721305	chr3:52687289	G	A	Exon expression	NCIT_C16608	Geuvadis	24037378	European	2013	Lymphoblastoid cell lines	ITIH4	ENSG00000055955.10	ENSG00000055955.10_52858413_52858581	NA	NA	2.882e-06	NA	462	1	-	Geuvadis_eQTL_EUR_2013
rs11177	rs11177	chr3:52721305	chr3:52687289	G	A	Exon expression	NCIT_C16608	Geuvadis	24037378	European	2013	Lymphoblastoid cell lines	ITIH4	ENSG00000055955.10	ENSG00000055955.10_52852068_52852226	NA	NA	1.009e-11	NA	462	1	-	Geuvadis_eQTL_EUR_2013
rs11177	rs11177	chr3:52721305	chr3:52687289	G	A	Exon expression	NCIT_C16608	Geuvadis	24037378	European	2013	Lymphoblastoid cell lines	ITIH4	ENSG00000055955.10	ENSG00000055955.10_52846991_52847506	NA	NA	2.1e-09	NA	462	1	-	Geuvadis_eQTL_EUR_2013
rs11177	rs11177	chr3:52721305	chr3:52687289	G	A	Exon expression	NCIT_C16608	Geuvadis	24037378	European	2013	Lymphoblastoid cell lines	ITIH4	ENSG00000055955.10	ENSG00000055955.10_52847991_52848087	NA	NA	1.045e-11	NA	462	1	-	Geuvadis_eQTL_EUR_2013
rs11177	rs11177	chr3:52721305	chr3:52687289	G	A	Exon expression	NCIT_C16608	Geuvadis	24037378	European	2013	Lymphoblastoid cell lines	GNL3	ENSG00000163938.12	ENSG00000163938.12_52728209_52728508	NA	NA	1.614e-61	NA	462	1	-	Geuvadis_eQTL_EUR_2013
rs11177	rs11177	chr3:52721305	chr3:52687289	G	A	Exon expression	NCIT_C16608	Geuvadis	24037378	European	2013	Lymphoblastoid cell lines	GNL3	ENSG00000163938.12	ENSG00000163938.12_52719936_52720441	NA	NA	1.283e-05	NA	462	1	-	Geuvadis_eQTL_EUR_2013
rs11177	rs11177	chr3:52721305	chr3:52687289	G	A	Exon expression	NCIT_C16608	Geuvadis	24037378	European	2013	Lymphoblastoid cell lines	GNL3	ENSG00000163938.12	ENSG00000163938.12_52727203_52727345	NA	NA	2.348e-07	NA	462	1	-	Geuvadis_eQTL_EUR_2013
rs11177	rs11177	chr3:52721305	chr3:52687289	G	A	Exon expression	NCIT_C16608	Geuvadis	24037378	European	2013	Lymphoblastoid cell lines	GNL3	ENSG00000163938.12	ENSG00000163938.12_52725558_52725645	NA	NA	1.399e-05	NA	462	1	-	Geuvadis_eQTL_EUR_2013
rs11177	rs11177	chr3:52721305	chr3:52687289	G	A	Exon expression	NCIT_C16608	Geuvadis	24037378	European	2013	Lymphoblastoid cell lines	NT5DC2	ENSG00000168268.6	ENSG00000168268.6_52562653_52562708	NA	NA	2.385e-18	NA	462	1	-	Geuvadis_eQTL_EUR_2013
rs11177	rs11177	chr3:52721305	chr3:52687289	G	A	Exon expression	NCIT_C16608	Geuvadis	24037378	European	2013	Lymphoblastoid cell lines	NT5DC2	ENSG00000168268.6	ENSG00000168268.6_52563166_52563350	NA	NA	1.244e-17	NA	462	1	-	Geuvadis_eQTL_EUR_2013
rs11177	rs11177	chr3:52721305	chr3:52687289	G	A	Exon expression	NCIT_C16608	Geuvadis	24037378	European	2013	Lymphoblastoid cell lines	NT5DC2	ENSG00000168268.6	ENSG00000168268.6_52561310_52561391	NA	NA	4.249e-18	NA	462	1	-	Geuvadis_eQTL_EUR_2013
rs11177	rs11177	chr3:52721305	chr3:52687289	G	A	Exon expression	NCIT_C16608	Geuvadis	24037378	European	2013	Lymphoblastoid cell lines	NT5DC2	ENSG00000168268.6	ENSG00000168268.6_52562877_52562951	NA	NA	3.155e-17	NA	462	1	-	Geuvadis_eQTL_EUR_2013
rs11177	rs11177	chr3:52721305	chr3:52687289	G	A	Exon expression	NCIT_C16608	Geuvadis	24037378	European	2013	Lymphoblastoid cell lines	NT5DC2	ENSG00000168268.6	ENSG00000168268.6_52562462_52562555	NA	NA	1.034e-17	NA	462	1	-	Geuvadis_eQTL_EUR_2013
rs11177	rs11177	chr3:52721305	chr3:52687289	G	A	Exon expression	NCIT_C16608	Geuvadis	24037378	European	2013	Lymphoblastoid cell lines	NT5DC2	ENSG00000168268.6	ENSG00000168268.6_52561633_52561734	NA	NA	4.323e-18	NA	462	1	-	Geuvadis_eQTL_EUR_2013
rs11177	rs11177	chr3:52721305	chr3:52687289	G	A	Exon expression	NCIT_C16608	Geuvadis	24037378	European	2013	Lymphoblastoid cell lines	NT5DC2	ENSG00000168268.6	ENSG00000168268.6_52559225_52559311	NA	NA	2.531e-14	NA	462	1	-	Geuvadis_eQTL_EUR_2013
rs11177	rs11177	chr3:52721305	chr3:52687289	G	A	Exon expression	NCIT_C16608	Geuvadis	24037378	European	2013	Lymphoblastoid cell lines	NT5DC2	ENSG00000168268.6	ENSG00000168268.6_52558386_52558747	NA	NA	2.473e-14	NA	462	1	-	Geuvadis_eQTL_EUR_2013
rs11177	rs11177	chr3:52721305	chr3:52687289	G	A	Exon expression	NCIT_C16608	Geuvadis	24037378	European	2013	Lymphoblastoid cell lines	NT5DC2	ENSG00000168268.6	ENSG00000168268.6_52562199_52562327	NA	NA	1.446e-17	NA	462	1	-	Geuvadis_eQTL_EUR_2013
rs11177	rs11177	chr3:52721305	chr3:52687289	G	A	Exon expression	NCIT_C16608	Geuvadis	24037378	European	2013	Lymphoblastoid cell lines	NT5DC2	ENSG00000168268.6	ENSG00000168268.6_52558979_52559119	NA	NA	1.367e-10	NA	462	1	-	Geuvadis_eQTL_EUR_2013
rs11177	rs11177	chr3:52721305	chr3:52687289	G	A	Exon expression	NCIT_C16608	Geuvadis	24037378	European	2013	Lymphoblastoid cell lines	NT5DC2	ENSG00000168268.6	ENSG00000168268.6_52561845_52561947	NA	NA	2.498e-18	NA	462	1	-	Geuvadis_eQTL_EUR_2013
rs11177	rs11177	chr3:52721305	chr3:52687289	G	A	Exon expression	NCIT_C16608	Geuvadis	24037378	European	2013	Lymphoblastoid cell lines	NT5DC2	ENSG00000168268.6	ENSG00000168268.6_52567522_52567793	NA	NA	4.197e-10	NA	462	1	-	Geuvadis_eQTL_EUR_2013
rs11177	rs11177	chr3:52721305	chr3:52687289	G	A	Exon expression	NCIT_C16608	Geuvadis	24037378	European	2013	Lymphoblastoid cell lines	NT5DC2	ENSG00000168268.6	ENSG00000168268.6_52558833_52558897	NA	NA	5.636e-14	NA	462	1	-	Geuvadis_eQTL_EUR_2013
rs11177	rs11177	chr3:52721305	chr3:52687289	G	A	Exon expression	NCIT_C16608	Geuvadis	24037378	European	2013	Lymphoblastoid cell lines	NT5DC2	ENSG00000168268.6	ENSG00000168268.6_52562029_52562089	NA	NA	3.196e-17	NA	462	1	-	Geuvadis_eQTL_EUR_2013
rs11177	rs11177	chr3:52721305	chr3:52687289	G	A	Gene expression	NCIT_C16608	Geuvadis	24037378	European	2013	Lymphoblastoid cell lines	NT5DC2	ENSG00000168268.6	ENSG00000168268.6	NA	NA	6.602e-13	NA	462	1	-	Geuvadis_eQTL_EUR_2013
rs11177	rs11177	chr3:52721305	chr3:52687289	G	A	Transcript ratio	NCIT_C16608	Geuvadis	24037378	European	2013	Lymphoblastoid cell lines	NT5DC2	ENSG00000168268.6	ENST00000490681.1	NA	NA	3.563e-21	NA	462	1	-	Geuvadis_eQTL_EUR_2013
rs11177	rs11177	chr3:52721305	chr3:52687289	G	A	Gene expression	NCIT_C16608	Joehanes R	28122634	Mixed	2017	Whole blood	ITIH4;MUSTN1	-	2676397	-0.0217	0.00167	7.388e-38	-	5257	1	-	Joehanes-R_eQTL_EUR_2017
rs11177	rs11177	chr3:52721305	chr3:52687289	G	A	Gene expression	NCIT_C16608	Joehanes R	28122634	Mixed	2017	Whole blood	NT5DC2;C3orf78	-	2676182	0.0172	0.00181	2.76e-21	+	5257	1	-	Joehanes-R_eQTL_EUR_2017
rs11177	rs11177	chr3:52721305	chr3:52687289	G	A	Gene expression	NCIT_C16608	Joehanes R	28122634	Mixed	2017	Whole blood	STAB1	-	2623922	-0.009	0.00129	3.601e-12	-	5257	1	-	Joehanes-R_eQTL_EUR_2017
rs11177	rs11177	chr3:52721305	chr3:52687289	G	A	Gene expression	NCIT_C16608	Joehanes R	28122634	Mixed	2017	Whole blood	PPM1M;WDR82	-	2623568	0.0138	0.0022	3.763e-10	+	5257	1	-	Joehanes-R_eQTL_EUR_2017
rs11177	rs11177	chr3:52721305	chr3:52687289	G	A	Gene expression	NCIT_C16608	Joehanes R	28122634	Mixed	2017	Whole blood	TMEM110;TMEM110-MUSTN1;LOC100132069	-	2676471	-0.0202	0.00333	1.468e-09	-	5257	1	-	Joehanes-R_eQTL_EUR_2017
rs11177	rs11177	chr3:52721305	chr3:52687289	G	A	Gene expression	NCIT_C16608	Joehanes R	28122634	Mixed	2017	Whole blood	SNORD19B;GNL3;GLT8D1	-	2624074	0.016	0.00264	1.525e-09	+	5257	1	-	Joehanes-R_eQTL_EUR_2017
rs11177	rs11177	chr3:52721305	chr3:52687289	G	A	Gene expression	NCIT_C16608	Joehanes R	28122634	Mixed	2017	Whole blood	GLT8D1;SPCS1	-	2676319	0.0169	0.00308	4.219e-08	+	5257	1	-	Joehanes-R_eQTL_EUR_2017
rs11177	rs11177	chr3:52721305	chr3:52687289	G	A	Gene expression	NCIT_C16608	Joehanes R	28122634	Mixed	2017	Whole blood	NEK4	-	2676352	0.0106	0.00243	1.312e-05	+	5257	1	-	Joehanes-R_eQTL_EUR_2017
rs11177	rs11177	chr3:52721305	chr3:52687289	G	A	Gene expression	NCIT_C16608	Joehanes R	28122634	Mixed	2017	Whole blood	EYS	-	2959596	-0.0141	0.00335	2.58e-05	-	5257	1	-	Joehanes-R_eQTL_EUR_2017
rs11177	rs11177	chr3:52721305	chr3:52687289	G	A	Gene expression	NCIT_C16608	MuTHER	22941192	European	2012	Adipose subcutaneous	ITIH4	-	ILMN_1718525	-0.03196	0.007024	5.369e-06	-	776	1	-	MuTHER_eQTL_EUR_2012
rs11177	rs11177	chr3:52721305	chr3:52687289	G	A	Gene expression	NCIT_C16608	MuTHER	22941192	European	2012	Adipose subcutaneous	NT5DC2	-	ILMN_1708743	0.07002	0.01561	7.262e-06	+	776	1	-	MuTHER_eQTL_EUR_2012
rs11177	rs11177	chr3:52721305	chr3:52687289	G	A	Gene expression	NCIT_C16608	MuTHER	22941192	European	2012	Lymphoblastoid cell lines	GNL3	-	ILMN_1790659	0.08104	0.012	1.43e-11	+	777	1	-	MuTHER_eQTL_EUR_2012
rs11177	rs11177	chr3:52721305	chr3:52687289	G	A	Gene expression	NCIT_C16608	MuTHER	22941192	European	2012	Lymphoblastoid cell lines	GLT8D1	-	ILMN_1796341	0.04999	0.0115	1.37e-05	+	777	1	-	MuTHER_eQTL_EUR_2012
rs11177	rs11177	chr3:52721305	chr3:52687289	G	A	Gene expression	NCIT_C16608	MuTHER	22941192	European	2012	Lymphoblastoid cell lines	ITIH4	-	ILMN_1718525	-0.08591	0.0132	7.565e-11	-	777	1	-	MuTHER_eQTL_EUR_2012
rs11177	rs11177	chr3:52721305	chr3:52687289	G	A	Gene expression	NCIT_C16608	MuTHER	22941192	European	2012	Lymphoblastoid cell lines	NT5DC2	-	ILMN_1708743	0.1352	0.0211	1.459e-10	+	777	1	-	MuTHER_eQTL_EUR_2012
rs11177	rs11177	chr3:52721305	chr3:52687289	G	A	Gene expression	NCIT_C16608	MuTHER	22941192	European	2012	Skin	ITIH4	-	ILMN_1718525	-0.07002	0.01887	0.0002063	-	667	1	-	MuTHER_eQTL_EUR_2012
rs11177	rs11177	chr3:52721305	chr3:52687289	G	A	Gene expression	NCIT_C16608	MuTHER	22941192	European	2012	Skin	GLYCTK	-	ILMN_1791222	0.03048	0.008588	0.0003872	+	667	1	-	MuTHER_eQTL_EUR_2012
rs11177	rs11177	chr3:52721305	chr3:52687289	G	A	Gene expression	NCIT_C16608	MuTHER	22941192	European	2012	Skin	NISCH	-	ILMN_1735827	0.07733	0.02239	0.0005529	+	667	1	-	MuTHER_eQTL_EUR_2012
rs11177	rs11177	chr3:52721305	chr3:52687289	G	A	Gene expression	NCIT_C16608	MuTHER	22941192	European	2012	Skin	NT5DC2	-	ILMN_1708743	0.1011	0.0172	4.151e-09	+	667	1	-	MuTHER_eQTL_EUR_2012
rs11177	rs11177	chr3:52721305	chr3:52687289	G	A	Gene expression	NCIT_C16608	Westra H	24013639	European	2013	Peripheral blood	ITIH4	-	3710343	NA	NA	8.525e-57	NA	5311	1	-	Westra-H_eQTL_EUR_2013
rs11177	rs11177	chr3:52721305	chr3:52687289	G	A	Gene expression	NCIT_C16608	Westra H	24013639	European	2013	Peripheral blood	SPCS1	-	1300497	NA	NA	1.314e-35	NA	5311	1	-	Westra-H_eQTL_EUR_2013
rs11177	rs11177	chr3:52721305	chr3:52687289	G	A	Gene expression	NCIT_C16608	Westra H	24013639	European	2013	Peripheral blood	NT5DC2	-	6840301	NA	NA	5.273e-29	NA	5311	1	-	Westra-H_eQTL_EUR_2013
rs11177	rs11177	chr3:52721305	chr3:52687289	G	A	Gene expression	NCIT_C16608	Westra H	24013639	European	2013	Peripheral blood	MUSTN1	-	5270681	NA	NA	0.0001241	NA	5311	1	-	Westra-H_eQTL_EUR_2013
rs11177	rs11177	chr3:52721305	chr3:52687289	G	A	Gene expression	NCIT_C16608	Westra H	24013639	European	2013	Peripheral blood	GLT8D1	-	430400	NA	NA	0.0002035	NA	5311	1	-	Westra-H_eQTL_EUR_2013
rs11177	rs11177	chr3:52721305	chr3:52687289	G	A	Gene expression	NCIT_C16608	Westra H	24013639	European	2013	Peripheral blood	MUSTN1	-	3940368	NA	NA	0.0007649	NA	5311	1	-	Westra-H_eQTL_EUR_2013
rs11177	rs11177	chr3:52721305	chr3:52687289	G	A	Gene expression	NCIT_C16608	eQTLGen	eQTLGen	European	2018	Whole blood	NT5DC2	ENSG00000168268	-	NA	NA	3.27000000000002e-310	+	31300	36	-	eQTLGen_eQTL_EUR_2018
rs11177	rs11177	chr3:52721305	chr3:52687289	G	A	Gene expression	NCIT_C16608	eQTLGen	eQTLGen	European	2018	Whole blood	ITIH4	ENSG00000055955	-	NA	NA	3.27000000000002e-310	-	26225	35	-	eQTLGen_eQTL_EUR_2018
rs11177	rs11177	chr3:52721305	chr3:52687289	G	A	Gene expression	NCIT_C16608	eQTLGen	eQTLGen	European	2018	Whole blood	PPM1M	ENSG00000164088	-	NA	NA	8.24e-233	+	31300	36	-	eQTLGen_eQTL_EUR_2018
rs11177	rs11177	chr3:52721305	chr3:52687289	G	A	Gene expression	NCIT_C16608	eQTLGen	eQTLGen	European	2018	Whole blood	GLYCTK	ENSG00000168237	-	NA	NA	1.97e-218	+	31300	36	-	eQTLGen_eQTL_EUR_2018
rs11177	rs11177	chr3:52721305	chr3:52687289	G	A	Gene expression	NCIT_C16608	eQTLGen	eQTLGen	European	2018	Whole blood	SPCS1	ENSG00000114902	-	NA	NA	7.42e-97	-	31300	36	-	eQTLGen_eQTL_EUR_2018
rs11177	rs11177	chr3:52721305	chr3:52687289	G	A	Gene expression	NCIT_C16608	eQTLGen	eQTLGen	European	2018	Whole blood	RP5-1157M23.2	ENSG00000243224	-	NA	NA	3.99e-86	+	22111	29	-	eQTLGen_eQTL_EUR_2018
rs11177	rs11177	chr3:52721305	chr3:52687289	G	A	Gene expression	NCIT_C16608	eQTLGen	eQTLGen	European	2018	Whole blood	GNL3	ENSG00000163938	-	NA	NA	5.49e-52	+	31300	36	-	eQTLGen_eQTL_EUR_2018
rs11177	rs11177	chr3:52721305	chr3:52687289	G	A	Gene expression	NCIT_C16608	eQTLGen	eQTLGen	European	2018	Whole blood	GLT8D1	ENSG00000016864	-	NA	NA	1.78e-38	+	26225	35	-	eQTLGen_eQTL_EUR_2018
rs11177	rs11177	chr3:52721305	chr3:52687289	G	A	Gene expression	NCIT_C16608	eQTLGen	eQTLGen	European	2018	Whole blood	TMEM110	ENSG00000213533	-	NA	NA	4.19e-16	-	31300	36	-	eQTLGen_eQTL_EUR_2018
rs11177	rs11177	chr3:52721305	chr3:52687289	G	A	Gene expression	NCIT_C16608	eQTLGen	eQTLGen	European	2018	Whole blood	GLYCTK-AS1	ENSG00000242797	-	NA	NA	3.3e-15	+	3831	9	-	eQTLGen_eQTL_EUR_2018
rs11177	rs11177	chr3:52721305	chr3:52687289	G	A	Gene expression	NCIT_C16608	eQTLGen	eQTLGen	European	2018	Whole blood	DNAH1	ENSG00000114841	-	NA	NA	7.05e-15	+	31300	36	-	eQTLGen_eQTL_EUR_2018
rs11177	rs11177	chr3:52721305	chr3:52687289	G	A	Gene expression	NCIT_C16608	eQTLGen	eQTLGen	European	2018	Whole blood	WDR82	ENSG00000164091	-	NA	NA	3.93e-12	+	31300	36	-	eQTLGen_eQTL_EUR_2018
rs11177	rs11177	chr3:52721305	chr3:52687289	G	A	Gene expression	NCIT_C16608	eQTLGen	eQTLGen	European	2018	Whole blood	NEK4	ENSG00000114904	-	NA	NA	4.11e-10	+	30551	35	-	eQTLGen_eQTL_EUR_2018
rs11177	rs11177	chr3:52721305	chr3:52687289	G	A	Gene expression	NCIT_C16608	eQTLGen	eQTLGen	European	2018	Whole blood	ITIH3	ENSG00000162267	-	NA	NA	9.39e-10	-	29873	34	-	eQTLGen_eQTL_EUR_2018
rs11177	rs11177	chr3:52721305	chr3:52687289	G	A	Gene expression	NCIT_C16608	eQTLGen	eQTLGen	European	2018	Whole blood	TWF2	ENSG00000247596	-	NA	NA	4.38e-09	+	31300	36	-	eQTLGen_eQTL_EUR_2018
rs11177	rs11177	chr3:52721305	chr3:52687289	G	A	Gene expression	NCIT_C16608	eQTLGen	eQTLGen	European	2018	Whole blood	SMIM4	ENSG00000168273	-	NA	NA	1.24e-08	+	19818	25	-	eQTLGen_eQTL_EUR_2018
rs11177	rs11177	chr3:52721305	chr3:52687289	G	A	Gene expression	NCIT_C16608	eQTLGen	eQTLGen	European	2018	Whole blood	RFT1	ENSG00000163933	-	NA	NA	1.51e-08	+	26225	35	-	eQTLGen_eQTL_EUR_2018
rs11177	rs11177	chr3:52721305	chr3:52687289	G	A	Gene expression	NCIT_C16608	eQTLGen	eQTLGen	European	2018	Whole blood	RP11-168J18.6	ENSG00000239557	-	NA	NA	3.87e-08	-	7635	13	-	eQTLGen_eQTL_EUR_2018
rs11177	rs11177	chr3:52721305	chr3:52687289	G	A	Gene expression	NCIT_C16608	eQTLGen	eQTLGen	European	2018	Whole blood	SERBP1P3	ENSG00000242142	-	NA	NA	3.99e-08	-	4339	10	-	eQTLGen_eQTL_EUR_2018
rs11177	rs11177	chr3:52721305	chr3:52687289	G	A	Gene expression	NCIT_C16608	eQTLGen	eQTLGen	European	2018	Whole blood	ALAS1	ENSG00000023330	-	NA	NA	9.13e-08	-	31086	35	-	eQTLGen_eQTL_EUR_2018
rs11177	rs11177	chr3:52721305	chr3:52687289	G	A	Gene expression	NCIT_C16608	eQTLGen	eQTLGen	European	2018	Whole blood	MUSTN1	ENSG00000243696	-	NA	NA	2.03e-06	-	30962	35	-	eQTLGen_eQTL_EUR_2018
rs11177	rs11177	chr3:52721305	chr3:52687289	G	A	Gene expression	NCIT_C16608	eQTLGen	eQTLGen	European	2018	Whole blood	FBLN5	ENSG00000140092	-	NA	NA	5.64e-06	-	31086	35	-	eQTLGen_eQTL_EUR_2018
rs11177	rs11177	chr3:52721305	chr3:52687289	G	A	Gene expression	NCIT_C16608	eQTLGen	eQTLGen	European	2018	Whole blood	AC061992.2	ENSG00000267737	-	NA	NA	1.89e-05	-	4868	12	-	eQTLGen_eQTL_EUR_2018
rs11177	rs11177	chr3:52721305	chr3:52687289	G	A	Gene expression	NCIT_C16608	eQTLGen	eQTLGen	European	2018	Whole blood	BRE	ENSG00000158019	-	NA	NA	4.32e-05	+	31300	36	-	eQTLGen_eQTL_EUR_2018
rs11177	rs11177	chr3:52721305	chr3:52687289	G	A	Gene expression	NCIT_C16608	eQTLGen	eQTLGen	European	2018	Whole blood	IK	ENSG00000113141	-	NA	NA	5.25e-05	-	30551	35	-	eQTLGen_eQTL_EUR_2018
rs11177	rs11177	chr3:52721305	chr3:52687289	G	A	Gene expression	NCIT_C16608	eQTLGen	eQTLGen	European	2018	Whole blood	IGFALS	ENSG00000099769	-	NA	NA	5.38e-05	+	29004	31	-	eQTLGen_eQTL_EUR_2018
rs11177	rs11177	chr3:52721305	chr3:52687289	G	A	Gene expression	NCIT_C16608	eQTLGen	eQTLGen	European	2018	Whole blood	SNAI1	ENSG00000124216	-	NA	NA	0.000101	+	30337	34	-	eQTLGen_eQTL_EUR_2018
rs11177	rs11177	chr3:52721305	chr3:52687289	G	A	Gene expression	NCIT_C16608	eQTLGen	eQTLGen	European	2018	Whole blood	RP11-58E21.4	ENSG00000258946	-	NA	NA	0.000139	+	3831	9	-	eQTLGen_eQTL_EUR_2018
rs11177	rs11177	chr3:52721305	chr3:52687289	G	A	Gene expression	NCIT_C16608	eQTLGen	eQTLGen	European	2018	Whole blood	PDCD4	ENSG00000150593	-	NA	NA	0.000187	-	31086	33	-	eQTLGen_eQTL_EUR_2018
rs11177	rs11177	chr3:52721305	chr3:52687289	G	A	Gene expression	NCIT_C16608	eQTLGen	eQTLGen	European	2018	Whole blood	CRYBG3	ENSG00000233280	-	NA	NA	0.000187	-	5502	13	-	eQTLGen_eQTL_EUR_2018
rs11177	rs11177	chr3:52721305	chr3:52687289	G	A	Gene expression	NCIT_C16608	eQTLGen	eQTLGen	European	2018	Whole blood	PATL2	ENSG00000229474	-	NA	NA	0.000195	-	25797	31	-	eQTLGen_eQTL_EUR_2018
rs11177	rs11177	chr3:52721305	chr3:52687289	G	A	Gene expression	NCIT_C16608	eQTLGen	eQTLGen	European	2018	Whole blood	DNMT3A	ENSG00000119772	-	NA	NA	0.000205	-	31300	36	-	eQTLGen_eQTL_EUR_2018
rs11177	rs11177	chr3:52721305	chr3:52687289	G	A	Gene expression	NCIT_C16608	eQTLGen	eQTLGen	European	2018	Whole blood	OCIAD2	ENSG00000145247	-	NA	NA	0.000243	-	31300	36	-	eQTLGen_eQTL_EUR_2018
rs11177	rs11177	chr3:52721305	chr3:52687289	G	A	Gene expression	NCIT_C16608	eQTLGen	eQTLGen	European	2018	Whole blood	OLFM1	ENSG00000130558	-	NA	NA	0.000244	-	31300	36	-	eQTLGen_eQTL_EUR_2018
rs11177	rs11177	chr3:52721305	chr3:52687289	G	A	Gene expression	NCIT_C16608	eQTLGen	eQTLGen	European	2018	Whole blood	RNASE2	ENSG00000169385	-	NA	NA	0.000365	+	31300	36	-	eQTLGen_eQTL_EUR_2018
rs11177	rs11177	chr3:52721305	chr3:52687289	G	A	Gene expression	NCIT_C16608	eQTLGen	eQTLGen	European	2018	Whole blood	PAIP2	ENSG00000120727	-	NA	NA	0.000497	-	31300	36	-	eQTLGen_eQTL_EUR_2018
rs11177	rs11177	chr3:52721305	chr3:52687289	G	A	Gene expression	NCIT_C16608	eQTLGen	eQTLGen	European	2018	Whole blood	RP11-152N13.12	ENSG00000244365	-	NA	NA	0.000498	+	8906	10	-	eQTLGen_eQTL_EUR_2018
rs11177	rs11177	chr3:52721305	chr3:52687289	G	A	Gene expression	NCIT_C16608	eQTLGen	eQTLGen	European	2018	Whole blood	LTV1	ENSG00000135521	-	NA	NA	0.000528	-	31300	36	-	eQTLGen_eQTL_EUR_2018
rs11177	rs11177	chr3:52721305	chr3:52687289	G	A	Gene expression	NCIT_C16608	eQTLGen	eQTLGen	European	2018	Whole blood	LIMK1	ENSG00000106683	-	NA	NA	0.000543	+	14263	16	-	eQTLGen_eQTL_EUR_2018
rs11177	rs11177	chr3:52721305	chr3:52687289	G	A	Gene expression	NCIT_C16608	eQTLGen	eQTLGen	European	2018	Whole blood	APOBEC3H	ENSG00000100298	-	NA	NA	0.000571	-	31300	36	-	eQTLGen_eQTL_EUR_2018
rs11177	rs11177	chr3:52721305	chr3:52687289	G	A	Gene expression	NCIT_C16608	eQTLGen	eQTLGen	European	2018	Whole blood	CD28	ENSG00000178562	-	NA	NA	0.00059	-	14263	16	-	eQTLGen_eQTL_EUR_2018
rs11177	rs11177	chr3:52721305	chr3:52687289	G	A	Gene expression	NCIT_C16608	eQTLGen	eQTLGen	European	2018	Whole blood	TLR6	ENSG00000174130	-	NA	NA	0.000668	+	31300	36	-	eQTLGen_eQTL_EUR_2018
rs11177	rs11177	chr3:52721305	chr3:52687289	G	A	Gene expression	NCIT_C16608	eQTLGen	eQTLGen	European	2018	Whole blood	ACTG1P10	ENSG00000231340	-	NA	NA	0.000672	+	3831	9	-	eQTLGen_eQTL_EUR_2018
rs11177	rs11177	chr3:52721305	chr3:52687289	G	A	Gene expression	NCIT_C16608	eQTLGen	eQTLGen	European	2018	Whole blood	MRPL9	ENSG00000143436	-	NA	NA	0.000696	-	31086	35	-	eQTLGen_eQTL_EUR_2018
rs11177	rs11177	chr3:52721305	chr3:52687289	G	A	Gene expression	NCIT_C16608	eQTLGen	eQTLGen	European	2018	Whole blood	CIRBP	ENSG00000099622	-	NA	NA	0.0007	-	31300	36	-	eQTLGen_eQTL_EUR_2018
rs11177	rs11177	chr3:52721305	chr3:52687289	G	A	Gene expression	NCIT_C16608	eQTLGen	eQTLGen	European	2018	Whole blood	TAS2R40	ENSG00000221937	-	NA	NA	0.000726	+	30792	35	-	eQTLGen_eQTL_EUR_2018
rs11177	rs11177	chr3:52721305	chr3:52687289	G	A	Gene expression	NCIT_C16608	eQTLGen	eQTLGen	European	2018	Whole blood	RP11-109D20.1	ENSG00000259418	-	NA	NA	0.000732	+	4868	12	-	eQTLGen_eQTL_EUR_2018
rs11177	rs11177	chr3:52721305	chr3:52687289	G	A	Gene expression	NCIT_C16608	eQTLGen	eQTLGen	European	2018	Whole blood	METTL21B	ENSG00000123427	-	NA	NA	0.00075	+	25306	34	-	eQTLGen_eQTL_EUR_2018
rs11177	rs11177	chr3:52721305	chr3:52687289	G	A	Gene expression	NCIT_C16608	eQTLGen	eQTLGen	European	2018	Whole blood	BRCC3	ENSG00000185515	-	NA	NA	0.000781	-	9188	15	-	eQTLGen_eQTL_EUR_2018
rs11177	rs11177	chr3:52721305	chr3:52687289	G	A	Gene expression	NCIT_C16608	eQTLGen	eQTLGen	European	2018	Whole blood	RP4-738P15.1	ENSG00000230725	-	NA	NA	0.000828	+	9573	17	-	eQTLGen_eQTL_EUR_2018
rs11177	rs11177	chr3:52721305	chr3:52687289	G	A	Gene expression	NCIT_C16608	eQTLGen	eQTLGen	European	2018	Whole blood	WBSCR22	ENSG00000071462	-	NA	NA	0.00084	-	26225	35	-	eQTLGen_eQTL_EUR_2018
rs11177	rs11177	chr3:52721305	chr3:52687289	G	A	Gene expression	NCIT_C16608	eQTLGen	eQTLGen	European	2018	Whole blood	RP11-344B5.4	ENSG00000235007	-	NA	NA	0.000849	+	4022	10	-	eQTLGen_eQTL_EUR_2018
rs11177	rs11177	chr3:52721305	chr3:52687289	G	A	Gene expression	NCIT_C16608	eQTLGen	eQTLGen	European	2018	Whole blood	ROCK1	ENSG00000067900	-	NA	NA	0.000864	-	30551	35	-	eQTLGen_eQTL_EUR_2018
rs11177	rs11177	chr3:52721305	chr3:52687289	G	A	Gene expression	NCIT_C16608	eQTLGen	eQTLGen	European	2018	Whole blood	FOXN2	ENSG00000170802	-	NA	NA	0.000936	+	14263	16	-	eQTLGen_eQTL_EUR_2018
rs11177	rs11177	chr3:52721305	chr3:52687289	G	A	Gene expression	NCIT_C16608	eQTLGen	eQTLGen	European	2018	Whole blood	ADCY9	ENSG00000162104	-	NA	NA	0.000972	+	31300	36	-	eQTLGen_eQTL_EUR_2018
rs11177	rs11177	chr3:52721305	chr3:52687289	G	A	Gene expression	NCIT_C16608	eQTLGen	eQTLGen	European	2018	Whole blood	SOGA1	ENSG00000149639	-	NA	NA	0.000976	+	25092	31	-	eQTLGen_eQTL_EUR_2018
rs11177	rs11177	chr3:52721305	chr3:52687289	G	A	Gene expression	NCIT_C16608	Stranger B	17873874	Mixed	2007	Lymphoblastoid cell lines	FLJ12442	-	GI_12597652-S	NA	NA	5.29e-10	NA	270	1	-	eQTL_2017
rs11177	rs11177	chr3:52721305	chr3:52687289	G	A	Gene expression	NCIT_C16608	Stranger B	17873874	Mixed	2007	Lymphoblastoid cell lines	ITIH4	-	-	NA	NA	2.81e-07	NA	270	1	-	eQTL_2017
rs11177	rs11177	chr3:52721305	chr3:52687289	G	A	Gene expression	NCIT_C16608	Stranger B	17873874	Mixed	2007	Lymphoblastoid cell lines	ITIH4	-	-	NA	NA	1.99e-08	NA	270	1	-	eQTL_2017
rs11177	rs11177	chr3:52721305	chr3:52687289	G	A	Gene expression	NCIT_C16608	Stranger B	17873874	Mixed	2007	Lymphoblastoid cell lines	FLJ12442	-	-	NA	NA	1.43e-09	NA	270	1	-	eQTL_2017
rs11177	rs11177	chr3:52721305	chr3:52687289	G	A	Gene expression	NCIT_C16608	Stranger B	17873874	Mixed	2007	Lymphoblastoid cell lines	FLJ12442	-	-	NA	NA	1.07e-10	NA	270	1	-	eQTL_2017
rs11177	rs11177	chr3:52721305	chr3:52687289	G	A	Gene expression	NCIT_C16608	Stranger B	17873874	Mixed	2007	Lymphoblastoid cell lines	FLJ12442	-	-	NA	NA	2.59e-11	NA	270	1	-	eQTL_2017
rs11177	rs11177	chr3:52721305	chr3:52687289	G	A	Gene expression	NCIT_C16608	Fairfax B	22446964	European	2012	Monocytes	NT5DC2	-	-	NA	NA	2e-06	NA	288	1	-	eQTL_2017
rs11177	rs11177	chr3:52721305	chr3:52687289	G	A	Gene expression	NCIT_C16608	Fairfax B	22446964	European	2012	Monocytes	GLYCTK	-	-	NA	NA	1.43e-05	NA	288	1	-	eQTL_2017
rs11177	rs11177	chr3:52721305	chr3:52687289	G	A	Gene expression	NCIT_C16608	Fairfax B	22446964	European	2012	Monocytes	ITIH4	-	-	NA	NA	1.44e-06	NA	288	1	-	eQTL_2017
rs11177	rs11177	chr3:52721305	chr3:52687289	G	A	Gene expression	NCIT_C16608	Fairfax B	22446964	European	2012	Monocytes	GNL3	-	-	NA	NA	8.42e-06	NA	288	1	-	eQTL_2017
rs11177	rs11177	chr3:52721305	chr3:52687289	G	A	Gene expression	NCIT_C16608	Fairfax B	22446964	European	2012	B cells	PPM1M	-	-	NA	NA	3.56e-07	NA	288	1	-	eQTL_2017
rs11177	rs11177	chr3:52721305	chr3:52687289	G	A	Gene expression	NCIT_C16608	Fairfax B	24604202	European	2014	Blood	GNL3	-	-	NA	NA	6.77e-21	NA	432	1	-	eQTL_2017
rs11177	rs11177	chr3:52721305	chr3:52687289	G	A	Gene expression	NCIT_C16608	Fairfax B	24604202	European	2014	Blood	NT5DC2	-	-	NA	NA	2.8e-07	NA	432	1	-	eQTL_2017
rs11177	rs11177	chr3:52721305	chr3:52687289	G	A	Gene expression	NCIT_C16608	Fairfax B	24604202	European	2014	Blood	SPCS1	-	-	NA	NA	7.94e-07	NA	432	1	-	eQTL_2017
rs11177	rs11177	chr3:52721305	chr3:52687289	G	A	Gene expression	NCIT_C16608	Fairfax B	24604202	European	2014	Blood	GNL3	-	-	NA	NA	4.26e-09	NA	432	1	-	eQTL_2017
rs11177	rs11177	chr3:52721305	chr3:52687289	G	A	Gene expression	NCIT_C16608	Fairfax B	24604202	European	2014	Blood	GLYCTK	-	-	NA	NA	1.11e-06	NA	432	1	-	eQTL_2017
rs11177	rs11177	chr3:52721305	chr3:52687289	G	A	Gene expression	NCIT_C16608	Fairfax B	24604202	European	2014	Blood	SFMBT1	-	-	NA	NA	0.0001785	NA	432	1	-	eQTL_2017
rs11177	rs11177	chr3:52721305	chr3:52687289	G	A	Gene expression	NCIT_C16608	Fairfax B	24604202	European	2014	Blood	SFMBT1	-	-	NA	NA	0.0009483	NA	432	1	-	eQTL_2017
rs11177	rs11177	chr3:52721305	chr3:52687289	G	A	Gene expression	NCIT_C16608	Stranger B	17873874	Mixed	2007	Lymphoblastoid cell lines	NT5DC2	-	GI_12597652-S	NA	NA	1.065e-10	NA	210	1	-	eQTL_Browser
rs112347136	rs112347136	chr2:136576363	chr2:135818793	T	C	Gene expression	NCIT_C16608	GTEx	25954001	Unspecified	2015	Cells transformed fibroblasts	ZRANB3	ENSG00000121988.13	-	-0.321	0.07935	7.141e-05	-	272	1	-	GTEx-V6p_eQTL_EUR_2016
rs112347136	rs112347136	chr2:136576363	chr2:135818793	T	C	Gene expression	NCIT_C16608	GTEx	25954001	Unspecified	2015	Lung	MAP3K19	ENSG00000176601.7	-	-0.3505	0.08934	0.0001146	-	278	1	-	GTEx-V6p_eQTL_EUR_2016
rs112347136	rs112347136	chr2:136576363	chr2:135818793	T	C	Gene expression	NCIT_C16608	GTEx	25954001	Unspecified	2015	Whole blood	MCM6	ENSG00000076003.4	-	0.2402	0.07183	0.0009318	+	338	1	-	GTEx-V6p_eQTL_EUR_2016
rs112347136	rs112347136	chr2:136576363	chr2:135818793	T	C	Gene expression	NCIT_C16608	Joehanes R	28122634	Mixed	2017	Whole blood	DARS	-	2577958	0.0606	0.00744	4.857e-16	+	5257	1	-	Joehanes-R_eQTL_EUR_2017
rs112347136	rs112347136	chr2:136576363	chr2:135818793	T	C	Gene expression	NCIT_C16608	Joehanes R	28122634	Mixed	2017	Whole blood	MCM6	-	2577896	0.0497	0.00822	1.62e-09	+	5257	1	-	Joehanes-R_eQTL_EUR_2017
rs112347136	rs112347136	chr2:136576363	chr2:135818793	T	C	Gene expression	NCIT_C16608	Joehanes R	28122634	Mixed	2017	Whole blood	PCM1	-	3087813	0.022	0.0053	3.313e-05	+	5257	1	-	Joehanes-R_eQTL_EUR_2017
rs112347136	rs112347136	chr2:136576363	chr2:135818793	T	C	Gene expression	NCIT_C16608	eQTLGen	eQTLGen	European	2018	Whole blood	MCM6	ENSG00000076003	-	NA	NA	6.01e-101	+	30506	32	-	eQTLGen_eQTL_EUR_2018
rs112347136	rs112347136	chr2:136576363	chr2:135818793	T	C	Gene expression	NCIT_C16608	eQTLGen	eQTLGen	European	2018	Whole blood	DARS	ENSG00000115866	-	NA	NA	1.85e-80	+	30720	33	-	eQTLGen_eQTL_EUR_2018
rs112347136	rs112347136	chr2:136576363	chr2:135818793	T	C	Gene expression	NCIT_C16608	eQTLGen	eQTLGen	European	2018	Whole blood	AC011893.3	ENSG00000226806	-	NA	NA	1.56e-14	+	9722	11	-	eQTLGen_eQTL_EUR_2018
rs112347136	rs112347136	chr2:136576363	chr2:135818793	T	C	Gene expression	NCIT_C16608	eQTLGen	eQTLGen	European	2018	Whole blood	UBXN4	ENSG00000144224	-	NA	NA	7.8e-09	-	30720	33	-	eQTLGen_eQTL_EUR_2018
rs112347136	rs112347136	chr2:136576363	chr2:135818793	T	C	Gene expression	NCIT_C16608	eQTLGen	eQTLGen	European	2018	Whole blood	ZRANB3	ENSG00000121988	-	NA	NA	8.17e-06	-	30506	32	-	eQTLGen_eQTL_EUR_2018
rs112347136	rs112347136	chr2:136576363	chr2:135818793	T	C	Gene expression	NCIT_C16608	eQTLGen	eQTLGen	European	2018	Whole blood	RAB3GAP1	ENSG00000115839	-	NA	NA	1.71e-05	-	25645	32	-	eQTLGen_eQTL_EUR_2018
rs1126464	rs1126464	chr16:89704365	chr16:89637957	C	G	Gene expression	NCIT_C16608	BIOSQTL	27918533	European	2017	Whole blood	FANCA	ENSG00000187741	ENSG00000187741	NA	NA	7.813e-33	-	2116	1	-	BIOSQTL_eQTL_EUR_2017
rs1126464	rs1126464	chr16:89704365	chr16:89637957	C	G	Gene expression	NCIT_C16608	BIOSQTL	27918533	European	2017	Whole blood	CDK10	ENSG00000185324	ENSG00000185324	NA	NA	4.727e-22	-	2116	1	-	BIOSQTL_eQTL_EUR_2017
rs1126464	rs1126464	chr16:89704365	chr16:89637957	C	G	Gene expression	NCIT_C16608	BIOSQTL	27918533	European	2017	Whole blood	CHMP1A;C16orf55	ENSG00000131165;ENSG00000167523	ENSG00000131165;ENSG00000167523	NA	NA	2.021e-13	+	2116	1	-	BIOSQTL_eQTL_EUR_2017
rs1126464	rs1126464	chr16:89704365	chr16:89637957	C	G	Gene expression	NCIT_C16608	BIOSQTL	27918533	European	2017	Whole blood	CHMP1A	ENSG00000131165	ENSG00000131165	NA	NA	2.903e-13	+	2116	1	-	BIOSQTL_eQTL_EUR_2017
rs1126464	rs1126464	chr16:89704365	chr16:89637957	C	G	Gene expression	NCIT_C16608	BIOSQTL	27918533	European	2017	Whole blood	CPNE7	ENSG00000178773	ENSG00000178773	NA	NA	1.615e-12	-	2116	1	-	BIOSQTL_eQTL_EUR_2017
rs1126464	rs1126464	chr16:89704365	chr16:89637957	C	G	Gene expression	NCIT_C16608	BIOSQTL	27918533	European	2017	Whole blood	RP11-368I7.2	ENSG00000261373	ENSG00000261373	NA	NA	1.562e-11	+	2116	1	-	BIOSQTL_eQTL_EUR_2017
rs1126464	rs1126464	chr16:89704365	chr16:89637957	C	G	Gene expression	NCIT_C16608	BIOSQTL	27918533	European	2017	Whole blood	VPS9D1	ENSG00000075399	ENSG00000075399	NA	NA	1.503e-08	+	2116	1	-	BIOSQTL_eQTL_EUR_2017
rs1126464	rs1126464	chr16:89704365	chr16:89637957	C	G	Gene expression	NCIT_C16608	BIOSQTL	27918533	European	2017	Whole blood	SPATA2L;CDK10	ENSG00000158792;ENSG00000185324	ENSG00000158792;ENSG00000185324	NA	NA	2.324e-08	-	2116	1	-	BIOSQTL_eQTL_EUR_2017
rs1126464	rs1126464	chr16:89704365	chr16:89637957	C	G	Gene expression	NCIT_C16608	BIOSQTL	27918533	European	2017	Whole blood	C16orf55	ENSG00000167523	ENSG00000167523	NA	NA	1.056e-07	-	2116	1	-	BIOSQTL_eQTL_EUR_2017
rs1126464	rs1126464	chr16:89704365	chr16:89637957	C	G	Gene expression	NCIT_C16608	BIOSQTL	27918533	European	2017	Whole blood	VPS9D1;RP11-368I7.2	ENSG00000075399;ENSG00000261373	ENSG00000075399;ENSG00000261373	NA	NA	1.348e-07	+	2116	1	-	BIOSQTL_eQTL_EUR_2017
rs1126464	rs1126464	chr16:89704365	chr16:89637957	C	G	Gene expression	NCIT_C16608	BLUEPRINT	27863251	European	2016	Monocytes	ZNF276	ENSG00000158805.7	-	0.4745	0.1148	3.588e-05	+	194	1	-	BLUEPRINT_eQTL_EUR_2016
rs1126464	rs1126464	chr16:89704365	chr16:89637957	C	G	Gene expression	NCIT_C16608	BLUEPRINT	27863251	European	2016	Monocytes	CDK10	ENSG00000185324.17	-	-0.3983	0.1158	0.0005818	-	194	1	-	BLUEPRINT_eQTL_EUR_2016
rs1126464	rs1126464	chr16:89704365	chr16:89637957	C	G	Gene expression	NCIT_C16608	BLUEPRINT	27863251	European	2016	Neutrophils	CDK10	ENSG00000185324.17	-	-0.5159	0.1145	6.656e-06	-	192	1	-	BLUEPRINT_eQTL_EUR_2016
rs1126464	rs1126464	chr16:89704365	chr16:89637957	C	G	Gene expression	NCIT_C16608	BLUEPRINT	27863251	European	2016	Neutrophils	FANCA	ENSG00000187741.9	-	-0.5125	0.1139	6.846e-06	-	192	1	-	BLUEPRINT_eQTL_EUR_2016
rs1126464	rs1126464	chr16:89704365	chr16:89637957	C	G	Gene expression	NCIT_C16608	GTEx	25954001	Unspecified	2015	Adipose subcutaneous	VPS9D1	ENSG00000075399.8	-	0.2033	0.05197	0.0001171	+	298	1	-	GTEx-V6p_eQTL_EUR_2016
rs1126464	rs1126464	chr16:89704365	chr16:89637957	C	G	Gene expression	NCIT_C16608	GTEx	25954001	Unspecified	2015	Adipose subcutaneous	CHMP1A	ENSG00000131165.10	-	0.3928	0.07011	5.468e-08	+	298	1	-	GTEx-V6p_eQTL_EUR_2016
rs1126464	rs1126464	chr16:89704365	chr16:89637957	C	G	Gene expression	NCIT_C16608	GTEx	25954001	Unspecified	2015	Adipose subcutaneous	DEF8	ENSG00000140995.12	-	0.2125	0.05421	0.0001138	+	298	1	-	GTEx-V6p_eQTL_EUR_2016
rs1126464	rs1126464	chr16:89704365	chr16:89637957	C	G	Gene expression	NCIT_C16608	GTEx	25954001	Unspecified	2015	Adipose subcutaneous	CDK10	ENSG00000185324.17	-	-0.3231	0.04798	1.084e-10	-	298	1	-	GTEx-V6p_eQTL_EUR_2016
rs1126464	rs1126464	chr16:89704365	chr16:89637957	C	G	Gene expression	NCIT_C16608	GTEx	25954001	Unspecified	2015	Adipose subcutaneous	VPS9D1-AS1	ENSG00000261373.1	-	0.2971	0.08273	0.0003944	+	298	1	-	GTEx-V6p_eQTL_EUR_2016
rs1126464	rs1126464	chr16:89704365	chr16:89637957	C	G	Gene expression	NCIT_C16608	GTEx	25954001	Unspecified	2015	Adipose visceral omentum	CHMP1A	ENSG00000131165.10	-	0.3156	0.08804	0.0004573	+	185	1	-	GTEx-V6p_eQTL_EUR_2016
rs1126464	rs1126464	chr16:89704365	chr16:89637957	C	G	Gene expression	NCIT_C16608	GTEx	25954001	Unspecified	2015	Adipose visceral omentum	CDK10	ENSG00000185324.17	-	-0.2175	0.05891	0.0003129	-	185	1	-	GTEx-V6p_eQTL_EUR_2016
rs1126464	rs1126464	chr16:89704365	chr16:89637957	C	G	Gene expression	NCIT_C16608	GTEx	25954001	Unspecified	2015	Adrenal gland	CHMP1A	ENSG00000131165.10	-	0.4674	0.1122	6.41e-05	+	126	1	-	GTEx-V6p_eQTL_EUR_2016
rs1126464	rs1126464	chr16:89704365	chr16:89637957	C	G	Gene expression	NCIT_C16608	GTEx	25954001	Unspecified	2015	Adrenal gland	DEF8	ENSG00000140995.12	-	0.3822	0.1074	0.0005669	+	126	1	-	GTEx-V6p_eQTL_EUR_2016
rs1126464	rs1126464	chr16:89704365	chr16:89637957	C	G	Gene expression	NCIT_C16608	GTEx	25954001	Unspecified	2015	Artery aorta	CHMP1A	ENSG00000131165.10	-	0.4463	0.08344	3.017e-07	+	197	1	-	GTEx-V6p_eQTL_EUR_2016
rs1126464	rs1126464	chr16:89704365	chr16:89637957	C	G	Gene expression	NCIT_C16608	GTEx	25954001	Unspecified	2015	Artery aorta	CDK10	ENSG00000185324.17	-	-0.3626	0.05988	9.666e-09	-	197	1	-	GTEx-V6p_eQTL_EUR_2016
rs1126464	rs1126464	chr16:89704365	chr16:89637957	C	G	Gene expression	NCIT_C16608	GTEx	25954001	Unspecified	2015	Artery coronary	CDK10	ENSG00000185324.17	-	-0.3725	0.07762	5.857e-06	-	118	1	-	GTEx-V6p_eQTL_EUR_2016
rs1126464	rs1126464	chr16:89704365	chr16:89637957	C	G	Gene expression	NCIT_C16608	GTEx	25954001	Unspecified	2015	Artery tibial	CHMP1A	ENSG00000131165.10	-	0.4887	0.06793	7.775e-12	+	285	1	-	GTEx-V6p_eQTL_EUR_2016
rs1126464	rs1126464	chr16:89704365	chr16:89637957	C	G	Gene expression	NCIT_C16608	GTEx	25954001	Unspecified	2015	Artery tibial	DEF8	ENSG00000140995.12	-	0.2394	0.0619	0.0001414	+	285	1	-	GTEx-V6p_eQTL_EUR_2016
rs1126464	rs1126464	chr16:89704365	chr16:89637957	C	G	Gene expression	NCIT_C16608	GTEx	25954001	Unspecified	2015	Artery tibial	GAS8	ENSG00000141013.10	-	0.2535	0.06574	0.0001476	+	285	1	-	GTEx-V6p_eQTL_EUR_2016
rs1126464	rs1126464	chr16:89704365	chr16:89637957	C	G	Gene expression	NCIT_C16608	GTEx	25954001	Unspecified	2015	Artery tibial	SPATA2L	ENSG00000158792.11	-	0.1729	0.04548	0.0001817	+	285	1	-	GTEx-V6p_eQTL_EUR_2016
rs1126464	rs1126464	chr16:89704365	chr16:89637957	C	G	Gene expression	NCIT_C16608	GTEx	25954001	Unspecified	2015	Artery tibial	CDK10	ENSG00000185324.17	-	-0.3314	0.05184	8.296e-10	-	285	1	-	GTEx-V6p_eQTL_EUR_2016
rs1126464	rs1126464	chr16:89704365	chr16:89637957	C	G	Gene expression	NCIT_C16608	GTEx	25954001	Unspecified	2015	Brain anterior cingulate cortex ba24	CDK10	ENSG00000185324.17	-	-0.4143	0.1108	0.0004781	-	72	1	-	GTEx-V6p_eQTL_EUR_2016
rs1126464	rs1126464	chr16:89704365	chr16:89637957	C	G	Gene expression	NCIT_C16608	GTEx	25954001	Unspecified	2015	Brain caudate basal ganglia	CDK10	ENSG00000185324.17	-	-0.4047	0.09505	5.701e-05	-	100	1	-	GTEx-V6p_eQTL_EUR_2016
rs1126464	rs1126464	chr16:89704365	chr16:89637957	C	G	Gene expression	NCIT_C16608	GTEx	25954001	Unspecified	2015	Brain cerebellar hemisphere	CDK10	ENSG00000185324.17	-	-0.5382	0.09891	8.048e-07	-	89	1	-	GTEx-V6p_eQTL_EUR_2016
rs1126464	rs1126464	chr16:89704365	chr16:89637957	C	G	Gene expression	NCIT_C16608	GTEx	25954001	Unspecified	2015	Brain cerebellum	CDK10	ENSG00000185324.17	-	-0.5393	0.09932	5.753e-07	-	103	1	-	GTEx-V6p_eQTL_EUR_2016
rs1126464	rs1126464	chr16:89704365	chr16:89637957	C	G	Gene expression	NCIT_C16608	GTEx	25954001	Unspecified	2015	Brain cortex	CDK10	ENSG00000185324.17	-	-0.3876	0.09686	0.0001479	-	96	1	-	GTEx-V6p_eQTL_EUR_2016
rs1126464	rs1126464	chr16:89704365	chr16:89637957	C	G	Gene expression	NCIT_C16608	GTEx	25954001	Unspecified	2015	Brain nucleus accumbens basal ganglia	SNAI3	ENSG00000185669.5	-	0.4341	0.1255	0.000921	+	93	1	-	GTEx-V6p_eQTL_EUR_2016
rs1126464	rs1126464	chr16:89704365	chr16:89637957	C	G	Gene expression	NCIT_C16608	GTEx	25954001	Unspecified	2015	Breast mammary tissue	CHMP1A	ENSG00000131165.10	-	0.3903	0.0907	3.078e-05	+	183	1	-	GTEx-V6p_eQTL_EUR_2016
rs1126464	rs1126464	chr16:89704365	chr16:89637957	C	G	Gene expression	NCIT_C16608	GTEx	25954001	Unspecified	2015	Cells transformed fibroblasts	CHMP1A	ENSG00000131165.10	-	0.2765	0.06846	7.337e-05	+	272	1	-	GTEx-V6p_eQTL_EUR_2016
rs1126464	rs1126464	chr16:89704365	chr16:89637957	C	G	Gene expression	NCIT_C16608	GTEx	25954001	Unspecified	2015	Cells transformed fibroblasts	SPATA2L	ENSG00000158792.11	-	0.1682	0.04323	0.0001308	+	272	1	-	GTEx-V6p_eQTL_EUR_2016
rs1126464	rs1126464	chr16:89704365	chr16:89637957	C	G	Gene expression	NCIT_C16608	GTEx	25954001	Unspecified	2015	Cells transformed fibroblasts	ACSF3	ENSG00000176715.11	-	-0.3389	0.08649	0.0001177	-	272	1	-	GTEx-V6p_eQTL_EUR_2016
rs1126464	rs1126464	chr16:89704365	chr16:89637957	C	G	Gene expression	NCIT_C16608	GTEx	25954001	Unspecified	2015	Cells transformed fibroblasts	MC1R	ENSG00000258839.2	-	-0.3299	0.06998	4.204e-06	-	272	1	-	GTEx-V6p_eQTL_EUR_2016
rs1126464	rs1126464	chr16:89704365	chr16:89637957	C	G	Gene expression	NCIT_C16608	GTEx	25954001	Unspecified	2015	Colon sigmoid	MC1R	ENSG00000258839.2	-	-0.4049	0.1101	0.0003765	-	124	1	-	GTEx-V6p_eQTL_EUR_2016
rs1126464	rs1126464	chr16:89704365	chr16:89637957	C	G	Gene expression	NCIT_C16608	GTEx	25954001	Unspecified	2015	Esophagus gastroesophageal junction	CHMP1A	ENSG00000131165.10	-	0.3764	0.09711	0.0001856	+	127	1	-	GTEx-V6p_eQTL_EUR_2016
rs1126464	rs1126464	chr16:89704365	chr16:89637957	C	G	Gene expression	NCIT_C16608	GTEx	25954001	Unspecified	2015	Esophagus gastroesophageal junction	CDK10	ENSG00000185324.17	-	-0.401	0.09063	2.369e-05	-	127	1	-	GTEx-V6p_eQTL_EUR_2016
rs1126464	rs1126464	chr16:89704365	chr16:89637957	C	G	Gene expression	NCIT_C16608	GTEx	25954001	Unspecified	2015	Esophagus mucosa	CHMP1A	ENSG00000131165.10	-	0.3161	0.0554	4.034e-08	+	241	1	-	GTEx-V6p_eQTL_EUR_2016
rs1126464	rs1126464	chr16:89704365	chr16:89637957	C	G	Gene expression	NCIT_C16608	GTEx	25954001	Unspecified	2015	Esophagus mucosa	CDK10	ENSG00000185324.17	-	-0.2106	0.04317	2.152e-06	-	241	1	-	GTEx-V6p_eQTL_EUR_2016
rs1126464	rs1126464	chr16:89704365	chr16:89637957	C	G	Gene expression	NCIT_C16608	GTEx	25954001	Unspecified	2015	Esophagus mucosa	MC1R	ENSG00000258839.2	-	-0.2593	0.0722	0.000413	-	241	1	-	GTEx-V6p_eQTL_EUR_2016
rs1126464	rs1126464	chr16:89704365	chr16:89637957	C	G	Gene expression	NCIT_C16608	GTEx	25954001	Unspecified	2015	Esophagus muscularis	CHMP1A	ENSG00000131165.10	-	0.4445	0.07167	3.672e-09	+	218	1	-	GTEx-V6p_eQTL_EUR_2016
rs1126464	rs1126464	chr16:89704365	chr16:89637957	C	G	Gene expression	NCIT_C16608	GTEx	25954001	Unspecified	2015	Esophagus muscularis	CDK10	ENSG00000185324.17	-	-0.3152	0.05337	1.697e-08	-	218	1	-	GTEx-V6p_eQTL_EUR_2016
rs1126464	rs1126464	chr16:89704365	chr16:89637957	C	G	Gene expression	NCIT_C16608	GTEx	25954001	Unspecified	2015	Heart atrial appendage	CDK10	ENSG00000185324.17	-	-0.1919	0.05184	0.000323	-	159	1	-	GTEx-V6p_eQTL_EUR_2016
rs1126464	rs1126464	chr16:89704365	chr16:89637957	C	G	Gene expression	NCIT_C16608	GTEx	25954001	Unspecified	2015	Heart left ventricle	CDK10	ENSG00000185324.17	-	-0.1903	0.04429	3.084e-05	-	190	1	-	GTEx-V6p_eQTL_EUR_2016
rs1126464	rs1126464	chr16:89704365	chr16:89637957	C	G	Gene expression	NCIT_C16608	GTEx	25954001	Unspecified	2015	Lung	VPS9D1	ENSG00000075399.8	-	0.1905	0.05325	0.0004197	+	278	1	-	GTEx-V6p_eQTL_EUR_2016
rs1126464	rs1126464	chr16:89704365	chr16:89637957	C	G	Gene expression	NCIT_C16608	GTEx	25954001	Unspecified	2015	Lung	CDK10	ENSG00000185324.17	-	-0.2853	0.04958	2.693e-08	-	278	1	-	GTEx-V6p_eQTL_EUR_2016
rs1126464	rs1126464	chr16:89704365	chr16:89637957	C	G	Gene expression	NCIT_C16608	GTEx	25954001	Unspecified	2015	Muscle skeletal	CDK10	ENSG00000185324.17	-	-0.2696	0.03862	1.691e-11	-	361	1	-	GTEx-V6p_eQTL_EUR_2016
rs1126464	rs1126464	chr16:89704365	chr16:89637957	C	G	Gene expression	NCIT_C16608	GTEx	25954001	Unspecified	2015	Muscle skeletal	MC1R	ENSG00000258839.2	-	-0.2024	0.05653	0.0003958	-	361	1	-	GTEx-V6p_eQTL_EUR_2016
rs1126464	rs1126464	chr16:89704365	chr16:89637957	C	G	Gene expression	NCIT_C16608	GTEx	25954001	Unspecified	2015	Nerve tibial	CHMP1A	ENSG00000131165.10	-	0.4317	0.08524	8.823e-07	+	256	1	-	GTEx-V6p_eQTL_EUR_2016
rs1126464	rs1126464	chr16:89704365	chr16:89637957	C	G	Gene expression	NCIT_C16608	GTEx	25954001	Unspecified	2015	Nerve tibial	SPATA2L	ENSG00000158792.11	-	0.2236	0.05576	8.409e-05	+	256	1	-	GTEx-V6p_eQTL_EUR_2016
rs1126464	rs1126464	chr16:89704365	chr16:89637957	C	G	Gene expression	NCIT_C16608	GTEx	25954001	Unspecified	2015	Nerve tibial	CDK10	ENSG00000185324.17	-	-0.3683	0.04737	3.141e-13	-	256	1	-	GTEx-V6p_eQTL_EUR_2016
rs1126464	rs1126464	chr16:89704365	chr16:89637957	C	G	Gene expression	NCIT_C16608	GTEx	25954001	Unspecified	2015	Ovary	CDK10	ENSG00000185324.17	-	-0.4023	0.09759	0.0001098	-	85	1	-	GTEx-V6p_eQTL_EUR_2016
rs1126464	rs1126464	chr16:89704365	chr16:89637957	C	G	Gene expression	NCIT_C16608	GTEx	25954001	Unspecified	2015	Pituitary	CHMP1A	ENSG00000131165.10	-	0.5406	0.1101	6.4e-06	+	87	1	-	GTEx-V6p_eQTL_EUR_2016
rs1126464	rs1126464	chr16:89704365	chr16:89637957	C	G	Gene expression	NCIT_C16608	GTEx	25954001	Unspecified	2015	Pituitary	CDK10	ENSG00000185324.17	-	-0.3352	0.0756	3.638e-05	-	87	1	-	GTEx-V6p_eQTL_EUR_2016
rs1126464	rs1126464	chr16:89704365	chr16:89637957	C	G	Gene expression	NCIT_C16608	GTEx	25954001	Unspecified	2015	Prostate	CDK10	ENSG00000185324.17	-	-0.3786	0.08543	3.611e-05	-	87	1	-	GTEx-V6p_eQTL_EUR_2016
rs1126464	rs1126464	chr16:89704365	chr16:89637957	C	G	Gene expression	NCIT_C16608	GTEx	25954001	Unspecified	2015	Skin not sun exposed suprapubic	CHMP1A	ENSG00000131165.10	-	0.379	0.06584	4.298e-08	+	196	1	-	GTEx-V6p_eQTL_EUR_2016
rs1126464	rs1126464	chr16:89704365	chr16:89637957	C	G	Gene expression	NCIT_C16608	GTEx	25954001	Unspecified	2015	Skin not sun exposed suprapubic	DEF8	ENSG00000140995.12	-	0.2026	0.05116	0.0001126	+	196	1	-	GTEx-V6p_eQTL_EUR_2016
rs1126464	rs1126464	chr16:89704365	chr16:89637957	C	G	Gene expression	NCIT_C16608	GTEx	25954001	Unspecified	2015	Skin not sun exposed suprapubic	CPNE7	ENSG00000178773.10	-	-0.4301	0.1007	3.334e-05	-	196	1	-	GTEx-V6p_eQTL_EUR_2016
rs1126464	rs1126464	chr16:89704365	chr16:89637957	C	G	Gene expression	NCIT_C16608	GTEx	25954001	Unspecified	2015	Skin not sun exposed suprapubic	CDK10	ENSG00000185324.17	-	-0.2626	0.05313	1.936e-06	-	196	1	-	GTEx-V6p_eQTL_EUR_2016
rs1126464	rs1126464	chr16:89704365	chr16:89637957	C	G	Gene expression	NCIT_C16608	GTEx	25954001	Unspecified	2015	Skin sun exposed lower leg	VPS9D1	ENSG00000075399.8	-	0.2499	0.04861	5.388e-07	+	302	1	-	GTEx-V6p_eQTL_EUR_2016
rs1126464	rs1126464	chr16:89704365	chr16:89637957	C	G	Gene expression	NCIT_C16608	GTEx	25954001	Unspecified	2015	Skin sun exposed lower leg	CHMP1A	ENSG00000131165.10	-	0.4703	0.05244	6.067e-17	+	302	1	-	GTEx-V6p_eQTL_EUR_2016
rs1126464	rs1126464	chr16:89704365	chr16:89637957	C	G	Gene expression	NCIT_C16608	GTEx	25954001	Unspecified	2015	Skin sun exposed lower leg	DEF8	ENSG00000140995.12	-	0.201	0.04662	2.295e-05	+	302	1	-	GTEx-V6p_eQTL_EUR_2016
rs1126464	rs1126464	chr16:89704365	chr16:89637957	C	G	Gene expression	NCIT_C16608	GTEx	25954001	Unspecified	2015	Skin sun exposed lower leg	SPATA2L	ENSG00000158792.11	-	0.1406	0.03864	0.0003296	+	302	1	-	GTEx-V6p_eQTL_EUR_2016
rs1126464	rs1126464	chr16:89704365	chr16:89637957	C	G	Gene expression	NCIT_C16608	GTEx	25954001	Unspecified	2015	Skin sun exposed lower leg	CDK10	ENSG00000185324.17	-	-0.2948	0.04186	1.699e-11	-	302	1	-	GTEx-V6p_eQTL_EUR_2016
rs1126464	rs1126464	chr16:89704365	chr16:89637957	C	G	Gene expression	NCIT_C16608	GTEx	25954001	Unspecified	2015	Skin sun exposed lower leg	-	ENSG00000258947.2	-	0.1983	0.0565	0.0005276	+	302	1	-	GTEx-V6p_eQTL_EUR_2016
rs1126464	rs1126464	chr16:89704365	chr16:89637957	C	G	Gene expression	NCIT_C16608	GTEx	25954001	Unspecified	2015	Stomach	CDK10	ENSG00000185324.17	-	-0.2582	0.06032	3.53e-05	-	170	1	-	GTEx-V6p_eQTL_EUR_2016
rs1126464	rs1126464	chr16:89704365	chr16:89637957	C	G	Gene expression	NCIT_C16608	GTEx	25954001	Unspecified	2015	Stomach	-	ENSG00000260259.1	-	0.4348	0.1253	0.0007024	+	170	1	-	GTEx-V6p_eQTL_EUR_2016
rs1126464	rs1126464	chr16:89704365	chr16:89637957	C	G	Gene expression	NCIT_C16608	GTEx	25954001	Unspecified	2015	Testis	CDK10	ENSG00000185324.17	-	-0.3088	0.06995	2.209e-05	-	157	1	-	GTEx-V6p_eQTL_EUR_2016
rs1126464	rs1126464	chr16:89704365	chr16:89637957	C	G	Gene expression	NCIT_C16608	GTEx	25954001	Unspecified	2015	Testis	MC1R	ENSG00000258839.2	-	-0.3056	0.08927	0.0008438	-	157	1	-	GTEx-V6p_eQTL_EUR_2016
rs1126464	rs1126464	chr16:89704365	chr16:89637957	C	G	Gene expression	NCIT_C16608	GTEx	25954001	Unspecified	2015	Testis	-	ENSG00000261118.1	-	-0.5615	0.125	1.623e-05	-	157	1	-	GTEx-V6p_eQTL_EUR_2016
rs1126464	rs1126464	chr16:89704365	chr16:89637957	C	G	Gene expression	NCIT_C16608	GTEx	25954001	Unspecified	2015	Thyroid	VPS9D1	ENSG00000075399.8	-	0.231	0.04721	1.841e-06	+	278	1	-	GTEx-V6p_eQTL_EUR_2016
rs1126464	rs1126464	chr16:89704365	chr16:89637957	C	G	Gene expression	NCIT_C16608	GTEx	25954001	Unspecified	2015	Thyroid	CHMP1A	ENSG00000131165.10	-	0.5225	0.09188	3.821e-08	+	278	1	-	GTEx-V6p_eQTL_EUR_2016
rs1126464	rs1126464	chr16:89704365	chr16:89637957	C	G	Gene expression	NCIT_C16608	GTEx	25954001	Unspecified	2015	Thyroid	SPATA33	ENSG00000167523.9	-	0.2042	0.05973	0.0007428	+	278	1	-	GTEx-V6p_eQTL_EUR_2016
rs1126464	rs1126464	chr16:89704365	chr16:89637957	C	G	Gene expression	NCIT_C16608	GTEx	25954001	Unspecified	2015	Thyroid	CDK10	ENSG00000185324.17	-	-0.212	0.03874	1.126e-07	-	278	1	-	GTEx-V6p_eQTL_EUR_2016
rs1126464	rs1126464	chr16:89704365	chr16:89637957	C	G	Gene expression	NCIT_C16608	GTEx	25954001	Unspecified	2015	Uterus	CDK10	ENSG00000185324.17	-	-0.3022	0.07957	0.0004036	-	70	1	-	GTEx-V6p_eQTL_EUR_2016
rs1126464	rs1126464	chr16:89704365	chr16:89637957	C	G	Gene expression	NCIT_C16608	GTEx	25954001	Unspecified	2015	Whole blood	VPS9D1	ENSG00000075399.8	-	0.1426	0.03379	3.233e-05	+	338	1	-	GTEx-V6p_eQTL_EUR_2016
rs1126464	rs1126464	chr16:89704365	chr16:89637957	C	G	Gene expression	NCIT_C16608	GTEx	25954001	Unspecified	2015	Whole blood	CHMP1A	ENSG00000131165.10	-	0.1248	0.02774	9.813e-06	+	338	1	-	GTEx-V6p_eQTL_EUR_2016
rs1126464	rs1126464	chr16:89704365	chr16:89637957	C	G	Gene expression	NCIT_C16608	GTEx	25954001	Unspecified	2015	Whole blood	CDK10	ENSG00000185324.17	-	-0.2445	0.03105	6.524e-14	-	338	1	-	GTEx-V6p_eQTL_EUR_2016
rs1126464	rs1126464	chr16:89704365	chr16:89637957	C	G	Gene expression	NCIT_C16608	GTEx	25954001	Unspecified	2015	Whole blood	FANCA	ENSG00000187741.10	-	-0.2479	0.04476	6.72e-08	-	338	1	-	GTEx-V6p_eQTL_EUR_2016
rs1126464	rs1126464	chr16:89704365	chr16:89637957	C	G	Gene expression	NCIT_C16608	GTEx	25954001	Unspecified	2015	Adipose subcutaneous	CHMP1A	ENSG00000131165.10	-	0.279	0.04986	4.73e-08	+	385	1	-	GTEx-V7_eQTL_EUR_2017
rs1126464	rs1126464	chr16:89704365	chr16:89637957	C	G	Gene expression	NCIT_C16608	GTEx	25954001	Unspecified	2015	Adipose subcutaneous	CDK10	ENSG00000185324.17	-	-0.2741	0.03938	1.953e-11	-	385	1	-	GTEx-V7_eQTL_EUR_2017
rs1126464	rs1126464	chr16:89704365	chr16:89637957	C	G	Gene expression	NCIT_C16608	GTEx	25954001	Unspecified	2015	Adipose subcutaneous	VPS9D1	ENSG00000075399.8	-	0.1618	0.04542	0.0004258	+	385	1	-	GTEx-V7_eQTL_EUR_2017
rs1126464	rs1126464	chr16:89704365	chr16:89637957	C	G	Gene expression	NCIT_C16608	GTEx	25954001	Unspecified	2015	Adipose visceral omentum	CHMP1A	ENSG00000131165.10	-	0.2357	0.05792	6.242e-05	+	313	1	-	GTEx-V7_eQTL_EUR_2017
rs1126464	rs1126464	chr16:89704365	chr16:89637957	C	G	Gene expression	NCIT_C16608	GTEx	25954001	Unspecified	2015	Adipose visceral omentum	CDK10	ENSG00000185324.17	-	-0.1713	0.04594	0.0002351	-	313	1	-	GTEx-V7_eQTL_EUR_2017
rs1126464	rs1126464	chr16:89704365	chr16:89637957	C	G	Gene expression	NCIT_C16608	GTEx	25954001	Unspecified	2015	Adrenal gland	CHMP1A	ENSG00000131165.10	-	0.3661	0.0909	9.261e-05	+	175	1	-	GTEx-V7_eQTL_EUR_2017
rs1126464	rs1126464	chr16:89704365	chr16:89637957	C	G	Gene expression	NCIT_C16608	GTEx	25954001	Unspecified	2015	Artery aorta	CHMP1A	ENSG00000131165.10	-	0.3615	0.06584	1.124e-07	+	267	1	-	GTEx-V7_eQTL_EUR_2017
rs1126464	rs1126464	chr16:89704365	chr16:89637957	C	G	Gene expression	NCIT_C16608	GTEx	25954001	Unspecified	2015	Artery aorta	CDK10	ENSG00000185324.17	-	-0.2863	0.05387	2.664e-07	-	267	1	-	GTEx-V7_eQTL_EUR_2017
rs1126464	rs1126464	chr16:89704365	chr16:89637957	C	G	Gene expression	NCIT_C16608	GTEx	25954001	Unspecified	2015	Artery coronary	CDK10	ENSG00000185324.17	-	-0.3065	0.07523	8.516e-05	-	152	1	-	GTEx-V7_eQTL_EUR_2017
rs1126464	rs1126464	chr16:89704365	chr16:89637957	C	G	Gene expression	NCIT_C16608	GTEx	25954001	Unspecified	2015	Artery tibial	CHMP1A	ENSG00000131165.10	-	0.3221	0.04048	3.041e-14	+	388	1	-	GTEx-V7_eQTL_EUR_2017
rs1126464	rs1126464	chr16:89704365	chr16:89637957	C	G	Gene expression	NCIT_C16608	GTEx	25954001	Unspecified	2015	Artery tibial	CDK10	ENSG00000185324.17	-	-0.2774	0.04259	2.852e-10	-	388	1	-	GTEx-V7_eQTL_EUR_2017
rs1126464	rs1126464	chr16:89704365	chr16:89637957	C	G	Gene expression	NCIT_C16608	GTEx	25954001	Unspecified	2015	Artery tibial	DEF8	ENSG00000140995.12	-	0.2048	0.04567	1.018e-05	+	388	1	-	GTEx-V7_eQTL_EUR_2017
rs1126464	rs1126464	chr16:89704365	chr16:89637957	C	G	Gene expression	NCIT_C16608	GTEx	25954001	Unspecified	2015	Artery tibial	GAS8	ENSG00000141013.10	-	0.2079	0.0502	4.411e-05	+	388	1	-	GTEx-V7_eQTL_EUR_2017
rs1126464	rs1126464	chr16:89704365	chr16:89637957	C	G	Gene expression	NCIT_C16608	GTEx	25954001	Unspecified	2015	Brain caudate basal ganglia	CDK10	ENSG00000185324.17	-	-0.2667	0.06853	0.0001623	-	144	1	-	GTEx-V7_eQTL_EUR_2017
rs1126464	rs1126464	chr16:89704365	chr16:89637957	C	G	Gene expression	NCIT_C16608	GTEx	25954001	Unspecified	2015	Brain cerebellar hemisphere	CDK10	ENSG00000185324.17	-	-0.4369	0.08335	8.49e-07	-	125	1	-	GTEx-V7_eQTL_EUR_2017
rs1126464	rs1126464	chr16:89704365	chr16:89637957	C	G	Gene expression	NCIT_C16608	GTEx	25954001	Unspecified	2015	Brain cerebellum	CDK10	ENSG00000185324.17	-	-0.5122	0.07948	2.695e-09	-	154	1	-	GTEx-V7_eQTL_EUR_2017
rs1126464	rs1126464	chr16:89704365	chr16:89637957	C	G	Gene expression	NCIT_C16608	GTEx	25954001	Unspecified	2015	Brain hippocampus	CDK10	ENSG00000185324.17	-	-0.2744	0.06592	7.226e-05	-	111	1	-	GTEx-V7_eQTL_EUR_2017
rs1126464	rs1126464	chr16:89704365	chr16:89637957	C	G	Gene expression	NCIT_C16608	GTEx	25954001	Unspecified	2015	Breast mammary tissue	CHMP1A	ENSG00000131165.10	-	0.244	0.06098	8.883e-05	+	251	1	-	GTEx-V7_eQTL_EUR_2017
rs1126464	rs1126464	chr16:89704365	chr16:89637957	C	G	Gene expression	NCIT_C16608	GTEx	25954001	Unspecified	2015	Breast mammary tissue	CDK10	ENSG00000185324.17	-	-0.2305	0.05813	0.0001023	-	251	1	-	GTEx-V7_eQTL_EUR_2017
rs1126464	rs1126464	chr16:89704365	chr16:89637957	C	G	Gene expression	NCIT_C16608	GTEx	25954001	Unspecified	2015	Cells transformed fibroblasts	CHMP1A	ENSG00000131165.10	-	0.278	0.05771	2.532e-06	+	300	1	-	GTEx-V7_eQTL_EUR_2017
rs1126464	rs1126464	chr16:89704365	chr16:89637957	C	G	Gene expression	NCIT_C16608	GTEx	25954001	Unspecified	2015	Colon sigmoid	CHMP1A	ENSG00000131165.10	-	0.3348	0.07882	3.6e-05	+	203	1	-	GTEx-V7_eQTL_EUR_2017
rs1126464	rs1126464	chr16:89704365	chr16:89637957	C	G	Gene expression	NCIT_C16608	GTEx	25954001	Unspecified	2015	Colon sigmoid	CDK10	ENSG00000185324.17	-	-0.2661	0.05664	5.495e-06	-	203	1	-	GTEx-V7_eQTL_EUR_2017
rs1126464	rs1126464	chr16:89704365	chr16:89637957	C	G	Gene expression	NCIT_C16608	GTEx	25954001	Unspecified	2015	Colon transverse	CHMP1A	ENSG00000131165.10	-	0.1511	0.04133	0.0003249	+	246	1	-	GTEx-V7_eQTL_EUR_2017
rs1126464	rs1126464	chr16:89704365	chr16:89637957	C	G	Gene expression	NCIT_C16608	GTEx	25954001	Unspecified	2015	Colon transverse	DEF8	ENSG00000140995.12	-	0.151	0.04072	0.0002668	+	246	1	-	GTEx-V7_eQTL_EUR_2017
rs1126464	rs1126464	chr16:89704365	chr16:89637957	C	G	Gene expression	NCIT_C16608	GTEx	25954001	Unspecified	2015	Esophagus gastroesophageal junction	CHMP1A	ENSG00000131165.10	-	0.3704	0.06285	1.88e-08	+	213	1	-	GTEx-V7_eQTL_EUR_2017
rs1126464	rs1126464	chr16:89704365	chr16:89637957	C	G	Gene expression	NCIT_C16608	GTEx	25954001	Unspecified	2015	Esophagus gastroesophageal junction	CDK10	ENSG00000185324.17	-	-0.3172	0.06298	1.171e-06	-	213	1	-	GTEx-V7_eQTL_EUR_2017
rs1126464	rs1126464	chr16:89704365	chr16:89637957	C	G	Gene expression	NCIT_C16608	GTEx	25954001	Unspecified	2015	Esophagus mucosa	CPNE7	ENSG00000178773.10	-	-0.2846	0.06067	4.179e-06	-	358	1	-	GTEx-V7_eQTL_EUR_2017
rs1126464	rs1126464	chr16:89704365	chr16:89637957	C	G	Gene expression	NCIT_C16608	GTEx	25954001	Unspecified	2015	Esophagus mucosa	CHMP1A	ENSG00000131165.10	-	0.1952	0.03261	6.295e-09	+	358	1	-	GTEx-V7_eQTL_EUR_2017
rs1126464	rs1126464	chr16:89704365	chr16:89637957	C	G	Gene expression	NCIT_C16608	GTEx	25954001	Unspecified	2015	Esophagus mucosa	CDK10	ENSG00000185324.17	-	-0.1919	0.03332	2.164e-08	-	358	1	-	GTEx-V7_eQTL_EUR_2017
rs1126464	rs1126464	chr16:89704365	chr16:89637957	C	G	Gene expression	NCIT_C16608	GTEx	25954001	Unspecified	2015	Esophagus mucosa	ZNF276	ENSG00000158805.7	-	0.1243	0.03188	0.0001191	+	358	1	-	GTEx-V7_eQTL_EUR_2017
rs1126464	rs1126464	chr16:89704365	chr16:89637957	C	G	Gene expression	NCIT_C16608	GTEx	25954001	Unspecified	2015	Esophagus muscularis	CPNE7	ENSG00000178773.10	-	-0.2372	0.05788	5.459e-05	-	335	1	-	GTEx-V7_eQTL_EUR_2017
rs1126464	rs1126464	chr16:89704365	chr16:89637957	C	G	Gene expression	NCIT_C16608	GTEx	25954001	Unspecified	2015	Esophagus muscularis	CHMP1A	ENSG00000131165.10	-	0.3373	0.05213	4.309e-10	+	335	1	-	GTEx-V7_eQTL_EUR_2017
rs1126464	rs1126464	chr16:89704365	chr16:89637957	C	G	Gene expression	NCIT_C16608	GTEx	25954001	Unspecified	2015	Esophagus muscularis	CDK10	ENSG00000185324.17	-	-0.276	0.04304	6.013e-10	-	335	1	-	GTEx-V7_eQTL_EUR_2017
rs1126464	rs1126464	chr16:89704365	chr16:89637957	C	G	Gene expression	NCIT_C16608	GTEx	25954001	Unspecified	2015	Esophagus muscularis	SPATA2L	ENSG00000158792.11	-	0.184	0.04619	8.63e-05	+	335	1	-	GTEx-V7_eQTL_EUR_2017
rs1126464	rs1126464	chr16:89704365	chr16:89637957	C	G	Gene expression	NCIT_C16608	GTEx	25954001	Unspecified	2015	Esophagus muscularis	VPS9D1	ENSG00000075399.8	-	0.1201	0.02928	5.396e-05	+	335	1	-	GTEx-V7_eQTL_EUR_2017
rs1126464	rs1126464	chr16:89704365	chr16:89637957	C	G	Gene expression	NCIT_C16608	GTEx	25954001	Unspecified	2015	Esophagus muscularis	GAS8	ENSG00000141013.10	-	0.2485	0.06236	8.605e-05	+	335	1	-	GTEx-V7_eQTL_EUR_2017
rs1126464	rs1126464	chr16:89704365	chr16:89637957	C	G	Gene expression	NCIT_C16608	GTEx	25954001	Unspecified	2015	Heart atrial appendage	CDK10	ENSG00000185324.17	-	-0.2157	0.04341	1.385e-06	-	264	1	-	GTEx-V7_eQTL_EUR_2017
rs1126464	rs1126464	chr16:89704365	chr16:89637957	C	G	Gene expression	NCIT_C16608	GTEx	25954001	Unspecified	2015	Heart left ventricle	CDK10	ENSG00000185324.17	-	-0.17	0.03616	4.57e-06	-	272	1	-	GTEx-V7_eQTL_EUR_2017
rs1126464	rs1126464	chr16:89704365	chr16:89637957	C	G	Gene expression	NCIT_C16608	GTEx	25954001	Unspecified	2015	Lung	CHMP1A	ENSG00000131165.10	-	0.2247	0.04902	6.581e-06	+	383	1	-	GTEx-V7_eQTL_EUR_2017
rs1126464	rs1126464	chr16:89704365	chr16:89637957	C	G	Gene expression	NCIT_C16608	GTEx	25954001	Unspecified	2015	Lung	CDK10	ENSG00000185324.17	-	-0.2109	0.03834	7.846e-08	-	383	1	-	GTEx-V7_eQTL_EUR_2017
rs1126464	rs1126464	chr16:89704365	chr16:89637957	C	G	Gene expression	NCIT_C16608	GTEx	25954001	Unspecified	2015	Lung	VPS9D1	ENSG00000075399.8	-	0.1593	0.04038	9.794e-05	+	383	1	-	GTEx-V7_eQTL_EUR_2017
rs1126464	rs1126464	chr16:89704365	chr16:89637957	C	G	Gene expression	NCIT_C16608	GTEx	25954001	Unspecified	2015	Minor salivary gland	URAHP	ENSG00000222019.3	-	0.4732	0.1302	0.0005613	+	85	1	-	GTEx-V7_eQTL_EUR_2017
rs1126464	rs1126464	chr16:89704365	chr16:89637957	C	G	Gene expression	NCIT_C16608	GTEx	25954001	Unspecified	2015	Muscle skeletal	CHMP1A	ENSG00000131165.10	-	0.09244	0.02721	0.000746	+	491	1	-	GTEx-V7_eQTL_EUR_2017
rs1126464	rs1126464	chr16:89704365	chr16:89637957	C	G	Gene expression	NCIT_C16608	GTEx	25954001	Unspecified	2015	Muscle skeletal	CDK10	ENSG00000185324.17	-	-0.2007	0.03221	1.124e-09	-	491	1	-	GTEx-V7_eQTL_EUR_2017
rs1126464	rs1126464	chr16:89704365	chr16:89637957	C	G	Gene expression	NCIT_C16608	GTEx	25954001	Unspecified	2015	Muscle skeletal	DEF8	ENSG00000140995.12	-	0.1339	0.04037	0.0009876	+	491	1	-	GTEx-V7_eQTL_EUR_2017
rs1126464	rs1126464	chr16:89704365	chr16:89637957	C	G	Gene expression	NCIT_C16608	GTEx	25954001	Unspecified	2015	Muscle skeletal	AFG3L1P	ENSG00000223959.4	-	0.146	0.04075	0.0003777	+	491	1	-	GTEx-V7_eQTL_EUR_2017
rs1126464	rs1126464	chr16:89704365	chr16:89637957	C	G	Gene expression	NCIT_C16608	GTEx	25954001	Unspecified	2015	Muscle skeletal	GAS8	ENSG00000141013.10	-	0.1923	0.0574	0.0008824	+	491	1	-	GTEx-V7_eQTL_EUR_2017
rs1126464	rs1126464	chr16:89704365	chr16:89637957	C	G	Gene expression	NCIT_C16608	GTEx	25954001	Unspecified	2015	Nerve tibial	CHMP1A	ENSG00000131165.10	-	0.3678	0.0527	1.985e-11	+	361	1	-	GTEx-V7_eQTL_EUR_2017
rs1126464	rs1126464	chr16:89704365	chr16:89637957	C	G	Gene expression	NCIT_C16608	GTEx	25954001	Unspecified	2015	Nerve tibial	CDK10	ENSG00000185324.17	-	-0.2969	0.04014	1.48e-12	-	361	1	-	GTEx-V7_eQTL_EUR_2017
rs1126464	rs1126464	chr16:89704365	chr16:89637957	C	G	Gene expression	NCIT_C16608	GTEx	25954001	Unspecified	2015	Nerve tibial	VPS9D1	ENSG00000075399.8	-	0.1625	0.03748	1.991e-05	+	361	1	-	GTEx-V7_eQTL_EUR_2017
rs1126464	rs1126464	chr16:89704365	chr16:89637957	C	G	Gene expression	NCIT_C16608	GTEx	25954001	Unspecified	2015	Ovary	CDK10	ENSG00000185324.17	-	-0.3521	0.07766	1.612e-05	-	122	1	-	GTEx-V7_eQTL_EUR_2017
rs1126464	rs1126464	chr16:89704365	chr16:89637957	C	G	Gene expression	NCIT_C16608	GTEx	25954001	Unspecified	2015	Pancreas	CHMP1A	ENSG00000131165.10	-	0.277	0.06695	5.356e-05	+	220	1	-	GTEx-V7_eQTL_EUR_2017
rs1126464	rs1126464	chr16:89704365	chr16:89637957	C	G	Gene expression	NCIT_C16608	GTEx	25954001	Unspecified	2015	Pancreas	CDK10	ENSG00000185324.17	-	-0.2259	0.06042	0.0002469	-	220	1	-	GTEx-V7_eQTL_EUR_2017
rs1126464	rs1126464	chr16:89704365	chr16:89637957	C	G	Gene expression	NCIT_C16608	GTEx	25954001	Unspecified	2015	Pancreas	VPS9D1	ENSG00000075399.8	-	0.2601	0.06378	6.759e-05	+	220	1	-	GTEx-V7_eQTL_EUR_2017
rs1126464	rs1126464	chr16:89704365	chr16:89637957	C	G	Gene expression	NCIT_C16608	GTEx	25954001	Unspecified	2015	Pituitary	CHMP1A	ENSG00000131165.10	-	0.3861	0.0806	4.803e-06	+	157	1	-	GTEx-V7_eQTL_EUR_2017
rs1126464	rs1126464	chr16:89704365	chr16:89637957	C	G	Gene expression	NCIT_C16608	GTEx	25954001	Unspecified	2015	Pituitary	CDK10	ENSG00000185324.17	-	-0.2612	0.05713	1.184e-05	-	157	1	-	GTEx-V7_eQTL_EUR_2017
rs1126464	rs1126464	chr16:89704365	chr16:89637957	C	G	Gene expression	NCIT_C16608	GTEx	25954001	Unspecified	2015	Pituitary	URAHP	ENSG00000222019.3	-	0.2406	0.06698	0.0004778	+	157	1	-	GTEx-V7_eQTL_EUR_2017
rs1126464	rs1126464	chr16:89704365	chr16:89637957	C	G	Gene expression	NCIT_C16608	GTEx	25954001	Unspecified	2015	Prostate	CDK10	ENSG00000185324.17	-	-0.2494	0.06052	7.353e-05	-	132	1	-	GTEx-V7_eQTL_EUR_2017
rs1126464	rs1126464	chr16:89704365	chr16:89637957	C	G	Gene expression	NCIT_C16608	GTEx	25954001	Unspecified	2015	Skin not sun exposed suprapubic	CHMP1A	ENSG00000131165.10	-	0.2943	0.03652	2.156e-14	+	335	1	-	GTEx-V7_eQTL_EUR_2017
rs1126464	rs1126464	chr16:89704365	chr16:89637957	C	G	Gene expression	NCIT_C16608	GTEx	25954001	Unspecified	2015	Skin not sun exposed suprapubic	CDK10	ENSG00000185324.17	-	-0.1965	0.03872	7.083e-07	-	335	1	-	GTEx-V7_eQTL_EUR_2017
rs1126464	rs1126464	chr16:89704365	chr16:89637957	C	G	Gene expression	NCIT_C16608	GTEx	25954001	Unspecified	2015	Skin not sun exposed suprapubic	VPS9D1	ENSG00000075399.8	-	0.1679	0.04517	0.0002438	+	335	1	-	GTEx-V7_eQTL_EUR_2017
rs1126464	rs1126464	chr16:89704365	chr16:89637957	C	G	Gene expression	NCIT_C16608	GTEx	25954001	Unspecified	2015	Skin not sun exposed suprapubic	DEF8	ENSG00000140995.12	-	0.1933	0.03659	2.546e-07	+	335	1	-	GTEx-V7_eQTL_EUR_2017
rs1126464	rs1126464	chr16:89704365	chr16:89637957	C	G	Gene expression	NCIT_C16608	GTEx	25954001	Unspecified	2015	Skin not sun exposed suprapubic	-	ENSG00000260923.1	-	0.302	0.087	0.000598	+	335	1	-	GTEx-V7_eQTL_EUR_2017
rs1126464	rs1126464	chr16:89704365	chr16:89637957	C	G	Gene expression	NCIT_C16608	GTEx	25954001	Unspecified	2015	Skin sun exposed lower leg	CPNE7	ENSG00000178773.10	-	-0.2232	0.06631	0.0008463	-	414	1	-	GTEx-V7_eQTL_EUR_2017
rs1126464	rs1126464	chr16:89704365	chr16:89637957	C	G	Gene expression	NCIT_C16608	GTEx	25954001	Unspecified	2015	Skin sun exposed lower leg	CHMP1A	ENSG00000131165.10	-	0.2781	0.03227	2.437e-16	+	414	1	-	GTEx-V7_eQTL_EUR_2017
rs1126464	rs1126464	chr16:89704365	chr16:89637957	C	G	Gene expression	NCIT_C16608	GTEx	25954001	Unspecified	2015	Skin sun exposed lower leg	CDK10	ENSG00000185324.17	-	-0.2194	0.03538	1.603e-09	-	414	1	-	GTEx-V7_eQTL_EUR_2017
rs1126464	rs1126464	chr16:89704365	chr16:89637957	C	G	Gene expression	NCIT_C16608	GTEx	25954001	Unspecified	2015	Skin sun exposed lower leg	SPATA2L	ENSG00000158792.11	-	0.164	0.03327	1.277e-06	+	414	1	-	GTEx-V7_eQTL_EUR_2017
rs1126464	rs1126464	chr16:89704365	chr16:89637957	C	G	Gene expression	NCIT_C16608	GTEx	25954001	Unspecified	2015	Skin sun exposed lower leg	VPS9D1	ENSG00000075399.8	-	0.1651	0.03799	1.825e-05	+	414	1	-	GTEx-V7_eQTL_EUR_2017
rs1126464	rs1126464	chr16:89704365	chr16:89637957	C	G	Gene expression	NCIT_C16608	GTEx	25954001	Unspecified	2015	Skin sun exposed lower leg	DEF8	ENSG00000140995.12	-	0.1565	0.0373	3.462e-05	+	414	1	-	GTEx-V7_eQTL_EUR_2017
rs1126464	rs1126464	chr16:89704365	chr16:89637957	C	G	Gene expression	NCIT_C16608	GTEx	25954001	Unspecified	2015	Small intestine terminal ileum	CHMP1A	ENSG00000131165.10	-	0.2488	0.0506	3.44e-06	+	122	1	-	GTEx-V7_eQTL_EUR_2017
rs1126464	rs1126464	chr16:89704365	chr16:89637957	C	G	Gene expression	NCIT_C16608	GTEx	25954001	Unspecified	2015	Small intestine terminal ileum	VPS9D1	ENSG00000075399.8	-	0.3198	0.07811	8.595e-05	+	122	1	-	GTEx-V7_eQTL_EUR_2017
rs1126464	rs1126464	chr16:89704365	chr16:89637957	C	G	Gene expression	NCIT_C16608	GTEx	25954001	Unspecified	2015	Testis	CDK10	ENSG00000185324.17	-	-0.2724	0.05524	1.798e-06	-	225	1	-	GTEx-V7_eQTL_EUR_2017
rs1126464	rs1126464	chr16:89704365	chr16:89637957	C	G	Gene expression	NCIT_C16608	GTEx	25954001	Unspecified	2015	Testis	MC1R	ENSG00000258839.2	-	-0.2361	0.0663	0.0004688	-	225	1	-	GTEx-V7_eQTL_EUR_2017
rs1126464	rs1126464	chr16:89704365	chr16:89637957	C	G	Gene expression	NCIT_C16608	GTEx	25954001	Unspecified	2015	Testis	-	ENSG00000261172.1	-	-0.3475	0.09785	0.0004846	-	225	1	-	GTEx-V7_eQTL_EUR_2017
rs1126464	rs1126464	chr16:89704365	chr16:89637957	C	G	Gene expression	NCIT_C16608	GTEx	25954001	Unspecified	2015	Thyroid	CPNE7	ENSG00000178773.10	-	-0.2141	0.06229	0.0006637	-	399	1	-	GTEx-V7_eQTL_EUR_2017
rs1126464	rs1126464	chr16:89704365	chr16:89637957	C	G	Gene expression	NCIT_C16608	GTEx	25954001	Unspecified	2015	Thyroid	CHMP1A	ENSG00000131165.10	-	0.3522	0.06623	1.928e-07	+	399	1	-	GTEx-V7_eQTL_EUR_2017
rs1126464	rs1126464	chr16:89704365	chr16:89637957	C	G	Gene expression	NCIT_C16608	GTEx	25954001	Unspecified	2015	Thyroid	CDK10	ENSG00000185324.17	-	-0.2388	0.03384	1.001e-11	-	399	1	-	GTEx-V7_eQTL_EUR_2017
rs1126464	rs1126464	chr16:89704365	chr16:89637957	C	G	Gene expression	NCIT_C16608	GTEx	25954001	Unspecified	2015	Thyroid	VPS9D1	ENSG00000075399.8	-	0.2284	0.03545	4.157e-10	+	399	1	-	GTEx-V7_eQTL_EUR_2017
rs1126464	rs1126464	chr16:89704365	chr16:89637957	C	G	Gene expression	NCIT_C16608	GTEx	25954001	Unspecified	2015	Thyroid	SPIRE2	ENSG00000204991.6	-	-0.1988	0.05211	0.000162	-	399	1	-	GTEx-V7_eQTL_EUR_2017
rs1126464	rs1126464	chr16:89704365	chr16:89637957	C	G	Gene expression	NCIT_C16608	GTEx	25954001	Unspecified	2015	Uterus	SNAI3	ENSG00000185669.5	-	0.5856	0.1666	0.0007309	+	101	1	-	GTEx-V7_eQTL_EUR_2017
rs1126464	rs1126464	chr16:89704365	chr16:89637957	C	G	Gene expression	NCIT_C16608	GTEx	25954001	Unspecified	2015	Uterus	CDK10	ENSG00000185324.17	-	-0.2848	0.07153	0.0001514	-	101	1	-	GTEx-V7_eQTL_EUR_2017
rs1126464	rs1126464	chr16:89704365	chr16:89637957	C	G	Gene expression	NCIT_C16608	GTEx	25954001	Unspecified	2015	Whole blood	CHMP1A	ENSG00000131165.10	-	0.1043	0.0212	1.423e-06	+	369	1	-	GTEx-V7_eQTL_EUR_2017
rs1126464	rs1126464	chr16:89704365	chr16:89637957	C	G	Gene expression	NCIT_C16608	GTEx	25954001	Unspecified	2015	Whole blood	CDK10	ENSG00000185324.17	-	-0.2205	0.02986	1.506e-12	-	369	1	-	GTEx-V7_eQTL_EUR_2017
rs1126464	rs1126464	chr16:89704365	chr16:89637957	C	G	Gene expression	NCIT_C16608	GTEx	25954001	Unspecified	2015	Whole blood	SPATA2L	ENSG00000158792.11	-	0.1256	0.03287	0.0001616	+	369	1	-	GTEx-V7_eQTL_EUR_2017
rs1126464	rs1126464	chr16:89704365	chr16:89637957	C	G	Gene expression	NCIT_C16608	GTEx	25954001	Unspecified	2015	Whole blood	FANCA	ENSG00000187741.10	-	-0.1869	0.03828	1.691e-06	-	369	1	-	GTEx-V7_eQTL_EUR_2017
rs1126464	rs1126464	chr16:89704365	chr16:89637957	C	G	Exon expression	NCIT_C16608	Geuvadis	24037378	European	2013	Lymphoblastoid cell lines	CPNE7	ENSG00000178773.10	ENSG00000178773.10_89656305_89656359	NA	NA	7.704e-07	NA	462	1	-	Geuvadis_eQTL_EUR_2013
rs1126464	rs1126464	chr16:89704365	chr16:89637957	C	G	Exon expression	NCIT_C16608	Geuvadis	24037378	European	2013	Lymphoblastoid cell lines	CPNE7	ENSG00000178773.10	ENSG00000178773.10_89655083_89655216	NA	NA	2.131e-06	NA	462	1	-	Geuvadis_eQTL_EUR_2013
rs1126464	rs1126464	chr16:89704365	chr16:89637957	C	G	Exon expression	NCIT_C16608	Geuvadis	24037378	European	2013	Lymphoblastoid cell lines	CPNE7	ENSG00000178773.10	ENSG00000178773.10_89662892_89663654	NA	NA	4.074e-08	NA	462	1	-	Geuvadis_eQTL_EUR_2013
rs1126464	rs1126464	chr16:89704365	chr16:89637957	C	G	Exon expression	NCIT_C16608	Geuvadis	24037378	European	2013	Lymphoblastoid cell lines	CPNE7	ENSG00000178773.10	ENSG00000178773.10_89657415_89657466	NA	NA	7.469e-08	NA	462	1	-	Geuvadis_eQTL_EUR_2013
rs1126464	rs1126464	chr16:89704365	chr16:89637957	C	G	Gene expression	NCIT_C16608	Joehanes R	28122634	Mixed	2017	Whole blood	CHMP1A	-	3704896	0.0318	0.00496	1.636e-10	+	5257	1	-	Joehanes-R_eQTL_EUR_2017
rs1126464	rs1126464	chr16:89704365	chr16:89637957	C	G	Gene expression	NCIT_C16608	Joehanes R	28122634	Mixed	2017	Whole blood		-	3674500	0.0647	0.01103	4.789e-09	+	5257	1	-	Joehanes-R_eQTL_EUR_2017
rs1126464	rs1126464	chr16:89704365	chr16:89637957	C	G	Gene expression	NCIT_C16608	Joehanes R	28122634	Mixed	2017	Whole blood	FANCA;ZNF276	-	3704980	-0.0118	0.00293	5.61e-05	-	5257	1	-	Joehanes-R_eQTL_EUR_2017
rs1126464	rs1126464	chr16:89704365	chr16:89637957	C	G	Gene expression	NCIT_C16608	Joehanes R	28122634	Mixed	2017	Whole blood	AFG3L1P;RPL13;CHMP1A;C16orf7	-	3674166	-0.027	0.00679	7.102e-05	-	5257	1	-	Joehanes-R_eQTL_EUR_2017
rs1126464	rs1126464	chr16:89704365	chr16:89637957	C	G	Gene expression	NCIT_C16608	eQTLGen	eQTLGen	European	2018	Whole blood	CDK10	ENSG00000185324	-	NA	NA	4.11e-79	-	21891	22	-	eQTLGen_eQTL_EUR_2018
rs1126464	rs1126464	chr16:89704365	chr16:89637957	C	G	Gene expression	NCIT_C16608	eQTLGen	eQTLGen	European	2018	Whole blood	SPATA2L	ENSG00000158792	-	NA	NA	2.18e-76	+	25523	26	-	eQTLGen_eQTL_EUR_2018
rs1126464	rs1126464	chr16:89704365	chr16:89637957	C	G	Gene expression	NCIT_C16608	eQTLGen	eQTLGen	European	2018	Whole blood	VPS9D1	ENSG00000075399	-	NA	NA	1.79e-53	+	19529	24	-	eQTLGen_eQTL_EUR_2018
rs1126464	rs1126464	chr16:89704365	chr16:89637957	C	G	Gene expression	NCIT_C16608	eQTLGen	eQTLGen	European	2018	Whole blood	MC1R	ENSG00000258839	-	NA	NA	5.3e-48	-	25523	26	-	eQTLGen_eQTL_EUR_2018
rs1126464	rs1126464	chr16:89704365	chr16:89637957	C	G	Gene expression	NCIT_C16608	eQTLGen	eQTLGen	European	2018	Whole blood	RP11-356C4.5	ENSG00000261172	-	NA	NA	7.5e-39	-	4655	11	-	eQTLGen_eQTL_EUR_2018
rs1126464	rs1126464	chr16:89704365	chr16:89637957	C	G	Gene expression	NCIT_C16608	eQTLGen	eQTLGen	European	2018	Whole blood	CHMP1A	ENSG00000131165	-	NA	NA	1.74e-26	+	25523	26	-	eQTLGen_eQTL_EUR_2018
rs1126464	rs1126464	chr16:89704365	chr16:89637957	C	G	Gene expression	NCIT_C16608	eQTLGen	eQTLGen	European	2018	Whole blood	FANCA	ENSG00000187741	-	NA	NA	5.81e-24	-	20448	25	-	eQTLGen_eQTL_EUR_2018
rs1126464	rs1126464	chr16:89704365	chr16:89637957	C	G	Gene expression	NCIT_C16608	eQTLGen	eQTLGen	European	2018	Whole blood	FAM157C	ENSG00000260528	-	NA	NA	4.6e-16	-	4655	11	-	eQTLGen_eQTL_EUR_2018
rs1126464	rs1126464	chr16:89704365	chr16:89637957	C	G	Gene expression	NCIT_C16608	eQTLGen	eQTLGen	European	2018	Whole blood	RPL13	ENSG00000167526	-	NA	NA	3.28e-15	-	20234	24	-	eQTLGen_eQTL_EUR_2018
rs1126464	rs1126464	chr16:89704365	chr16:89637957	C	G	Gene expression	NCIT_C16608	eQTLGen	eQTLGen	European	2018	Whole blood	SPIRE2	ENSG00000204991	-	NA	NA	1.57e-12	+	20448	25	-	eQTLGen_eQTL_EUR_2018
rs1126464	rs1126464	chr16:89704365	chr16:89637957	C	G	Gene expression	NCIT_C16608	eQTLGen	eQTLGen	European	2018	Whole blood	PIEZO1	ENSG00000103335	-	NA	NA	7.55e-12	+	19529	24	-	eQTLGen_eQTL_EUR_2018
rs1126464	rs1126464	chr16:89704365	chr16:89637957	C	G	Gene expression	NCIT_C16608	eQTLGen	eQTLGen	European	2018	Whole blood	SPG7	ENSG00000197912	-	NA	NA	2.35e-11	-	25523	26	-	eQTLGen_eQTL_EUR_2018
rs1126464	rs1126464	chr16:89704365	chr16:89637957	C	G	Gene expression	NCIT_C16608	eQTLGen	eQTLGen	European	2018	Whole blood	DEF8	ENSG00000140995	-	NA	NA	8.1e-10	+	25523	26	-	eQTLGen_eQTL_EUR_2018
rs1126464	rs1126464	chr16:89704365	chr16:89637957	C	G	Gene expression	NCIT_C16608	eQTLGen	eQTLGen	European	2018	Whole blood	RP11-368I7.2	ENSG00000261373	-	NA	NA	2.3e-09	+	15624	18	-	eQTLGen_eQTL_EUR_2018
rs1126464	rs1126464	chr16:89704365	chr16:89637957	C	G	Gene expression	NCIT_C16608	eQTLGen	eQTLGen	European	2018	Whole blood	CENPBD1	ENSG00000177946	-	NA	NA	4.75e-09	+	21677	21	-	eQTLGen_eQTL_EUR_2018
rs1126464	rs1126464	chr16:89704365	chr16:89637957	C	G	Gene expression	NCIT_C16608	eQTLGen	eQTLGen	European	2018	Whole blood	DBNDD1	ENSG00000003249	-	NA	NA	1.59e-08	-	25523	26	-	eQTLGen_eQTL_EUR_2018
rs1126464	rs1126464	chr16:89704365	chr16:89637957	C	G	Gene expression	NCIT_C16608	eQTLGen	eQTLGen	European	2018	Whole blood	GAS8	ENSG00000141013	-	NA	NA	2.83e-08	+	25523	26	-	eQTLGen_eQTL_EUR_2018
rs1126464	rs1126464	chr16:89704365	chr16:89637957	C	G	Gene expression	NCIT_C16608	eQTLGen	eQTLGen	European	2018	Whole blood	AC137932.5	ENSG00000260279	-	NA	NA	8.81e-07	+	4655	11	-	eQTLGen_eQTL_EUR_2018
rs1126464	rs1126464	chr16:89704365	chr16:89637957	C	G	Gene expression	NCIT_C16608	eQTLGen	eQTLGen	European	2018	Whole blood	CPNE7	ENSG00000178773	-	NA	NA	1.4e-06	-	25464	25	-	eQTLGen_eQTL_EUR_2018
rs1126464	rs1126464	chr16:89704365	chr16:89637957	C	G	Gene expression	NCIT_C16608	eQTLGen	eQTLGen	European	2018	Whole blood	C16orf55	ENSG00000167523	-	NA	NA	1.68e-06	-	20448	25	-	eQTLGen_eQTL_EUR_2018
rs1126464	rs1126464	chr16:89704365	chr16:89637957	C	G	Gene expression	NCIT_C16608	eQTLGen	eQTLGen	European	2018	Whole blood	RNF166	ENSG00000158717	-	NA	NA	6.24e-05	+	25523	26	-	eQTLGen_eQTL_EUR_2018
rs1126464	rs1126464	chr16:89704365	chr16:89637957	C	G	Gene expression	NCIT_C16608	eQTLGen	eQTLGen	European	2018	Whole blood	AFG3L1P	ENSG00000223959	-	NA	NA	0.000758	+	20234	24	-	eQTLGen_eQTL_EUR_2018
rs1126464	rs1126464	chr16:89704365	chr16:89637957	C	G	Gene expression	NCIT_C16608	Fairfax B	22446964	European	2012	B cells	CBFA2T3	-	-	NA	NA	0.0002238	NA	288	1	-	eQTL_2017
rs1126464	rs1126464	chr16:89704365	chr16:89637957	C	G	Gene expression	NCIT_C16608	Hao K	23209423	European	2012	Lung	CPNE7	-	100157481_TGI_at	NA	NA	5.6e-05	NA	1111	1	-	eQTL_2017
rs1126464	rs1126464	chr16:89704365	chr16:89637957	C	G	Gene expression	NCIT_C16608	Fairfax B	24604202	European	2014	Blood	CHMP1A	-	-	NA	NA	0.003487	NA	432	1	-	eQTL_2017
rs1126464	rs1126464	chr16:89704365	chr16:89637957	C	G	Gene expression	NCIT_C16608	Fairfax B	24604202	European	2014	Blood	C16ORF7	-	-	NA	NA	0.0007116	NA	432	1	-	eQTL_2017
rs1126464	rs1126464	chr16:89704365	chr16:89637957	C	G	Gene expression	NCIT_C16608	Fairfax B	24604202	European	2014	Blood	SPATA2L	-	-	NA	NA	6.52e-05	NA	432	1	-	eQTL_2017
rs1126464	rs1126464	chr16:89704365	chr16:89637957	C	G	Gene expression	NCIT_C16608	Fairfax B	24604202	European	2014	Blood	CDK10	-	-	NA	NA	6.98e-12	NA	432	1	-	eQTL_2017
rs114076575	rs114076575	chr2:45762607	chr2:45535468	A	T	Gene expression	NCIT_C16608	GTEx	25954001	Unspecified	2015	Cells transformed fibroblasts	SRBD1	ENSG00000068784.8	-	0.4372	0.1288	0.0008086	+	272	1	-	GTEx-V6p_eQTL_EUR_2016
rs114076575	rs114076575	chr2:45762607	chr2:45535468	A	T	Gene expression	NCIT_C16608	GTEx	25954001	Unspecified	2015	Cells transformed fibroblasts	SRBD1	ENSG00000068784.8	-	0.3552	0.09381	0.0001918	+	300	1	-	GTEx-V7_eQTL_EUR_2017
rs114076575	rs114076575	chr2:45762607	chr2:45535468	A	T	Gene expression	NCIT_C16608	GTEx	25954001	Unspecified	2015	Testis	SIX3-AS1	ENSG00000236502.1	-	-0.5415	0.1613	0.0009539	-	225	1	-	GTEx-V7_eQTL_EUR_2017
rs114076575	rs114076575	chr2:45762607	chr2:45535468	A	T	Gene expression	NCIT_C16608	Joehanes R	28122634	Mixed	2017	Whole blood	C9orf139	-	3195102	0.0451	0.01057	2.023e-05	+	5257	1	-	Joehanes-R_eQTL_EUR_2017
rs114076575	rs114076575	chr2:45762607	chr2:45535468	A	T	Gene expression	NCIT_C16608	Joehanes R	28122634	Mixed	2017	Whole blood	BCL10;LOC646626	-	2420808	-0.0381	0.00949	6.073e-05	-	5257	1	-	Joehanes-R_eQTL_EUR_2017
rs11456119	rs11456119	chr7:95718496	chr7:96089184	-	A	Gene expression	NCIT_C16608	GTEx	25954001	Unspecified	2015	Small intestine terminal ileum	DYNC1I1	ENSG00000158560.10	-	NA	NA	6.184e-05	NA	77	1	-	GTEx-V6p_eQTL_EUR_2016
rs11456119	rs11456119	chr7:95718496	chr7:96089184	-	A	Gene expression	NCIT_C16608	Joehanes R	28122634	Mixed	2017	Whole blood	SLC25A13	-	3062193	NA	NA	3.378e-10	NA	5257	1	-	Joehanes-R_eQTL_EUR_2017
rs11456119	rs11456119	chr7:95718496	chr7:96089184	-	A	Gene expression	NCIT_C16608	Joehanes R	28122634	Mixed	2017	Whole blood	ERRFI1	-	2395177	NA	NA	4.795e-05	NA	5257	1	-	Joehanes-R_eQTL_EUR_2017
rs1149620	rs1149620	chr11:76506572	chr11:76795528	A	T	Gene expression	NCIT_C16608	BIOSQTL	27918533	European	2017	Whole blood	AP001189.4	ENSG00000236304	ENSG00000236304	NA	NA	8.032e-07	+	2116	1	-	BIOSQTL_eQTL_EUR_2017
rs1149620	rs1149620	chr11:76506572	chr11:76795528	A	T	Gene expression	NCIT_C16608	BIOSQTL	27918533	European	2017	Whole blood	LRRC32;AP001189.4	ENSG00000137507;ENSG00000236304	ENSG00000137507;ENSG00000236304	NA	NA	4.582e-05	+	2116	1	-	BIOSQTL_eQTL_EUR_2017
rs1149620	rs1149620	chr11:76506572	chr11:76795528	A	T	Gene expression	NCIT_C16608	GTEx	25954001	Unspecified	2015	Adipose subcutaneous	GUCY2EP	ENSG00000204529.3	-	0.6171	0.07221	1.17e-15	+	298	1	-	GTEx-V6p_eQTL_EUR_2016
rs1149620	rs1149620	chr11:76506572	chr11:76795528	A	T	Gene expression	NCIT_C16608	GTEx	25954001	Unspecified	2015	Adipose subcutaneous	-	ENSG00000254632.1	-	0.58	0.06783	1.134e-15	+	298	1	-	GTEx-V6p_eQTL_EUR_2016
rs1149620	rs1149620	chr11:76506572	chr11:76795528	A	T	Gene expression	NCIT_C16608	GTEx	25954001	Unspecified	2015	Adipose subcutaneous	-	ENSG00000254761.1	-	0.6181	0.06713	1.244e-17	+	298	1	-	GTEx-V6p_eQTL_EUR_2016
rs1149620	rs1149620	chr11:76506572	chr11:76795528	A	T	Gene expression	NCIT_C16608	GTEx	25954001	Unspecified	2015	Adipose subcutaneous	-	ENSG00000255100.1	-	0.312	0.06098	6.142e-07	+	298	1	-	GTEx-V6p_eQTL_EUR_2016
rs1149620	rs1149620	chr11:76506572	chr11:76795528	A	T	Gene expression	NCIT_C16608	GTEx	25954001	Unspecified	2015	Adipose visceral omentum	GUCY2EP	ENSG00000204529.3	-	0.3295	0.09356	0.00057	+	185	1	-	GTEx-V6p_eQTL_EUR_2016
rs1149620	rs1149620	chr11:76506572	chr11:76795528	A	T	Gene expression	NCIT_C16608	GTEx	25954001	Unspecified	2015	Adipose visceral omentum	-	ENSG00000254632.1	-	0.3367	0.09092	0.0002998	+	185	1	-	GTEx-V6p_eQTL_EUR_2016
rs1149620	rs1149620	chr11:76506572	chr11:76795528	A	T	Gene expression	NCIT_C16608	GTEx	25954001	Unspecified	2015	Adipose visceral omentum	-	ENSG00000254761.1	-	0.4082	0.08249	2.012e-06	+	185	1	-	GTEx-V6p_eQTL_EUR_2016
rs1149620	rs1149620	chr11:76506572	chr11:76795528	A	T	Gene expression	NCIT_C16608	GTEx	25954001	Unspecified	2015	Artery coronary	-	ENSG00000261578.1	-	0.2835	0.07384	0.000221	+	118	1	-	GTEx-V6p_eQTL_EUR_2016
rs1149620	rs1149620	chr11:76506572	chr11:76795528	A	T	Gene expression	NCIT_C16608	GTEx	25954001	Unspecified	2015	Brain caudate basal ganglia	TSKU	ENSG00000182704.6	-	-0.3234	0.08162	0.000163	-	100	1	-	GTEx-V6p_eQTL_EUR_2016
rs1149620	rs1149620	chr11:76506572	chr11:76795528	A	T	Gene expression	NCIT_C16608	GTEx	25954001	Unspecified	2015	Breast mammary tissue	-	ENSG00000254632.1	-	0.3681	0.08324	1.891e-05	+	183	1	-	GTEx-V6p_eQTL_EUR_2016
rs1149620	rs1149620	chr11:76506572	chr11:76795528	A	T	Gene expression	NCIT_C16608	GTEx	25954001	Unspecified	2015	Breast mammary tissue	-	ENSG00000254761.1	-	0.5377	0.09437	6.479e-08	+	183	1	-	GTEx-V6p_eQTL_EUR_2016
rs1149620	rs1149620	chr11:76506572	chr11:76795528	A	T	Gene expression	NCIT_C16608	GTEx	25954001	Unspecified	2015	Breast mammary tissue	-	ENSG00000255100.1	-	0.3655	0.07969	9.597e-06	+	183	1	-	GTEx-V6p_eQTL_EUR_2016
rs1149620	rs1149620	chr11:76506572	chr11:76795528	A	T	Gene expression	NCIT_C16608	GTEx	25954001	Unspecified	2015	Cells transformed fibroblasts	TSKU	ENSG00000182704.6	-	-0.1452	0.04224	0.0006994	-	272	1	-	GTEx-V6p_eQTL_EUR_2016
rs1149620	rs1149620	chr11:76506572	chr11:76795528	A	T	Gene expression	NCIT_C16608	GTEx	25954001	Unspecified	2015	Cells transformed fibroblasts	-	ENSG00000261578.1	-	0.2711	0.05689	3.336e-06	+	272	1	-	GTEx-V6p_eQTL_EUR_2016
rs1149620	rs1149620	chr11:76506572	chr11:76795528	A	T	Gene expression	NCIT_C16608	GTEx	25954001	Unspecified	2015	Esophagus mucosa	TSKU	ENSG00000182704.6	-	-0.2682	0.06222	2.53e-05	-	241	1	-	GTEx-V6p_eQTL_EUR_2016
rs1149620	rs1149620	chr11:76506572	chr11:76795528	A	T	Gene expression	NCIT_C16608	GTEx	25954001	Unspecified	2015	Esophagus mucosa	-	ENSG00000255100.1	-	0.4833	0.07715	2.185e-09	+	241	1	-	GTEx-V6p_eQTL_EUR_2016
rs1149620	rs1149620	chr11:76506572	chr11:76795528	A	T	Gene expression	NCIT_C16608	GTEx	25954001	Unspecified	2015	Liver	GUCY2EP	ENSG00000204529.3	-	0.4015	0.1079	0.000381	+	97	1	-	GTEx-V6p_eQTL_EUR_2016
rs1149620	rs1149620	chr11:76506572	chr11:76795528	A	T	Gene expression	NCIT_C16608	GTEx	25954001	Unspecified	2015	Liver	-	ENSG00000254761.1	-	0.4369	0.1185	0.000427	+	97	1	-	GTEx-V6p_eQTL_EUR_2016
rs1149620	rs1149620	chr11:76506572	chr11:76795528	A	T	Gene expression	NCIT_C16608	GTEx	25954001	Unspecified	2015	Lung	-	ENSG00000254761.1	-	0.2876	0.07782	0.0002725	+	278	1	-	GTEx-V6p_eQTL_EUR_2016
rs1149620	rs1149620	chr11:76506572	chr11:76795528	A	T	Gene expression	NCIT_C16608	GTEx	25954001	Unspecified	2015	Nerve tibial	GUCY2EP	ENSG00000204529.3	-	0.3238	0.08609	0.0002185	+	256	1	-	GTEx-V6p_eQTL_EUR_2016
rs1149620	rs1149620	chr11:76506572	chr11:76795528	A	T	Gene expression	NCIT_C16608	GTEx	25954001	Unspecified	2015	Nerve tibial	-	ENSG00000254632.1	-	0.4033	0.08237	1.922e-06	+	256	1	-	GTEx-V6p_eQTL_EUR_2016
rs1149620	rs1149620	chr11:76506572	chr11:76795528	A	T	Gene expression	NCIT_C16608	GTEx	25954001	Unspecified	2015	Nerve tibial	-	ENSG00000254761.1	-	0.5146	0.08086	1.173e-09	+	256	1	-	GTEx-V6p_eQTL_EUR_2016
rs1149620	rs1149620	chr11:76506572	chr11:76795528	A	T	Gene expression	NCIT_C16608	GTEx	25954001	Unspecified	2015	Nerve tibial	-	ENSG00000255100.1	-	0.2544	0.06761	0.0002168	+	256	1	-	GTEx-V6p_eQTL_EUR_2016
rs1149620	rs1149620	chr11:76506572	chr11:76795528	A	T	Gene expression	NCIT_C16608	GTEx	25954001	Unspecified	2015	Pancreas	TSKU	ENSG00000182704.6	-	-0.359	0.09276	0.0001835	-	149	1	-	GTEx-V6p_eQTL_EUR_2016
rs1149620	rs1149620	chr11:76506572	chr11:76795528	A	T	Gene expression	NCIT_C16608	GTEx	25954001	Unspecified	2015	Skin not sun exposed suprapubic	GUCY2EP	ENSG00000204529.3	-	0.3596	0.0935	0.0001737	+	196	1	-	GTEx-V6p_eQTL_EUR_2016
rs1149620	rs1149620	chr11:76506572	chr11:76795528	A	T	Gene expression	NCIT_C16608	GTEx	25954001	Unspecified	2015	Skin not sun exposed suprapubic	-	ENSG00000254761.1	-	0.3672	0.09171	9.542e-05	+	196	1	-	GTEx-V6p_eQTL_EUR_2016
rs1149620	rs1149620	chr11:76506572	chr11:76795528	A	T	Gene expression	NCIT_C16608	GTEx	25954001	Unspecified	2015	Skin not sun exposed suprapubic	-	ENSG00000255100.1	-	0.3586	0.07241	1.862e-06	+	196	1	-	GTEx-V6p_eQTL_EUR_2016
rs1149620	rs1149620	chr11:76506572	chr11:76795528	A	T	Gene expression	NCIT_C16608	GTEx	25954001	Unspecified	2015	Skin sun exposed lower leg	TSKU	ENSG00000182704.6	-	-0.2534	0.05319	3.15e-06	-	302	1	-	GTEx-V6p_eQTL_EUR_2016
rs1149620	rs1149620	chr11:76506572	chr11:76795528	A	T	Gene expression	NCIT_C16608	GTEx	25954001	Unspecified	2015	Skin sun exposed lower leg	-	ENSG00000254632.1	-	0.2898	0.07701	0.0002079	+	302	1	-	GTEx-V6p_eQTL_EUR_2016
rs1149620	rs1149620	chr11:76506572	chr11:76795528	A	T	Gene expression	NCIT_C16608	GTEx	25954001	Unspecified	2015	Skin sun exposed lower leg	-	ENSG00000255100.1	-	0.3947	0.06602	7.408e-09	+	302	1	-	GTEx-V6p_eQTL_EUR_2016
rs1149620	rs1149620	chr11:76506572	chr11:76795528	A	T	Gene expression	NCIT_C16608	GTEx	25954001	Unspecified	2015	Thyroid	GUCY2EP	ENSG00000204529.3	-	0.305	0.07782	0.0001167	+	278	1	-	GTEx-V6p_eQTL_EUR_2016
rs1149620	rs1149620	chr11:76506572	chr11:76795528	A	T	Gene expression	NCIT_C16608	GTEx	25954001	Unspecified	2015	Thyroid	-	ENSG00000254761.1	-	0.4507	0.07508	7.281e-09	+	278	1	-	GTEx-V6p_eQTL_EUR_2016
rs1149620	rs1149620	chr11:76506572	chr11:76795528	A	T	Gene expression	NCIT_C16608	GTEx	25954001	Unspecified	2015	Adipose subcutaneous	GUCY2EP	ENSG00000204529.3	-	0.5332	0.06369	1.83e-15	+	385	1	-	GTEx-V7_eQTL_EUR_2017
rs1149620	rs1149620	chr11:76506572	chr11:76795528	A	T	Gene expression	NCIT_C16608	GTEx	25954001	Unspecified	2015	Adipose subcutaneous	-	ENSG00000254761.1	-	0.5711	0.05662	6.15e-21	+	385	1	-	GTEx-V7_eQTL_EUR_2017
rs1149620	rs1149620	chr11:76506572	chr11:76795528	A	T	Gene expression	NCIT_C16608	GTEx	25954001	Unspecified	2015	Adipose subcutaneous	-	ENSG00000254632.1	-	0.4911	0.05752	5.743e-16	+	385	1	-	GTEx-V7_eQTL_EUR_2017
rs1149620	rs1149620	chr11:76506572	chr11:76795528	A	T	Gene expression	NCIT_C16608	GTEx	25954001	Unspecified	2015	Adipose subcutaneous	-	ENSG00000255100.1	-	0.3252	0.05653	2.071e-08	+	385	1	-	GTEx-V7_eQTL_EUR_2017
rs1149620	rs1149620	chr11:76506572	chr11:76795528	A	T	Gene expression	NCIT_C16608	GTEx	25954001	Unspecified	2015	Adipose visceral omentum	GUCY2EP	ENSG00000204529.3	-	0.4163	0.07309	3.314e-08	+	313	1	-	GTEx-V7_eQTL_EUR_2017
rs1149620	rs1149620	chr11:76506572	chr11:76795528	A	T	Gene expression	NCIT_C16608	GTEx	25954001	Unspecified	2015	Adipose visceral omentum	-	ENSG00000254761.1	-	0.4386	0.06315	2.993e-11	+	313	1	-	GTEx-V7_eQTL_EUR_2017
rs1149620	rs1149620	chr11:76506572	chr11:76795528	A	T	Gene expression	NCIT_C16608	GTEx	25954001	Unspecified	2015	Adipose visceral omentum	-	ENSG00000254632.1	-	0.4919	0.06244	9.05e-14	+	313	1	-	GTEx-V7_eQTL_EUR_2017
rs1149620	rs1149620	chr11:76506572	chr11:76795528	A	T	Gene expression	NCIT_C16608	GTEx	25954001	Unspecified	2015	Adipose visceral omentum	-	ENSG00000255100.1	-	0.2739	0.06355	2.321e-05	+	313	1	-	GTEx-V7_eQTL_EUR_2017
rs1149620	rs1149620	chr11:76506572	chr11:76795528	A	T	Gene expression	NCIT_C16608	GTEx	25954001	Unspecified	2015	Brain nucleus accumbens basal ganglia	TSKU	ENSG00000182704.6	-	-0.2818	0.07878	0.0005213	-	130	1	-	GTEx-V7_eQTL_EUR_2017
rs1149620	rs1149620	chr11:76506572	chr11:76795528	A	T	Gene expression	NCIT_C16608	GTEx	25954001	Unspecified	2015	Brain putamen basal ganglia	TSKU	ENSG00000182704.6	-	-0.254	0.06873	0.0003792	-	111	1	-	GTEx-V7_eQTL_EUR_2017
rs1149620	rs1149620	chr11:76506572	chr11:76795528	A	T	Gene expression	NCIT_C16608	GTEx	25954001	Unspecified	2015	Breast mammary tissue	GUCY2EP	ENSG00000204529.3	-	0.4287	0.08625	1.435e-06	+	251	1	-	GTEx-V7_eQTL_EUR_2017
rs1149620	rs1149620	chr11:76506572	chr11:76795528	A	T	Gene expression	NCIT_C16608	GTEx	25954001	Unspecified	2015	Breast mammary tissue	-	ENSG00000254761.1	-	0.5238	0.07912	3.269e-10	+	251	1	-	GTEx-V7_eQTL_EUR_2017
rs1149620	rs1149620	chr11:76506572	chr11:76795528	A	T	Gene expression	NCIT_C16608	GTEx	25954001	Unspecified	2015	Breast mammary tissue	-	ENSG00000254632.1	-	0.43	0.07133	7.939e-09	+	251	1	-	GTEx-V7_eQTL_EUR_2017
rs1149620	rs1149620	chr11:76506572	chr11:76795528	A	T	Gene expression	NCIT_C16608	GTEx	25954001	Unspecified	2015	Breast mammary tissue	-	ENSG00000255100.1	-	0.3937	0.06939	4.866e-08	+	251	1	-	GTEx-V7_eQTL_EUR_2017
rs1149620	rs1149620	chr11:76506572	chr11:76795528	A	T	Gene expression	NCIT_C16608	GTEx	25954001	Unspecified	2015	Cells transformed fibroblasts	TSKU	ENSG00000182704.6	-	-0.1569	0.04195	0.0002282	-	300	1	-	GTEx-V7_eQTL_EUR_2017
rs1149620	rs1149620	chr11:76506572	chr11:76795528	A	T	Gene expression	NCIT_C16608	GTEx	25954001	Unspecified	2015	Cells transformed fibroblasts	-	ENSG00000261578.1	-	0.2971	0.05621	2.736e-07	+	300	1	-	GTEx-V7_eQTL_EUR_2017
rs1149620	rs1149620	chr11:76506572	chr11:76795528	A	T	Gene expression	NCIT_C16608	GTEx	25954001	Unspecified	2015	Esophagus mucosa	TSKU	ENSG00000182704.6	-	-0.2358	0.0382	2.268e-09	-	358	1	-	GTEx-V7_eQTL_EUR_2017
rs1149620	rs1149620	chr11:76506572	chr11:76795528	A	T	Gene expression	NCIT_C16608	GTEx	25954001	Unspecified	2015	Esophagus mucosa	-	ENSG00000255100.1	-	0.5541	0.06156	2.988e-17	+	358	1	-	GTEx-V7_eQTL_EUR_2017
rs1149620	rs1149620	chr11:76506572	chr11:76795528	A	T	Gene expression	NCIT_C16608	GTEx	25954001	Unspecified	2015	Heart atrial appendage	TSKU	ENSG00000182704.6	-	-0.2039	0.05524	0.0002844	-	264	1	-	GTEx-V7_eQTL_EUR_2017
rs1149620	rs1149620	chr11:76506572	chr11:76795528	A	T	Gene expression	NCIT_C16608	GTEx	25954001	Unspecified	2015	Liver	GUCY2EP	ENSG00000204529.3	-	0.4507	0.08369	3.826e-07	+	153	1	-	GTEx-V7_eQTL_EUR_2017
rs1149620	rs1149620	chr11:76506572	chr11:76795528	A	T	Gene expression	NCIT_C16608	GTEx	25954001	Unspecified	2015	Liver	-	ENSG00000254761.1	-	0.5121	0.08558	2.482e-08	+	153	1	-	GTEx-V7_eQTL_EUR_2017
rs1149620	rs1149620	chr11:76506572	chr11:76795528	A	T	Gene expression	NCIT_C16608	GTEx	25954001	Unspecified	2015	Liver	-	ENSG00000254632.1	-	0.3353	0.08194	7.94e-05	+	153	1	-	GTEx-V7_eQTL_EUR_2017
rs1149620	rs1149620	chr11:76506572	chr11:76795528	A	T	Gene expression	NCIT_C16608	GTEx	25954001	Unspecified	2015	Muscle skeletal	TSKU	ENSG00000182704.6	-	-0.123	0.03505	0.0004993	-	491	1	-	GTEx-V7_eQTL_EUR_2017
rs1149620	rs1149620	chr11:76506572	chr11:76795528	A	T	Gene expression	NCIT_C16608	GTEx	25954001	Unspecified	2015	Nerve tibial	GUCY2EP	ENSG00000204529.3	-	0.3624	0.06664	1.138e-07	+	361	1	-	GTEx-V7_eQTL_EUR_2017
rs1149620	rs1149620	chr11:76506572	chr11:76795528	A	T	Gene expression	NCIT_C16608	GTEx	25954001	Unspecified	2015	Nerve tibial	-	ENSG00000254761.1	-	0.568	0.05594	5.806e-21	+	361	1	-	GTEx-V7_eQTL_EUR_2017
rs1149620	rs1149620	chr11:76506572	chr11:76795528	A	T	Gene expression	NCIT_C16608	GTEx	25954001	Unspecified	2015	Nerve tibial	-	ENSG00000254632.1	-	0.395	0.06151	5.381e-10	+	361	1	-	GTEx-V7_eQTL_EUR_2017
rs1149620	rs1149620	chr11:76506572	chr11:76795528	A	T	Gene expression	NCIT_C16608	GTEx	25954001	Unspecified	2015	Nerve tibial	-	ENSG00000255100.1	-	0.2179	0.05244	4.279e-05	+	361	1	-	GTEx-V7_eQTL_EUR_2017
rs1149620	rs1149620	chr11:76506572	chr11:76795528	A	T	Gene expression	NCIT_C16608	GTEx	25954001	Unspecified	2015	Nerve tibial	-	ENSG00000261578.1	-	0.1769	0.03786	4.542e-06	+	361	1	-	GTEx-V7_eQTL_EUR_2017
rs1149620	rs1149620	chr11:76506572	chr11:76795528	A	T	Gene expression	NCIT_C16608	GTEx	25954001	Unspecified	2015	Skin not sun exposed suprapubic	GUCY2EP	ENSG00000204529.3	-	0.2274	0.05671	7.799e-05	+	335	1	-	GTEx-V7_eQTL_EUR_2017
rs1149620	rs1149620	chr11:76506572	chr11:76795528	A	T	Gene expression	NCIT_C16608	GTEx	25954001	Unspecified	2015	Skin not sun exposed suprapubic	-	ENSG00000254761.1	-	0.3127	0.05605	5.66e-08	+	335	1	-	GTEx-V7_eQTL_EUR_2017
rs1149620	rs1149620	chr11:76506572	chr11:76795528	A	T	Gene expression	NCIT_C16608	GTEx	25954001	Unspecified	2015	Skin not sun exposed suprapubic	-	ENSG00000254632.1	-	0.2573	0.04883	2.729e-07	+	335	1	-	GTEx-V7_eQTL_EUR_2017
rs1149620	rs1149620	chr11:76506572	chr11:76795528	A	T	Gene expression	NCIT_C16608	GTEx	25954001	Unspecified	2015	Skin not sun exposed suprapubic	TSKU	ENSG00000182704.6	-	-0.239	0.0422	3.637e-08	-	335	1	-	GTEx-V7_eQTL_EUR_2017
rs1149620	rs1149620	chr11:76506572	chr11:76795528	A	T	Gene expression	NCIT_C16608	GTEx	25954001	Unspecified	2015	Skin not sun exposed suprapubic	-	ENSG00000255100.1	-	0.4621	0.05683	1.347e-14	+	335	1	-	GTEx-V7_eQTL_EUR_2017
rs1149620	rs1149620	chr11:76506572	chr11:76795528	A	T	Gene expression	NCIT_C16608	GTEx	25954001	Unspecified	2015	Skin sun exposed lower leg	TSKU	ENSG00000182704.6	-	-0.2372	0.03728	6.266e-10	-	414	1	-	GTEx-V7_eQTL_EUR_2017
rs1149620	rs1149620	chr11:76506572	chr11:76795528	A	T	Gene expression	NCIT_C16608	GTEx	25954001	Unspecified	2015	Skin sun exposed lower leg	-	ENSG00000255100.1	-	0.4357	0.05603	8.515e-14	+	414	1	-	GTEx-V7_eQTL_EUR_2017
rs1149620	rs1149620	chr11:76506572	chr11:76795528	A	T	Gene expression	NCIT_C16608	GTEx	25954001	Unspecified	2015	Stomach	GUCY2EP	ENSG00000204529.3	-	0.2922	0.06723	2.2e-05	+	237	1	-	GTEx-V7_eQTL_EUR_2017
rs1149620	rs1149620	chr11:76506572	chr11:76795528	A	T	Gene expression	NCIT_C16608	GTEx	25954001	Unspecified	2015	Stomach	-	ENSG00000254761.1	-	0.2151	0.05801	0.0002702	+	237	1	-	GTEx-V7_eQTL_EUR_2017
rs1149620	rs1149620	chr11:76506572	chr11:76795528	A	T	Gene expression	NCIT_C16608	GTEx	25954001	Unspecified	2015	Thyroid	GUCY2EP	ENSG00000204529.3	-	0.3931	0.06292	1.274e-09	+	399	1	-	GTEx-V7_eQTL_EUR_2017
rs1149620	rs1149620	chr11:76506572	chr11:76795528	A	T	Gene expression	NCIT_C16608	GTEx	25954001	Unspecified	2015	Thyroid	-	ENSG00000254761.1	-	0.471	0.0584	1.34e-14	+	399	1	-	GTEx-V7_eQTL_EUR_2017
rs1149620	rs1149620	chr11:76506572	chr11:76795528	A	T	Gene expression	NCIT_C16608	GTEx	25954001	Unspecified	2015	Thyroid	-	ENSG00000254632.1	-	0.2418	0.04578	2.317e-07	+	399	1	-	GTEx-V7_eQTL_EUR_2017
rs1149620	rs1149620	chr11:76506572	chr11:76795528	A	T	Gene expression	NCIT_C16608	MuTHER	22941192	European	2012	Skin	TSKU	-	ILMN_1801443	-0.1016	0.01577	1.195e-10	-	667	1	-	MuTHER_eQTL_EUR_2012
rs1149620	rs1149620	chr11:76506572	chr11:76795528	A	T	Gene expression	NCIT_C16608	eQTLGen	eQTLGen	European	2018	Whole blood	AP001189.4	ENSG00000236304	-	NA	NA	2.86e-14	+	5495	13	-	eQTLGen_eQTL_EUR_2018
rs1149620	rs1149620	chr11:76506572	chr11:76795528	A	T	Gene expression	NCIT_C16608	eQTLGen	eQTLGen	European	2018	Whole blood	RP11-672A2.4	ENSG00000254810	-	NA	NA	1.58e-06	+	5164	12	-	eQTLGen_eQTL_EUR_2018
rs115740542	rs115740542	chr6:26123502	chr6:26123274	C	T	Gene expression	NCIT_C16608	BIOSQTL	27918533	European	2017	Whole blood	HIST1H4H	ENSG00000158406	ENSG00000158406	NA	NA	9.52e-06	+	2116	1	-	BIOSQTL_eQTL_EUR_2017
rs115740542	rs115740542	chr6:26123502	chr6:26123274	C	T	Gene expression	NCIT_C16608	BLUEPRINT	27863251	European	2016	Monocytes	HIST1H2BC	ENSG00000180596.6	-	-0.6621	0.1994	0.0008973	-	194	1	-	BLUEPRINT_eQTL_EUR_2016
rs115740542	rs115740542	chr6:26123502	chr6:26123274	C	T	Gene expression	NCIT_C16608	GTEx	25954001	Unspecified	2015	Adipose subcutaneous	-	ENSG00000272462.2	-	-0.9905	0.1179	3.121e-15	-	298	1	-	GTEx-V6p_eQTL_EUR_2016
rs115740542	rs115740542	chr6:26123502	chr6:26123274	C	T	Gene expression	NCIT_C16608	GTEx	25954001	Unspecified	2015	Adipose visceral omentum	-	ENSG00000272462.2	-	-0.8362	0.1996	4.791e-05	-	185	1	-	GTEx-V6p_eQTL_EUR_2016
rs115740542	rs115740542	chr6:26123502	chr6:26123274	C	T	Gene expression	NCIT_C16608	GTEx	25954001	Unspecified	2015	Adrenal gland	-	ENSG00000272810.1	-	-0.5764	0.163	0.0006059	-	126	1	-	GTEx-V6p_eQTL_EUR_2016
rs115740542	rs115740542	chr6:26123502	chr6:26123274	C	T	Gene expression	NCIT_C16608	GTEx	25954001	Unspecified	2015	Artery aorta	-	ENSG00000272462.2	-	-0.6115	0.08827	9.861e-11	-	197	1	-	GTEx-V6p_eQTL_EUR_2016
rs115740542	rs115740542	chr6:26123502	chr6:26123274	C	T	Gene expression	NCIT_C16608	GTEx	25954001	Unspecified	2015	Artery coronary	-	ENSG00000272462.2	-	-0.5455	0.1505	0.0004651	-	118	1	-	GTEx-V6p_eQTL_EUR_2016
rs115740542	rs115740542	chr6:26123502	chr6:26123274	C	T	Gene expression	NCIT_C16608	GTEx	25954001	Unspecified	2015	Artery tibial	-	ENSG00000272462.2	-	-0.4377	0.09876	1.412e-05	-	285	1	-	GTEx-V6p_eQTL_EUR_2016
rs115740542	rs115740542	chr6:26123502	chr6:26123274	C	T	Gene expression	NCIT_C16608	GTEx	25954001	Unspecified	2015	Brain caudate basal ganglia	-	ENSG00000272462.2	-	-1.06	0.2642	0.0001365	-	100	1	-	GTEx-V6p_eQTL_EUR_2016
rs115740542	rs115740542	chr6:26123502	chr6:26123274	C	T	Gene expression	NCIT_C16608	GTEx	25954001	Unspecified	2015	Breast mammary tissue	-	ENSG00000272462.2	-	-0.7765	0.1386	1.012e-07	-	183	1	-	GTEx-V6p_eQTL_EUR_2016
rs115740542	rs115740542	chr6:26123502	chr6:26123274	C	T	Gene expression	NCIT_C16608	GTEx	25954001	Unspecified	2015	Breast mammary tissue	-	ENSG00000272810.1	-	-0.5284	0.1447	0.0003625	-	183	1	-	GTEx-V6p_eQTL_EUR_2016
rs115740542	rs115740542	chr6:26123502	chr6:26123274	C	T	Gene expression	NCIT_C16608	GTEx	25954001	Unspecified	2015	Cells transformed fibroblasts	-	ENSG00000272462.2	-	-1.009	0.141	1.106e-11	-	272	1	-	GTEx-V6p_eQTL_EUR_2016
rs115740542	rs115740542	chr6:26123502	chr6:26123274	C	T	Gene expression	NCIT_C16608	GTEx	25954001	Unspecified	2015	Cells transformed fibroblasts	-	ENSG00000272810.1	-	-0.6026	0.1423	3.305e-05	-	272	1	-	GTEx-V6p_eQTL_EUR_2016
rs115740542	rs115740542	chr6:26123502	chr6:26123274	C	T	Gene expression	NCIT_C16608	GTEx	25954001	Unspecified	2015	Esophagus mucosa	-	ENSG00000272462.2	-	-0.8061	0.165	2.09e-06	-	241	1	-	GTEx-V6p_eQTL_EUR_2016
rs115740542	rs115740542	chr6:26123502	chr6:26123274	C	T	Gene expression	NCIT_C16608	GTEx	25954001	Unspecified	2015	Esophagus muscularis	-	ENSG00000272462.2	-	-0.3789	0.09606	0.0001142	-	218	1	-	GTEx-V6p_eQTL_EUR_2016
rs115740542	rs115740542	chr6:26123502	chr6:26123274	C	T	Gene expression	NCIT_C16608	GTEx	25954001	Unspecified	2015	Heart left ventricle	-	ENSG00000272462.2	-	-0.5137	0.09436	2.032e-07	-	190	1	-	GTEx-V6p_eQTL_EUR_2016
rs115740542	rs115740542	chr6:26123502	chr6:26123274	C	T	Gene expression	NCIT_C16608	GTEx	25954001	Unspecified	2015	Lung	-	ENSG00000272462.2	-	-0.5719	0.118	2.297e-06	-	278	1	-	GTEx-V6p_eQTL_EUR_2016
rs115740542	rs115740542	chr6:26123502	chr6:26123274	C	T	Gene expression	NCIT_C16608	GTEx	25954001	Unspecified	2015	Muscle skeletal	-	ENSG00000272462.2	-	-0.6856	0.1055	3.153e-10	-	361	1	-	GTEx-V6p_eQTL_EUR_2016
rs115740542	rs115740542	chr6:26123502	chr6:26123274	C	T	Gene expression	NCIT_C16608	GTEx	25954001	Unspecified	2015	Nerve tibial	-	ENSG00000272462.2	-	-0.8	0.1629	1.796e-06	-	256	1	-	GTEx-V6p_eQTL_EUR_2016
rs115740542	rs115740542	chr6:26123502	chr6:26123274	C	T	Gene expression	NCIT_C16608	GTEx	25954001	Unspecified	2015	Skin not sun exposed suprapubic	-	ENSG00000272462.2	-	-0.7484	0.1924	0.0001474	-	196	1	-	GTEx-V6p_eQTL_EUR_2016
rs115740542	rs115740542	chr6:26123502	chr6:26123274	C	T	Gene expression	NCIT_C16608	GTEx	25954001	Unspecified	2015	Skin sun exposed lower leg	-	ENSG00000272462.2	-	-0.6466	0.1397	5.831e-06	-	302	1	-	GTEx-V6p_eQTL_EUR_2016
rs115740542	rs115740542	chr6:26123502	chr6:26123274	C	T	Gene expression	NCIT_C16608	GTEx	25954001	Unspecified	2015	Thyroid	-	ENSG00000272462.2	-	-0.4386	0.1019	2.456e-05	-	278	1	-	GTEx-V6p_eQTL_EUR_2016
rs115740542	rs115740542	chr6:26123502	chr6:26123274	C	T	Gene expression	NCIT_C16608	GTEx	25954001	Unspecified	2015	Uterus	-	ENSG00000272462.2	-	-0.9652	0.2086	2.75e-05	-	70	1	-	GTEx-V6p_eQTL_EUR_2016
rs115740542	rs115740542	chr6:26123502	chr6:26123274	C	T	Gene expression	NCIT_C16608	GTEx	25954001	Unspecified	2015	Vagina	-	ENSG00000272462.2	-	-0.6823	0.1793	0.0003442	-	79	1	-	GTEx-V6p_eQTL_EUR_2016
rs115740542	rs115740542	chr6:26123502	chr6:26123274	C	T	Gene expression	NCIT_C16608	GTEx	25954001	Unspecified	2015	Adipose subcutaneous	-	ENSG00000272462.2	-	-0.9508	0.1068	4.131e-17	-	385	1	-	GTEx-V7_eQTL_EUR_2017
rs115740542	rs115740542	chr6:26123502	chr6:26123274	C	T	Gene expression	NCIT_C16608	GTEx	25954001	Unspecified	2015	Adipose visceral omentum	-	ENSG00000272462.2	-	-0.8452	0.1418	8.065e-09	-	313	1	-	GTEx-V7_eQTL_EUR_2017
rs115740542	rs115740542	chr6:26123502	chr6:26123274	C	T	Gene expression	NCIT_C16608	GTEx	25954001	Unspecified	2015	Adrenal gland	-	ENSG00000272462.2	-	-0.5242	0.1359	0.0001747	-	175	1	-	GTEx-V7_eQTL_EUR_2017
rs115740542	rs115740542	chr6:26123502	chr6:26123274	C	T	Gene expression	NCIT_C16608	GTEx	25954001	Unspecified	2015	Adrenal gland	-	ENSG00000272810.1	-	-0.7283	0.1678	2.726e-05	-	175	1	-	GTEx-V7_eQTL_EUR_2017
rs115740542	rs115740542	chr6:26123502	chr6:26123274	C	T	Gene expression	NCIT_C16608	GTEx	25954001	Unspecified	2015	Artery aorta	-	ENSG00000272462.2	-	-0.5435	0.07695	2.224e-11	-	267	1	-	GTEx-V7_eQTL_EUR_2017
rs115740542	rs115740542	chr6:26123502	chr6:26123274	C	T	Gene expression	NCIT_C16608	GTEx	25954001	Unspecified	2015	Artery coronary	-	ENSG00000272462.2	-	-0.5883	0.1433	7.569e-05	-	152	1	-	GTEx-V7_eQTL_EUR_2017
rs115740542	rs115740542	chr6:26123502	chr6:26123274	C	T	Gene expression	NCIT_C16608	GTEx	25954001	Unspecified	2015	Artery tibial	-	ENSG00000272462.2	-	-0.3875	0.08775	1.381e-05	-	388	1	-	GTEx-V7_eQTL_EUR_2017
rs115740542	rs115740542	chr6:26123502	chr6:26123274	C	T	Gene expression	NCIT_C16608	GTEx	25954001	Unspecified	2015	Brain hippocampus	-	ENSG00000272462.2	-	-0.6767	0.1584	4.84e-05	-	111	1	-	GTEx-V7_eQTL_EUR_2017
rs115740542	rs115740542	chr6:26123502	chr6:26123274	C	T	Gene expression	NCIT_C16608	GTEx	25954001	Unspecified	2015	Breast mammary tissue	TRIM38	ENSG00000112343.8	-	-0.2554	0.07241	0.0005225	-	251	1	-	GTEx-V7_eQTL_EUR_2017
rs115740542	rs115740542	chr6:26123502	chr6:26123274	C	T	Gene expression	NCIT_C16608	GTEx	25954001	Unspecified	2015	Breast mammary tissue	-	ENSG00000272462.2	-	-0.7508	0.1077	4.494e-11	-	251	1	-	GTEx-V7_eQTL_EUR_2017
rs115740542	rs115740542	chr6:26123502	chr6:26123274	C	T	Gene expression	NCIT_C16608	GTEx	25954001	Unspecified	2015	Breast mammary tissue	-	ENSG00000272810.1	-	-0.405	0.1153	0.0005511	-	251	1	-	GTEx-V7_eQTL_EUR_2017
rs115740542	rs115740542	chr6:26123502	chr6:26123274	C	T	Gene expression	NCIT_C16608	GTEx	25954001	Unspecified	2015	Cells transformed fibroblasts	-	ENSG00000272462.2	-	-1.039	0.1456	1.08e-11	-	300	1	-	GTEx-V7_eQTL_EUR_2017
rs115740542	rs115740542	chr6:26123502	chr6:26123274	C	T	Gene expression	NCIT_C16608	GTEx	25954001	Unspecified	2015	Cells transformed fibroblasts	-	ENSG00000272810.1	-	-0.4908	0.1367	0.0004002	-	300	1	-	GTEx-V7_eQTL_EUR_2017
rs115740542	rs115740542	chr6:26123502	chr6:26123274	C	T	Gene expression	NCIT_C16608	GTEx	25954001	Unspecified	2015	Esophagus gastroesophageal junction	-	ENSG00000272065.1	-	-0.5522	0.1544	0.0004486	-	213	1	-	GTEx-V7_eQTL_EUR_2017
rs115740542	rs115740542	chr6:26123502	chr6:26123274	C	T	Gene expression	NCIT_C16608	GTEx	25954001	Unspecified	2015	Esophagus gastroesophageal junction	-	ENSG00000272462.2	-	-0.4409	0.1069	5.768e-05	-	213	1	-	GTEx-V7_eQTL_EUR_2017
rs115740542	rs115740542	chr6:26123502	chr6:26123274	C	T	Gene expression	NCIT_C16608	GTEx	25954001	Unspecified	2015	Esophagus mucosa	-	ENSG00000272462.2	-	-0.7287	0.1226	7.985e-09	-	358	1	-	GTEx-V7_eQTL_EUR_2017
rs115740542	rs115740542	chr6:26123502	chr6:26123274	C	T	Gene expression	NCIT_C16608	GTEx	25954001	Unspecified	2015	Esophagus muscularis	-	ENSG00000272462.2	-	-0.4588	0.08235	5.887e-08	-	335	1	-	GTEx-V7_eQTL_EUR_2017
rs115740542	rs115740542	chr6:26123502	chr6:26123274	C	T	Gene expression	NCIT_C16608	GTEx	25954001	Unspecified	2015	Esophagus muscularis	BTN2A3P	ENSG00000124549.10	-	0.3845	0.1116	0.0006549	+	335	1	-	GTEx-V7_eQTL_EUR_2017
rs115740542	rs115740542	chr6:26123502	chr6:26123274	C	T	Gene expression	NCIT_C16608	GTEx	25954001	Unspecified	2015	Heart atrial appendage	-	ENSG00000272462.2	-	-0.4008	0.1083	0.0002743	-	264	1	-	GTEx-V7_eQTL_EUR_2017
rs115740542	rs115740542	chr6:26123502	chr6:26123274	C	T	Gene expression	NCIT_C16608	GTEx	25954001	Unspecified	2015	Heart left ventricle	-	ENSG00000272462.2	-	-0.4252	0.0821	5.027e-07	-	272	1	-	GTEx-V7_eQTL_EUR_2017
rs115740542	rs115740542	chr6:26123502	chr6:26123274	C	T	Gene expression	NCIT_C16608	GTEx	25954001	Unspecified	2015	Liver	HIST1H2BK	ENSG00000197903.6	-	0.7038	0.2002	0.0006256	+	153	1	-	GTEx-V7_eQTL_EUR_2017
rs115740542	rs115740542	chr6:26123502	chr6:26123274	C	T	Gene expression	NCIT_C16608	GTEx	25954001	Unspecified	2015	Lung	-	ENSG00000272462.2	-	-0.6917	0.1075	4.637e-10	-	383	1	-	GTEx-V7_eQTL_EUR_2017
rs115740542	rs115740542	chr6:26123502	chr6:26123274	C	T	Gene expression	NCIT_C16608	GTEx	25954001	Unspecified	2015	Muscle skeletal	-	ENSG00000272462.2	-	-0.774	0.09389	2.104e-15	-	491	1	-	GTEx-V7_eQTL_EUR_2017
rs115740542	rs115740542	chr6:26123502	chr6:26123274	C	T	Gene expression	NCIT_C16608	GTEx	25954001	Unspecified	2015	Nerve tibial	-	ENSG00000272462.2	-	-0.7885	0.1286	2.759e-09	-	361	1	-	GTEx-V7_eQTL_EUR_2017
rs115740542	rs115740542	chr6:26123502	chr6:26123274	C	T	Gene expression	NCIT_C16608	GTEx	25954001	Unspecified	2015	Nerve tibial	-	ENSG00000272810.1	-	-0.4359	0.1204	0.0003478	-	361	1	-	GTEx-V7_eQTL_EUR_2017
rs115740542	rs115740542	chr6:26123502	chr6:26123274	C	T	Gene expression	NCIT_C16608	GTEx	25954001	Unspecified	2015	Ovary	-	ENSG00000272462.2	-	-0.5678	0.1622	0.0006944	-	122	1	-	GTEx-V7_eQTL_EUR_2017
rs115740542	rs115740542	chr6:26123502	chr6:26123274	C	T	Gene expression	NCIT_C16608	GTEx	25954001	Unspecified	2015	Prostate	-	ENSG00000272462.2	-	-0.521	0.1362	0.0002171	-	132	1	-	GTEx-V7_eQTL_EUR_2017
rs115740542	rs115740542	chr6:26123502	chr6:26123274	C	T	Gene expression	NCIT_C16608	GTEx	25954001	Unspecified	2015	Skin not sun exposed suprapubic	-	ENSG00000272462.2	-	-0.7092	0.1269	5.339e-08	-	335	1	-	GTEx-V7_eQTL_EUR_2017
rs115740542	rs115740542	chr6:26123502	chr6:26123274	C	T	Gene expression	NCIT_C16608	GTEx	25954001	Unspecified	2015	Skin not sun exposed suprapubic	-	ENSG00000272810.1	-	-0.4851	0.1374	0.000482	-	335	1	-	GTEx-V7_eQTL_EUR_2017
rs115740542	rs115740542	chr6:26123502	chr6:26123274	C	T	Gene expression	NCIT_C16608	GTEx	25954001	Unspecified	2015	Skin sun exposed lower leg	-	ENSG00000272462.2	-	-0.6693	0.1154	1.497e-08	-	414	1	-	GTEx-V7_eQTL_EUR_2017
rs115740542	rs115740542	chr6:26123502	chr6:26123274	C	T	Gene expression	NCIT_C16608	GTEx	25954001	Unspecified	2015	Stomach	-	ENSG00000272462.2	-	-0.3948	0.08769	1.144e-05	-	237	1	-	GTEx-V7_eQTL_EUR_2017
rs115740542	rs115740542	chr6:26123502	chr6:26123274	C	T	Gene expression	NCIT_C16608	GTEx	25954001	Unspecified	2015	Testis	SLC17A4	ENSG00000146039.6	-	0.4415	0.1317	0.0009673	+	225	1	-	GTEx-V7_eQTL_EUR_2017
rs115740542	rs115740542	chr6:26123502	chr6:26123274	C	T	Gene expression	NCIT_C16608	GTEx	25954001	Unspecified	2015	Testis	-	ENSG00000272462.2	-	-0.4924	0.137	0.0004158	-	225	1	-	GTEx-V7_eQTL_EUR_2017
rs115740542	rs115740542	chr6:26123502	chr6:26123274	C	T	Gene expression	NCIT_C16608	GTEx	25954001	Unspecified	2015	Thyroid	TRIM38	ENSG00000112343.8	-	-0.3174	0.08729	0.0003206	-	399	1	-	GTEx-V7_eQTL_EUR_2017
rs115740542	rs115740542	chr6:26123502	chr6:26123274	C	T	Gene expression	NCIT_C16608	GTEx	25954001	Unspecified	2015	Thyroid	-	ENSG00000272462.2	-	-0.4722	0.09685	1.683e-06	-	399	1	-	GTEx-V7_eQTL_EUR_2017
rs115740542	rs115740542	chr6:26123502	chr6:26123274	C	T	Gene expression	NCIT_C16608	GTEx	25954001	Unspecified	2015	Uterus	-	ENSG00000272462.2	-	-0.8372	0.1749	7.728e-06	-	101	1	-	GTEx-V7_eQTL_EUR_2017
rs115740542	rs115740542	chr6:26123502	chr6:26123274	C	T	Gene expression	NCIT_C16608	GTEx	25954001	Unspecified	2015	Vagina	-	ENSG00000272462.2	-	-0.813	0.1547	1.101e-06	-	106	1	-	GTEx-V7_eQTL_EUR_2017
rs115740542	rs115740542	chr6:26123502	chr6:26123274	C	T	Gene expression	NCIT_C16608	Joehanes R	28122634	Mixed	2017	Whole blood	HIST1H4C;HIST2H4B;HIST4H4;HIST2H4A;HIST1H4L;HIST1H4E;HIST1H4B;HIST1H4H;HIST1H4J;HIST1H4K;HIST1H4F;HIST1H4D;HIST1H4A;HIST1H4I	-	2899146	-0.1468	0.01092	1.594e-40	-	5257	1	-	Joehanes-R_eQTL_EUR_2017
rs115740542	rs115740542	chr6:26123502	chr6:26123274	C	T	Gene expression	NCIT_C16608	Joehanes R	28122634	Mixed	2017	Whole blood	HIST1H4B;HIST2H4B;HIST4H4;HIST2H4A;HIST1H4L;HIST1H4E;HIST1H4H;HIST1H4C;HIST1H4J;HIST1H4K;HIST1H4F;HIST1H4D;HIST1H4A;HIST1H4I	-	2946208	-0.1676	0.01384	2.72e-33	-	5257	1	-	Joehanes-R_eQTL_EUR_2017
rs115740542	rs115740542	chr6:26123502	chr6:26123274	C	T	Gene expression	NCIT_C16608	Joehanes R	28122634	Mixed	2017	Whole blood	HIST1H2AC	-	2899152	0.0466	0.00563	1.567e-16	+	5257	1	-	Joehanes-R_eQTL_EUR_2017
rs115740542	rs115740542	chr6:26123502	chr6:26123274	C	T	Gene expression	NCIT_C16608	Joehanes R	28122634	Mixed	2017	Whole blood	ALAS2	-	4009849	-0.0766	0.00935	3.105e-16	-	5257	1	-	Joehanes-R_eQTL_EUR_2017
rs115740542	rs115740542	chr6:26123502	chr6:26123274	C	T	Gene expression	NCIT_C16608	Joehanes R	28122634	Mixed	2017	Whole blood	HIST1H2BC;HIST1H2BI;HIST1H2BE;HIST1H2BF;HIST1H2BG	-	2899206	0.0609	0.00858	1.461e-12	+	5257	1	-	Joehanes-R_eQTL_EUR_2017
rs115740542	rs115740542	chr6:26123502	chr6:26123274	C	T	Gene expression	NCIT_C16608	Joehanes R	28122634	Mixed	2017	Whole blood	HIST2H4B;HIST4H4;HIST2H4A;HIST1H4L;HIST1H4E;HIST1H4B;HIST1H4H;HIST1H4C;HIST1H4J;HIST1H4K;HIST1H4F;HIST1H4D;HIST1H4A;HIST1H4I	-	2946383	0.0582	0.00868	2.204e-11	+	5257	1	-	Joehanes-R_eQTL_EUR_2017
rs115740542	rs115740542	chr6:26123502	chr6:26123274	C	T	Gene expression	NCIT_C16608	Joehanes R	28122634	Mixed	2017	Whole blood	TRIM38	-	2899022	-0.0276	0.00446	6.586e-10	-	5257	1	-	Joehanes-R_eQTL_EUR_2017
rs115740542	rs115740542	chr6:26123502	chr6:26123274	C	T	Gene expression	NCIT_C16608	Joehanes R	28122634	Mixed	2017	Whole blood	OSTBETA;RASL12	-	3598267	-0.0776	0.01623	1.795e-06	-	5257	1	-	Joehanes-R_eQTL_EUR_2017
rs115740542	rs115740542	chr6:26123502	chr6:26123274	C	T	Gene expression	NCIT_C16608	Joehanes R	28122634	Mixed	2017	Whole blood	FBXO9	-	2910477	0.0258	0.00569	5.961e-06	+	5257	1	-	Joehanes-R_eQTL_EUR_2017
rs115740542	rs115740542	chr6:26123502	chr6:26123274	C	T	Gene expression	NCIT_C16608	Joehanes R	28122634	Mixed	2017	Whole blood	BIRC2	-	3346584	-0.0252	0.00558	6.536e-06	-	5257	1	-	Joehanes-R_eQTL_EUR_2017
rs115740542	rs115740542	chr6:26123502	chr6:26123274	C	T	Gene expression	NCIT_C16608	Joehanes R	28122634	Mixed	2017	Whole blood	RAB25	-	2361257	0.0404	0.00966	2.911e-05	+	5257	1	-	Joehanes-R_eQTL_EUR_2017
rs115740542	rs115740542	chr6:26123502	chr6:26123274	C	T	Gene expression	NCIT_C16608	Joehanes R	28122634	Mixed	2017	Whole blood	HIST1H2AA	-	2946050	0.0493	0.01238	6.899e-05	+	5257	1	-	Joehanes-R_eQTL_EUR_2017
rs115740542	rs115740542	chr6:26123502	chr6:26123274	C	T	Gene expression	NCIT_C16608	eQTLGen	eQTLGen	European	2018	Whole blood	HIST1H4H	ENSG00000158406	-	NA	NA	9.2e-40	+	27179	33	-	eQTLGen_eQTL_EUR_2018
rs115740542	rs115740542	chr6:26123502	chr6:26123274	C	T	Gene expression	NCIT_C16608	eQTLGen	eQTLGen	European	2018	Whole blood	HIST1H2BD	ENSG00000158373	-	NA	NA	6.04e-31	+	27393	34	-	eQTLGen_eQTL_EUR_2018
rs115740542	rs115740542	chr6:26123502	chr6:26123274	C	T	Gene expression	NCIT_C16608	eQTLGen	eQTLGen	European	2018	Whole blood	BTN2A1	ENSG00000112763	-	NA	NA	1.37e-12	-	27179	33	-	eQTLGen_eQTL_EUR_2018
rs115740542	rs115740542	chr6:26123502	chr6:26123274	C	T	Gene expression	NCIT_C16608	eQTLGen	eQTLGen	European	2018	Whole blood	HMGN4	ENSG00000182952	-	NA	NA	4.24e-12	+	11491	15	-	eQTLGen_eQTL_EUR_2018
rs115740542	rs115740542	chr6:26123502	chr6:26123274	C	T	Gene expression	NCIT_C16608	eQTLGen	eQTLGen	European	2018	Whole blood	HIST1H1C	ENSG00000187837	-	NA	NA	1.27e-11	+	27393	34	-	eQTLGen_eQTL_EUR_2018
rs115740542	rs115740542	chr6:26123502	chr6:26123274	C	T	Gene expression	NCIT_C16608	eQTLGen	eQTLGen	European	2018	Whole blood	HIST1H2BF	ENSG00000197846	-	NA	NA	1.67e-11	+	26474	33	-	eQTLGen_eQTL_EUR_2018
rs115740542	rs115740542	chr6:26123502	chr6:26123274	C	T	Gene expression	NCIT_C16608	eQTLGen	eQTLGen	European	2018	Whole blood	RP11-457M11.5	ENSG00000261584	-	NA	NA	4.87e-11	+	5497	13	-	eQTLGen_eQTL_EUR_2018
rs115740542	rs115740542	chr6:26123502	chr6:26123274	C	T	Gene expression	NCIT_C16608	eQTLGen	eQTLGen	European	2018	Whole blood	SLC17A3	ENSG00000124564	-	NA	NA	1.36e-08	+	25649	31	-	eQTLGen_eQTL_EUR_2018
rs115740542	rs115740542	chr6:26123502	chr6:26123274	C	T	Gene expression	NCIT_C16608	eQTLGen	eQTLGen	European	2018	Whole blood	HIST1H4E	ENSG00000198518	-	NA	NA	4.99e-07	+	27393	34	-	eQTLGen_eQTL_EUR_2018
rs115740542	rs115740542	chr6:26123502	chr6:26123274	C	T	Gene expression	NCIT_C16608	eQTLGen	eQTLGen	European	2018	Whole blood	TRIM38	ENSG00000112343	-	NA	NA	8.6e-06	+	26644	33	-	eQTLGen_eQTL_EUR_2018
rs115740542	rs115740542	chr6:26123502	chr6:26123274	C	T	Gene expression	NCIT_C16608	eQTLGen	eQTLGen	European	2018	Whole blood	LRRC16A	ENSG00000079691	-	NA	NA	0.000122	-	22119	26	-	eQTLGen_eQTL_EUR_2018
rs115740542	rs115740542	chr6:26123502	chr6:26123274	C	T	Gene expression	NCIT_C16608	eQTLGen	eQTLGen	European	2018	Whole blood	ZNF322	ENSG00000181315	-	NA	NA	0.000147	-	5497	13	-	eQTLGen_eQTL_EUR_2018
rs115740542	rs115740542	chr6:26123502	chr6:26123274	C	T	Gene expression	NCIT_C16608	eQTLGen	eQTLGen	European	2018	Whole blood	HIST1H2BK	ENSG00000197903	-	NA	NA	0.000357	-	27393	34	-	eQTLGen_eQTL_EUR_2018
rs11583641	rs11583641	chr1:183906245	chr1:183937111	C	T	Gene expression	NCIT_C16608	GTEx	25954001	Unspecified	2015	Adrenal gland	COLGALT2	ENSG00000198756.6	-	0.5489	0.124	2.375e-05	+	126	1	-	GTEx-V6p_eQTL_EUR_2016
rs11583641	rs11583641	chr1:183906245	chr1:183937111	C	T	Gene expression	NCIT_C16608	GTEx	25954001	Unspecified	2015	Brain nucleus accumbens basal ganglia	COLGALT2	ENSG00000198756.6	-	0.3445	0.09624	0.0006262	+	93	1	-	GTEx-V6p_eQTL_EUR_2016
rs11583641	rs11583641	chr1:183906245	chr1:183937111	C	T	Gene expression	NCIT_C16608	GTEx	25954001	Unspecified	2015	Brain amygdala	EDEM3	ENSG00000116406.14	-	0.3096	0.08543	0.0005637	+	88	1	-	GTEx-V7_eQTL_EUR_2017
rs11583641	rs11583641	chr1:183906245	chr1:183937111	C	T	Gene expression	NCIT_C16608	GTEx	25954001	Unspecified	2015	Brain cerebellar hemisphere	COLGALT2	ENSG00000198756.6	-	0.3792	0.101	0.00029	+	125	1	-	GTEx-V7_eQTL_EUR_2017
rs11583641	rs11583641	chr1:183906245	chr1:183937111	C	T	Gene expression	NCIT_C16608	GTEx	25954001	Unspecified	2015	Brain frontal cortex BA9	EDEM3	ENSG00000116406.14	-	0.3781	0.09907	0.0002394	+	118	1	-	GTEx-V7_eQTL_EUR_2017
rs11583641	rs11583641	chr1:183906245	chr1:183937111	C	T	Gene expression	NCIT_C16608	GTEx	25954001	Unspecified	2015	Lung	COLGALT2	ENSG00000198756.6	-	0.2408	0.06139	0.0001078	+	383	1	-	GTEx-V7_eQTL_EUR_2017
rs11583641	rs11583641	chr1:183906245	chr1:183937111	C	T	Gene expression	NCIT_C16608	Joehanes R	28122634	Mixed	2017	Whole blood	NUCB2	-	3322251	0.014	0.00329	2.126e-05	+	5257	1	-	Joehanes-R_eQTL_EUR_2017
rs11583641	rs11583641	chr1:183906245	chr1:183937111	C	T	Gene expression	NCIT_C16608	Joehanes R	28122634	Mixed	2017	Whole blood	TBX20	-	3045570	0.0199	0.00469	2.23e-05	+	5257	1	-	Joehanes-R_eQTL_EUR_2017
rs11583641	rs11583641	chr1:183906245	chr1:183937111	C	T	Gene expression	NCIT_C16608	Joehanes R	28122634	Mixed	2017	Whole blood	SMCHD1	-	3776193	-0.0099	0.00236	2.835e-05	-	5257	1	-	Joehanes-R_eQTL_EUR_2017
rs11583641	rs11583641	chr1:183906245	chr1:183937111	C	T	Gene expression	NCIT_C16608	eQTLGen	eQTLGen	European	2018	Whole blood	RGL1	ENSG00000143344	-	NA	NA	3.94e-24	+	31684	37	-	eQTLGen_eQTL_EUR_2018
rs11583641	rs11583641	chr1:183906245	chr1:183937111	C	T	Gene expression	NCIT_C16608	eQTLGen	eQTLGen	European	2018	Whole blood	GLT25D2	ENSG00000198756	-	NA	NA	1.22e-06	+	26609	36	-	eQTLGen_eQTL_EUR_2018
rs11583641	rs11583641	chr1:183906245	chr1:183937111	C	T	Gene expression	NCIT_C16608	eQTLGen	eQTLGen	European	2018	Whole blood	ARPC5	ENSG00000162704	-	NA	NA	0.000131	+	31684	37	-	eQTLGen_eQTL_EUR_2018
rs11591147	rs11591147	chr1:55505647	chr1:55039974	G	T	Gene expression	NCIT_C16608	GTEx	25954001	Unspecified	2015	Artery aorta	TMEM59	ENSG00000116209.7	-	0.6364	0.1337	3.543e-06	+	267	1	-	GTEx-V7_eQTL_EUR_2017
rs11591147	rs11591147	chr1:55505647	chr1:55039974	G	T	Gene expression	NCIT_C16608	GTEx	25954001	Unspecified	2015	Artery tibial	TMEM59	ENSG00000116209.7	-	0.3597	0.1051	0.000705	+	388	1	-	GTEx-V7_eQTL_EUR_2017
rs11591147	rs11591147	chr1:55505647	chr1:55039974	G	T	Gene expression	NCIT_C16608	GTEx	25954001	Unspecified	2015	Brain amygdala	PARS2	ENSG00000162396.5	-	-2.709	0.7485	0.0005728	-	88	1	-	GTEx-V7_eQTL_EUR_2017
rs11591147	rs11591147	chr1:55505647	chr1:55039974	G	T	Gene expression	NCIT_C16608	GTEx	25954001	Unspecified	2015	Brain hippocampus	MRPL37	ENSG00000116221.11	-	-0.7554	0.2102	0.000534	-	111	1	-	GTEx-V7_eQTL_EUR_2017
rs11591147	rs11591147	chr1:55505647	chr1:55039974	G	T	Gene expression	NCIT_C16608	GTEx	25954001	Unspecified	2015	Esophagus mucosa	TMEM59	ENSG00000116209.7	-	0.4064	0.1114	0.0003139	+	358	1	-	GTEx-V7_eQTL_EUR_2017
rs11591147	rs11591147	chr1:55505647	chr1:55039974	G	T	Gene expression	NCIT_C16608	GTEx	25954001	Unspecified	2015	Testis	TMEM59	ENSG00000116209.7	-	0.7277	0.1555	5.452e-06	+	225	1	-	GTEx-V7_eQTL_EUR_2017
rs11591147	rs11591147	chr1:55505647	chr1:55039974	G	T	Gene expression	NCIT_C16608	eQTLGen	eQTLGen	European	2018	Whole blood	ACTG1P12	ENSG00000226642	-	NA	NA	9.49e-05	+	1058	4	-	eQTLGen_eQTL_EUR_2018
rs11591147	rs11591147	chr1:55505647	chr1:55039974	G	T	Gene expression	NCIT_C16608	eQTLGen	eQTLGen	European	2018	Whole blood	SIRT2	ENSG00000068903	-	NA	NA	9.72e-05	+	15228	16	-	eQTLGen_eQTL_EUR_2018
rs11591147	rs11591147	chr1:55505647	chr1:55039974	G	T	Gene expression	NCIT_C16608	eQTLGen	eQTLGen	European	2018	Whole blood	NHLRC4	ENSG00000257108	-	NA	NA	0.000136	+	10153	15	-	eQTLGen_eQTL_EUR_2018
rs11591147	rs11591147	chr1:55505647	chr1:55039974	G	T	Gene expression	NCIT_C16608	eQTLGen	eQTLGen	European	2018	Whole blood	ABCA11P	ENSG00000251595	-	NA	NA	0.000194	-	10153	15	-	eQTLGen_eQTL_EUR_2018
rs11591147	rs11591147	chr1:55505647	chr1:55039974	G	T	Gene expression	NCIT_C16608	eQTLGen	eQTLGen	European	2018	Whole blood	PSMG2	ENSG00000128789	-	NA	NA	0.000203	-	7560	7	-	eQTLGen_eQTL_EUR_2018
rs11591147	rs11591147	chr1:55505647	chr1:55039974	G	T	Gene expression	NCIT_C16608	eQTLGen	eQTLGen	European	2018	Whole blood	CXorf21	ENSG00000120280	-	NA	NA	0.000301	+	2485	6	-	eQTLGen_eQTL_EUR_2018
rs11591147	rs11591147	chr1:55505647	chr1:55039974	G	T	Gene expression	NCIT_C16608	eQTLGen	eQTLGen	European	2018	Whole blood	HAGH	ENSG00000063854	-	NA	NA	0.000348	-	15228	16	-	eQTLGen_eQTL_EUR_2018
rs11591147	rs11591147	chr1:55505647	chr1:55039974	G	T	Gene expression	NCIT_C16608	eQTLGen	eQTLGen	European	2018	Whole blood	C12orf4	ENSG00000047621	-	NA	NA	0.000358	-	15228	16	-	eQTLGen_eQTL_EUR_2018
rs11591147	rs11591147	chr1:55505647	chr1:55039974	G	T	Gene expression	NCIT_C16608	eQTLGen	eQTLGen	European	2018	Whole blood	ATP6V0E1	ENSG00000113732	-	NA	NA	0.000359	+	15228	16	-	eQTLGen_eQTL_EUR_2018
rs11591147	rs11591147	chr1:55505647	chr1:55039974	G	T	Gene expression	NCIT_C16608	eQTLGen	eQTLGen	European	2018	Whole blood	SH2D4B	ENSG00000178217	-	NA	NA	0.000437	+	14309	15	-	eQTLGen_eQTL_EUR_2018
rs11591147	rs11591147	chr1:55505647	chr1:55039974	G	T	Gene expression	NCIT_C16608	eQTLGen	eQTLGen	European	2018	Whole blood	CTC-534A2.2	ENSG00000253251	-	NA	NA	0.000483	-	9194	13	-	eQTLGen_eQTL_EUR_2018
rs11591147	rs11591147	chr1:55505647	chr1:55039974	G	T	Gene expression	NCIT_C16608	eQTLGen	eQTLGen	European	2018	Whole blood	SMIM1	ENSG00000235169	-	NA	NA	0.000514	-	9194	13	-	eQTLGen_eQTL_EUR_2018
rs11591147	rs11591147	chr1:55505647	chr1:55039974	G	T	Gene expression	NCIT_C16608	eQTLGen	eQTLGen	European	2018	Whole blood	ANKUB1	ENSG00000206199	-	NA	NA	0.000576	+	6789	10	-	eQTLGen_eQTL_EUR_2018
rs11591147	rs11591147	chr1:55505647	chr1:55039974	G	T	Gene expression	NCIT_C16608	eQTLGen	eQTLGen	European	2018	Whole blood	RP11-464D20.2	ENSG00000239246	-	NA	NA	0.000609	+	1566	5	-	eQTLGen_eQTL_EUR_2018
rs11591147	rs11591147	chr1:55505647	chr1:55039974	G	T	Gene expression	NCIT_C16608	eQTLGen	eQTLGen	European	2018	Whole blood	RP11-324E6.6	ENSG00000256249	-	NA	NA	0.000625	+	1058	4	-	eQTLGen_eQTL_EUR_2018
rs11591147	rs11591147	chr1:55505647	chr1:55039974	G	T	Gene expression	NCIT_C16608	eQTLGen	eQTLGen	European	2018	Whole blood	APOLD1	ENSG00000178878	-	NA	NA	0.000702	+	15228	16	-	eQTLGen_eQTL_EUR_2018
rs11591147	rs11591147	chr1:55505647	chr1:55039974	G	T	Gene expression	NCIT_C16608	eQTLGen	eQTLGen	European	2018	Whole blood	USP1	ENSG00000162607	-	NA	NA	0.000818	+	15228	16	-	eQTLGen_eQTL_EUR_2018
rs11591147	rs11591147	chr1:55505647	chr1:55039974	G	T	Gene expression	NCIT_C16608	eQTLGen	eQTLGen	European	2018	Whole blood	AL118506.1	ENSG00000267848	-	NA	NA	0.000849	+	6281	9	-	eQTLGen_eQTL_EUR_2018
rs11591147	rs11591147	chr1:55505647	chr1:55039974	G	T	Gene expression	NCIT_C16608	eQTLGen	eQTLGen	European	2018	Whole blood	RP11-148O21.2	ENSG00000255354	-	NA	NA	0.000896	+	6281	9	-	eQTLGen_eQTL_EUR_2018
rs11591147	rs11591147	chr1:55505647	chr1:55039974	G	T	Gene expression	NCIT_C16608	eQTLGen	eQTLGen	European	2018	Whole blood	AC009120.6	ENSG00000259972	-	NA	NA	0.00095	-	6641	6	-	eQTLGen_eQTL_EUR_2018
rs116784579	rs116784579	chr15:96679186	chr15:96135957	C	T	Gene expression	NCIT_C16608	GTEx	25954001	Unspecified	2015	Spleen	-	ENSG00000259614.2	-	0.5518	0.1606	0.000803	+	146	1	-	GTEx-V7_eQTL_EUR_2017
rs116784579	rs116784579	chr15:96679186	chr15:96135957	C	T	Gene expression	NCIT_C16608	Joehanes R	28122634	Mixed	2017	Whole blood	PROX1	-	2379665	0.043	0.01068	5.75e-05	+	5257	1	-	Joehanes-R_eQTL_EUR_2017
rs116882138	rs116882138	chr9:27313557	chr9:27313559	A	G	Gene expression	NCIT_C16608	GTEx	25954001	Unspecified	2015	Brain amygdala	LINC00032	ENSG00000231459.1	-	-1.386	0.3486	0.0001767	-	88	1	-	GTEx-V7_eQTL_EUR_2017
rs116882138	rs116882138	chr9:27313557	chr9:27313559	A	G	Gene expression	NCIT_C16608	Joehanes R	28122634	Mixed	2017	Whole blood	CCDC70	-	3490433	-0.0771	0.01944	7.408e-05	-	5257	1	-	Joehanes-R_eQTL_EUR_2017
rs116882138	rs116882138	chr9:27313557	chr9:27313559	A	G	Gene expression	NCIT_C16608	eQTLGen	eQTLGen	European	2018	Whole blood	TEK	ENSG00000120156	-	NA	NA	4.94e-07	-	27039	23	-	eQTLGen_eQTL_EUR_2018
rs117018441	rs117018441	chr22:41553917	chr22:41157913	G	T	Gene expression	NCIT_C16608	GTEx	25954001	Unspecified	2015	Artery aorta	SGSM3	ENSG00000100359.16	-	-0.4667	0.1302	0.0004479	-	197	1	-	GTEx-V6p_eQTL_EUR_2016
rs117018441	rs117018441	chr22:41553917	chr22:41157913	G	T	Gene expression	NCIT_C16608	GTEx	25954001	Unspecified	2015	Artery tibial	CHADL	ENSG00000100399.11	-	-0.9034	0.2243	7.539e-05	-	285	1	-	GTEx-V6p_eQTL_EUR_2016
rs117018441	rs117018441	chr22:41553917	chr22:41157913	G	T	Gene expression	NCIT_C16608	GTEx	25954001	Unspecified	2015	Esophagus mucosa	-	ENSG00000231993.1	-	0.8056	0.1841	1.925e-05	+	241	1	-	GTEx-V6p_eQTL_EUR_2016
rs117018441	rs117018441	chr22:41553917	chr22:41157913	G	T	Gene expression	NCIT_C16608	GTEx	25954001	Unspecified	2015	Muscle skeletal	CHADL	ENSG00000100399.11	-	-0.62	0.1526	6.126e-05	-	361	1	-	GTEx-V6p_eQTL_EUR_2016
rs117018441	rs117018441	chr22:41553917	chr22:41157913	G	T	Gene expression	NCIT_C16608	GTEx	25954001	Unspecified	2015	Adipose subcutaneous	CHADL	ENSG00000100399.11	-	-0.7216	0.157	6.231e-06	-	385	1	-	GTEx-V7_eQTL_EUR_2017
rs117018441	rs117018441	chr22:41553917	chr22:41157913	G	T	Gene expression	NCIT_C16608	GTEx	25954001	Unspecified	2015	Adipose visceral omentum	CHADL	ENSG00000100399.11	-	-0.5556	0.1609	0.0006474	-	313	1	-	GTEx-V7_eQTL_EUR_2017
rs117018441	rs117018441	chr22:41553917	chr22:41157913	G	T	Gene expression	NCIT_C16608	GTEx	25954001	Unspecified	2015	Adrenal gland	CHADL	ENSG00000100399.11	-	-1.246	0.1853	4.297e-10	-	175	1	-	GTEx-V7_eQTL_EUR_2017
rs117018441	rs117018441	chr22:41553917	chr22:41157913	G	T	Gene expression	NCIT_C16608	GTEx	25954001	Unspecified	2015	Artery aorta	CHADL	ENSG00000100399.11	-	-1.579	0.215	4.199e-12	-	267	1	-	GTEx-V7_eQTL_EUR_2017
rs117018441	rs117018441	chr22:41553917	chr22:41157913	G	T	Gene expression	NCIT_C16608	GTEx	25954001	Unspecified	2015	Artery tibial	CHADL	ENSG00000100399.11	-	-0.9451	0.1895	9.995e-07	-	388	1	-	GTEx-V7_eQTL_EUR_2017
rs117018441	rs117018441	chr22:41553917	chr22:41157913	G	T	Gene expression	NCIT_C16608	GTEx	25954001	Unspecified	2015	Brain caudate basal ganglia	CHADL	ENSG00000100399.11	-	0.7425	0.1849	0.000103	+	144	1	-	GTEx-V7_eQTL_EUR_2017
rs117018441	rs117018441	chr22:41553917	chr22:41157913	G	T	Gene expression	NCIT_C16608	GTEx	25954001	Unspecified	2015	Brain cerebellar hemisphere	-	ENSG00000235513.1	-	-1.907	0.2997	5.536e-09	-	125	1	-	GTEx-V7_eQTL_EUR_2017
rs117018441	rs117018441	chr22:41553917	chr22:41157913	G	T	Gene expression	NCIT_C16608	GTEx	25954001	Unspecified	2015	Brain cerebellar hemisphere	CHADL	ENSG00000100399.11	-	-1.135	0.2344	4.571e-06	-	125	1	-	GTEx-V7_eQTL_EUR_2017
rs117018441	rs117018441	chr22:41553917	chr22:41157913	G	T	Gene expression	NCIT_C16608	GTEx	25954001	Unspecified	2015	Brain cerebellum	-	ENSG00000235513.1	-	-1.67	0.2195	7.709e-12	-	154	1	-	GTEx-V7_eQTL_EUR_2017
rs117018441	rs117018441	chr22:41553917	chr22:41157913	G	T	Gene expression	NCIT_C16608	GTEx	25954001	Unspecified	2015	Brain cerebellum	CHADL	ENSG00000100399.11	-	-0.9529	0.1319	5.581e-11	-	154	1	-	GTEx-V7_eQTL_EUR_2017
rs117018441	rs117018441	chr22:41553917	chr22:41157913	G	T	Gene expression	NCIT_C16608	GTEx	25954001	Unspecified	2015	Brain substantia nigra	CHADL	ENSG00000100399.11	-	0.8818	0.2153	0.0001322	+	80	1	-	GTEx-V7_eQTL_EUR_2017
rs117018441	rs117018441	chr22:41553917	chr22:41157913	G	T	Gene expression	NCIT_C16608	GTEx	25954001	Unspecified	2015	Breast mammary tissue	CHADL	ENSG00000100399.11	-	-0.764	0.2002	0.000181	-	251	1	-	GTEx-V7_eQTL_EUR_2017
rs117018441	rs117018441	chr22:41553917	chr22:41157913	G	T	Gene expression	NCIT_C16608	GTEx	25954001	Unspecified	2015	Cells transformed fibroblasts	CHADL	ENSG00000100399.11	-	-0.8973	0.235	0.0001699	-	300	1	-	GTEx-V7_eQTL_EUR_2017
rs117018441	rs117018441	chr22:41553917	chr22:41157913	G	T	Gene expression	NCIT_C16608	GTEx	25954001	Unspecified	2015	Esophagus gastroesophageal junction	CHADL	ENSG00000100399.11	-	0.7818	0.1755	1.497e-05	+	213	1	-	GTEx-V7_eQTL_EUR_2017
rs117018441	rs117018441	chr22:41553917	chr22:41157913	G	T	Gene expression	NCIT_C16608	GTEx	25954001	Unspecified	2015	Esophagus mucosa	ST13	ENSG00000100380.8	-	-0.4196	0.1012	4.42e-05	-	358	1	-	GTEx-V7_eQTL_EUR_2017
rs117018441	rs117018441	chr22:41553917	chr22:41157913	G	T	Gene expression	NCIT_C16608	GTEx	25954001	Unspecified	2015	Esophagus muscularis	ST13	ENSG00000100380.8	-	-0.2347	0.06885	0.0007483	-	335	1	-	GTEx-V7_eQTL_EUR_2017
rs117018441	rs117018441	chr22:41553917	chr22:41157913	G	T	Gene expression	NCIT_C16608	GTEx	25954001	Unspecified	2015	Esophagus muscularis	CHADL	ENSG00000100399.11	-	0.6404	0.1348	3.237e-06	+	335	1	-	GTEx-V7_eQTL_EUR_2017
rs117018441	rs117018441	chr22:41553917	chr22:41157913	G	T	Gene expression	NCIT_C16608	GTEx	25954001	Unspecified	2015	Heart left ventricle	CHADL	ENSG00000100399.11	-	-0.6109	0.1654	0.0002781	-	272	1	-	GTEx-V7_eQTL_EUR_2017
rs117018441	rs117018441	chr22:41553917	chr22:41157913	G	T	Gene expression	NCIT_C16608	GTEx	25954001	Unspecified	2015	Liver	CHADL	ENSG00000100399.11	-	-0.5893	0.1639	0.0004766	-	153	1	-	GTEx-V7_eQTL_EUR_2017
rs117018441	rs117018441	chr22:41553917	chr22:41157913	G	T	Gene expression	NCIT_C16608	GTEx	25954001	Unspecified	2015	Lung	CHADL	ENSG00000100399.11	-	-0.6336	0.1373	5.689e-06	-	383	1	-	GTEx-V7_eQTL_EUR_2017
rs117018441	rs117018441	chr22:41553917	chr22:41157913	G	T	Gene expression	NCIT_C16608	GTEx	25954001	Unspecified	2015	Muscle skeletal	CHADL	ENSG00000100399.11	-	-1.11	0.1314	4.916e-16	-	491	1	-	GTEx-V7_eQTL_EUR_2017
rs117018441	rs117018441	chr22:41553917	chr22:41157913	G	T	Gene expression	NCIT_C16608	GTEx	25954001	Unspecified	2015	Muscle skeletal	CYP2D6	ENSG00000100197.16	-	-0.7105	0.2018	0.0004772	-	491	1	-	GTEx-V7_eQTL_EUR_2017
rs117018441	rs117018441	chr22:41553917	chr22:41157913	G	T	Gene expression	NCIT_C16608	GTEx	25954001	Unspecified	2015	Nerve tibial	CHADL	ENSG00000100399.11	-	0.5034	0.1139	1.391e-05	+	361	1	-	GTEx-V7_eQTL_EUR_2017
rs117018441	rs117018441	chr22:41553917	chr22:41157913	G	T	Gene expression	NCIT_C16608	GTEx	25954001	Unspecified	2015	Pancreas	CHADL	ENSG00000100399.11	-	-1.522	0.2129	2.021e-11	-	220	1	-	GTEx-V7_eQTL_EUR_2017
rs117018441	rs117018441	chr22:41553917	chr22:41157913	G	T	Gene expression	NCIT_C16608	GTEx	25954001	Unspecified	2015	Small intestine terminal ileum	CYP2D8P	ENSG00000226450.2	-	-0.747	0.2067	0.0004754	-	122	1	-	GTEx-V7_eQTL_EUR_2017
rs117018441	rs117018441	chr22:41553917	chr22:41157913	G	T	Gene expression	NCIT_C16608	GTEx	25954001	Unspecified	2015	Stomach	SLC25A17	ENSG00000100372.10	-	-0.5907	0.1602	0.0002923	-	237	1	-	GTEx-V7_eQTL_EUR_2017
rs117018441	rs117018441	chr22:41553917	chr22:41157913	G	T	Gene expression	NCIT_C16608	GTEx	25954001	Unspecified	2015	Stomach	EP300	ENSG00000100393.9	-	0.4589	0.1296	0.0004966	+	237	1	-	GTEx-V7_eQTL_EUR_2017
rs117018441	rs117018441	chr22:41553917	chr22:41157913	G	T	Gene expression	NCIT_C16608	GTEx	25954001	Unspecified	2015	Thyroid	CHADL	ENSG00000100399.11	-	-0.396	0.1158	0.0007065	-	399	1	-	GTEx-V7_eQTL_EUR_2017
rs117018441	rs117018441	chr22:41553917	chr22:41157913	G	T	Gene expression	NCIT_C16608	eQTLGen	eQTLGen	European	2018	Whole blood	CHADL	ENSG00000100399	-	NA	NA	2.34e-17	-	15746	18	-	eQTLGen_eQTL_EUR_2018
rs117018441	rs117018441	chr22:41553917	chr22:41157913	G	T	Gene expression	NCIT_C16608	eQTLGen	eQTLGen	European	2018	Whole blood	CCDC134	ENSG00000100147	-	NA	NA	4.34e-17	+	20821	19	-	eQTLGen_eQTL_EUR_2018
rs117018441	rs117018441	chr22:41553917	chr22:41157913	G	T	Gene expression	NCIT_C16608	eQTLGen	eQTLGen	European	2018	Whole blood	NHP2L1	ENSG00000100138	-	NA	NA	2.03e-13	-	20821	19	-	eQTLGen_eQTL_EUR_2018
rs117018441	rs117018441	chr22:41553917	chr22:41157913	G	T	Gene expression	NCIT_C16608	eQTLGen	eQTLGen	European	2018	Whole blood	C22orf32	ENSG00000183172	-	NA	NA	2.84e-13	-	15746	18	-	eQTLGen_eQTL_EUR_2018
rs117018441	rs117018441	chr22:41553917	chr22:41157913	G	T	Gene expression	NCIT_C16608	eQTLGen	eQTLGen	European	2018	Whole blood	NDUFA6	ENSG00000184983	-	NA	NA	1.2e-11	+	17487	15	-	eQTLGen_eQTL_EUR_2018
rs117018441	rs117018441	chr22:41553917	chr22:41157913	G	T	Gene expression	NCIT_C16608	eQTLGen	eQTLGen	European	2018	Whole blood	L3MBTL2	ENSG00000100395	-	NA	NA	1.46e-09	+	20821	19	-	eQTLGen_eQTL_EUR_2018
rs117018441	rs117018441	chr22:41553917	chr22:41157913	G	T	Gene expression	NCIT_C16608	eQTLGen	eQTLGen	European	2018	Whole blood	TEF	ENSG00000167074	-	NA	NA	4.42e-09	+	20821	19	-	eQTLGen_eQTL_EUR_2018
rs117018441	rs117018441	chr22:41553917	chr22:41157913	G	T	Gene expression	NCIT_C16608	eQTLGen	eQTLGen	European	2018	Whole blood	CYP2D8P1	ENSG00000226450	-	NA	NA	1.01e-08	-	3926	9	-	eQTLGen_eQTL_EUR_2018
rs117018441	rs117018441	chr22:41553917	chr22:41157913	G	T	Gene expression	NCIT_C16608	eQTLGen	eQTLGen	European	2018	Whole blood	CYP2D7P1	ENSG00000205702	-	NA	NA	3.82e-08	-	4845	10	-	eQTLGen_eQTL_EUR_2018
rs117018441	rs117018441	chr22:41553917	chr22:41157913	G	T	Gene expression	NCIT_C16608	eQTLGen	eQTLGen	European	2018	Whole blood	MCHR1	ENSG00000128285	-	NA	NA	2.27e-06	-	19990	17	-	eQTLGen_eQTL_EUR_2018
rs117018441	rs117018441	chr22:41553917	chr22:41157913	G	T	Gene expression	NCIT_C16608	eQTLGen	eQTLGen	European	2018	Whole blood	ST13	ENSG00000100380	-	NA	NA	4.24e-06	-	9920	11	-	eQTLGen_eQTL_EUR_2018
rs117018441	rs117018441	chr22:41553917	chr22:41157913	G	T	Gene expression	NCIT_C16608	eQTLGen	eQTLGen	European	2018	Whole blood	RP5-821D11.7	ENSG00000184068	-	NA	NA	2.12e-05	+	3418	8	-	eQTLGen_eQTL_EUR_2018
rs117018441	rs117018441	chr22:41553917	chr22:41157913	G	T	Gene expression	NCIT_C16608	eQTLGen	eQTLGen	European	2018	Whole blood	CENPM	ENSG00000100162	-	NA	NA	6.42e-05	+	20821	19	-	eQTLGen_eQTL_EUR_2018
rs117018441	rs117018441	chr22:41553917	chr22:41157913	G	T	Gene expression	NCIT_C16608	eQTLGen	eQTLGen	European	2018	Whole blood	RP5-1042K10.12	ENSG00000227413	-	NA	NA	7.17e-05	-	3095	7	-	eQTLGen_eQTL_EUR_2018
rs117018441	rs117018441	chr22:41553917	chr22:41157913	G	T	Gene expression	NCIT_C16608	eQTLGen	eQTLGen	European	2018	Whole blood	MEI1	ENSG00000167077	-	NA	NA	0.000173	+	20821	19	-	eQTLGen_eQTL_EUR_2018
rs117018441	rs117018441	chr22:41553917	chr22:41157913	G	T	Gene expression	NCIT_C16608	eQTLGen	eQTLGen	European	2018	Whole blood	XPNPEP3	ENSG00000196236	-	NA	NA	0.000361	-	20821	19	-	eQTLGen_eQTL_EUR_2018
rs11732213	rs11732213	chr4:1704244	chr4:1702517	C	T	Gene expression	NCIT_C16608	BIOSQTL	27918533	European	2017	Whole blood	TACC3;AC016773.1	ENSG00000013810;ENSG00000218422	ENSG00000013810;ENSG00000218422	NA	NA	1.999e-102	+	2116	1	-	BIOSQTL_eQTL_EUR_2017
rs11732213	rs11732213	chr4:1704244	chr4:1702517	C	T	Gene expression	NCIT_C16608	BIOSQTL	27918533	European	2017	Whole blood	FAM53A	ENSG00000174137	ENSG00000174137	NA	NA	7.212e-92	+	2116	1	-	BIOSQTL_eQTL_EUR_2017
rs11732213	rs11732213	chr4:1704244	chr4:1702517	C	T	Gene expression	NCIT_C16608	BIOSQTL	27918533	European	2017	Whole blood	TACC3	ENSG00000013810	ENSG00000013810	NA	NA	8.389e-80	+	2116	1	-	BIOSQTL_eQTL_EUR_2017
rs11732213	rs11732213	chr4:1704244	chr4:1702517	C	T	Gene expression	NCIT_C16608	BIOSQTL	27918533	European	2017	Whole blood	TMEM129	ENSG00000168936	ENSG00000168936	NA	NA	4.631e-16	+	2116	1	-	BIOSQTL_eQTL_EUR_2017
rs11732213	rs11732213	chr4:1704244	chr4:1702517	C	T	Gene expression	NCIT_C16608	BIOSQTL	27918533	European	2017	Whole blood	SLBP	ENSG00000163950	ENSG00000163950	NA	NA	3.626e-07	+	2116	1	-	BIOSQTL_eQTL_EUR_2017
rs11732213	rs11732213	chr4:1704244	chr4:1702517	C	T	Gene expression	NCIT_C16608	BIOSQTL	27918533	European	2017	Whole blood	FGFR3	ENSG00000068078	ENSG00000068078	NA	NA	5.799e-06	+	2116	1	-	BIOSQTL_eQTL_EUR_2017
[truncated: 8,120 more rows]
