# Supplementary material for: Integrating Genome-Wide Association Studies With Pathway Analysis and Gene Expression Analysis Highlights Novel Osteoarthritis Risk Pathways and Genes
Source: Front Genet. 2019 Sep 13;10:827. doi: 10.3389/fgene.2019.00827 (PMC6753977; doi:10.3389/fgene.2019.00827)
Supplement: Supplementary file 4 [file Table_4.xls]

## Sheet: Sheet1
supplementary Table 4
122 risk genes were included in the OA case-control gene expression dataset
ID	T	B	logFC	Fold change	Gene.symbol	P.Value
ILMN_1659703	-4.60295	3.22309	-0.193	0.874785	WWP2	9.31e-06
ILMN_1721535	4.03297	1.10042	0.337	1.26313	COG5	9.05e-05
ILMN_1800049	-3.68066	-0.10141	-0.0539	0.963329	MAPT	0.000332
ILMN_1804895	-3.44022	-0.86996	-0.115	0.923382	LSMEM1	0.000768
ILMN_1778886	-3.39722	-1.00284	-0.127	0.915734	ZNF345	0.000889
ILMN_1738239	-3.3662	-1.09784	-0.245	0.843816	RBM6	0.000986
ILMN_1698621	3.17529	-1.66604	0.0912	1.06526	COG5	0.00184
ILMN_1768261	-3.08204	-1.93322	-0.0691	0.953232	PRDM2	0.00248
ILMN_1673708	2.93674	-2.33566	0.0309	1.02165	HDAC9	0.00388
ILMN_1776858	-2.92459	-2.36856	-0.105	0.929805	DUS4L	0.00403
ILMN_1772218	2.86679	-2.52332	0.164	1.12039	HLA-DPA1	0.00479
ILMN_1785402	-2.74064	-2.85157	-0.0699	0.952704	LTBP1	0.00694
ILMN_1790384	-2.72963	-2.87962	-0.0564	0.961661	PRDM2	0.00716
ILMN_1802973	-2.72804	-2.88364	-0.197	0.872363	ANAPC4	0.0072
ILMN_1699469	2.69977	-2.95509	0.0413	1.02904	KCNIP4	0.0078
ILMN_1749026	-2.69617	-2.96415	-0.0307	0.978945	LCT	0.00788
ILMN_1693559	2.67825	-3.00904	0.028	1.0196	DOT1L	0.00829
ILMN_1690442	-2.67649	-3.01345	-0.0478	0.96741	TMEM241	0.00834
ILMN_2381121	2.6586	-3.05797	0.0773	1.05504	UQCC1	0.00877
ILMN_1682981	-2.61047	-3.17642	-0.0704	0.952374	SMG6	0.01
ILMN_1753353	2.54643	-3.33099	0.103	1.074	SLBP	0.012
ILMN_1823056	-2.40538	-3.65907	-0.0309	0.978809	CCDC33	0.0175
ILMN_1716651	2.40491	-3.66013	0.102	1.07326	RUNX2	0.0175
ILMN_2408885	2.39611	-3.68005	0.0426	1.02997	HDAC9	0.0179
ILMN_1701361	-2.38215	-3.71148	-0.0332	0.97725	LURAP1L	0.0186
ILMN_1754121	2.35232	-3.77806	0.121	1.08749	CSK	0.0201
ILMN_1693427	-2.32531	-3.83768	-0.0267	0.981663	GLIS3	0.0215
ILMN_1747386	-2.30743	-3.87682	-0.0284	0.980507	GLIS3	0.0225
ILMN_1717780	2.2917	-3.911	0.0333	1.02335	PLEC	0.0234
ILMN_1771987	2.28742	-3.92028	0.158	1.11574	SLC44A2	0.0237
ILMN_2145670	2.27613	-3.94464	0.038	1.02669	TNC	0.0244
ILMN_1784287	2.22399	-4.05569	0.221	1.16554	TGFBR3	0.0278
ILMN_2129668	-2.2005	-4.10495	-0.0273	0.981255	TGFB1	0.0294
ILMN_1780291	-2.17823	-4.15119	-0.0805	0.94573	NFAT5	0.0311
ILMN_1882354	2.16492	-4.17863	0.204	1.15189	FAM53A	0.0321
ILMN_1680399	-2.16037	-4.18797	-0.0377	0.974207	KAZN	0.0325
ILMN_1726387	-2.15026	-4.20866	-0.0387	0.973532	NF1	0.0333
ILMN_1654421	-2.1298	-4.25025	-0.0917	0.938416	MPHOSPH9	0.035
ILMN_1724734	2.11816	-4.27374	0.0403	1.02833	UQCC1	0.0359
ILMN_2381559	2.07548	-4.35887	0.0268	1.01875	ASTN2	0.0398
ILMN_1673620	-2.0712	-4.36732	-0.0387	0.973532	KIF26B	0.0402
ILMN_1871893	-2.04807	-4.41267	-0.0268	0.981595	LINC01507	0.0424
ILMN_2046073	2.04125	-4.42596	0.0223	1.01558	LCT	0.0431
ILMN_1813277	2.00659	-4.49284	0.151	1.11034	SUPT3H	0.0467
ILMN_2214117	-1.93793	-4.6221	-0.0329	0.977454	NDST4	0.0547
ILMN_1800530	1.92681	-4.64265	0.0953	1.06829	AGAP1	0.056
ILMN_1803561	-1.92668	-4.64288	-0.0391	0.973262	PLA2G4A	0.0561
ILMN_1790637	-1.92124	-4.65288	-0.085	0.942785	C11orf80	0.0568
ILMN_1682738	1.8892	-4.71128	0.093	1.06659	SMAD3	0.061
ILMN_1792927	-1.88616	-4.71676	-0.037	0.97468	LTBP3	0.0614
ILMN_2288070	1.87896	-4.72973	0.0722	1.05132	FTO	0.0623
ILMN_1713290	1.85416	-4.77405	0.363	1.2861	GLT8D1	0.0658
ILMN_2399877	1.834	-4.80967	0.0714	1.05074	COG5	0.0688
ILMN_2233539	1.81176	-4.84854	0.0732	1.05205	SLC39A8	0.0722
ILMN_1656321	-1.78614	-4.89274	-0.0219	0.984935	LTBP1	0.0763
ILMN_1744118	1.77688	-4.90858	0.027	1.01889	ASTN2	0.0778
ILMN_1686463	-1.71997	-5.00414	-0.0279	0.980847	DUBR	0.0877
ILMN_1668847	-1.70456	-5.02949	-0.0254	0.982548	WWP2	0.0905
ILMN_1689651	1.60966	-5.18087	0.0318	1.02229	KIAA1755	0.11
ILMN_1688801	1.60291	-5.19132	0.0175	1.0122	JPH3	0.111
ILMN_2258543	1.59842	-5.19824	0.0974	1.06984	PRDM2	0.112
ILMN_1698233	-1.59069	-5.21012	-0.0725	0.950989	RWDD2B	0.114
ILMN_1652907	-1.58975	-5.21157	-0.0559	0.961994	CDC5L	0.114
ILMN_1820309	-1.58378	-5.2207	-0.0312	0.978606	LMX1B	0.116
ILMN_1759173	-1.57083	-5.24041	-0.0206	0.985823	WWP2	0.119
ILMN_1680937	-1.55146	-5.26957	-0.0363	0.975153	HIST1H2BC	0.123
ILMN_1695280	1.53671	-5.29156	0.206	1.15349	SMG6	0.127
ILMN_1721732	1.52784	-5.30467	0.0172	1.01199	GSDMC	0.129
ILMN_1813590	1.52761	-5.30502	0.0203	1.01417	KAZN	0.129
ILMN_1652727	-1.52548	-5.30815	-0.0197	0.986438	GLT8D1	0.129
ILMN_2377746	1.51315	-5.32624	0.0314	1.022	RUNX2	0.133
ILMN_2275502	-1.4975	-5.34899	-0.0184	0.987327	RAPH1	0.137
ILMN_2324056	-1.49555	-5.35181	-0.0864	0.94187	GNL3	0.137
ILMN_1683345	1.49069	-5.35883	0.0188	1.01312	HFE	0.138
ILMN_2279796	1.49063	-5.35891	0.0327	1.02292	CAMK2B	0.138
ILMN_1737107	1.48925	-5.36091	0.0156	1.01087	LTBP3	0.139
ILMN_1755251	1.48747	-5.36346	0.0254	1.01776	ITIH1	0.139
ILMN_1668850	1.46649	-5.39342	0.0177	1.01234	PCSK9	0.145
ILMN_1659893	1.42812	-5.44712	0.0333	1.02335	2019-12-01	0.156
ILMN_1691787	-1.41728	-5.46204	-0.0184	0.987327	RAPH1	0.159
ILMN_1783566	1.40076	-5.48457	0.0261	1.01826	LMAN1L	0.164
ILMN_1779674	1.38585	-5.50468	0.0326	1.02285	PTPRG	0.168
ILMN_1739943	1.36845	-5.5279	0.0216	1.01508	SBNO1	0.173
ILMN_1657039	-1.36562	-5.53164	-0.019	0.986917	FILIP1	0.174
ILMN_1797594	-1.36559	-5.53169	-0.0796	0.94632	NFAT5	0.174
ILMN_1788005	1.35896	-5.54043	0.0172	1.01199	PLEC	0.176
ILMN_1785486	1.34258	-5.56187	0.0146	1.01017	ERG	0.182
ILMN_1763027	1.33875	-5.56684	0.176	1.12975	CAMK2B	0.183
ILMN_1658452	1.31819	-5.59333	0.0221	1.01544	FAM53A	0.19
ILMN_1796341	-1.31231	-5.60083	-0.0268	0.981595	GLT8D1	0.192
ILMN_1697729	1.30948	-5.60442	0.0199	1.01389	MAP2K6	0.193
ILMN_1670779	1.30129	-5.6148	0.0171	1.01192	DPEP1	0.195
ILMN_1670956	1.28691	-5.63284	0.0141	1.00982	POLR2M	0.2
ILMN_2324909	1.28254	-5.63829	0.0155	1.0108	PARD3B	0.202
ILMN_2075757	-1.27872	-5.64304	-0.0137	0.990549	LRIG3	0.203
ILMN_2291871	1.25567	-5.67139	0.0123	1.00856	GLIS3	0.211
ILMN_2392803	-1.25207	-5.67577	-0.0171	0.988217	COL11A1	0.213
ILMN_1745827	1.22941	-5.70308	0.0145	1.0101	TBX4	0.221
ILMN_2245223	-1.22738	-5.7055	-0.015	0.989657	AGAP1	0.222
ILMN_2285648	-1.21765	-5.71706	-0.0139	0.990412	KCNIP4	0.225
ILMN_2402600	1.21444	-5.72085	0.066	1.04681	GLIS3	0.227
ILMN_1770709	1.20926	-5.72694	0.0154	1.01073	BTNL8	0.229
ILMN_1727426	-1.19756	-5.74063	-0.0162	0.988834	ERG	0.233
ILMN_2274199	-1.19306	-5.74585	-0.0262	0.982003	SUPT3H	0.235
ILMN_2387865	-1.17591	-5.7656	-0.013	0.99103	KCNIP4	0.242
ILMN_1663033	1.16086	-5.78269	0.0194	1.01354	TMEM129	0.248
ILMN_1725571	1.14743	-5.79777	0.0138	1.00961	DNAH10	0.253
ILMN_1703843	1.1419	-5.80393	0.0135	1.0094	RAPH1	0.255
ILMN_1656149	1.11635	-5.83199	0.0786	1.05599	C11orf80	0.266
ILMN_2298727	1.1162	-5.83216	0.016	1.01115	MAPT	0.266
ILMN_1743537	-1.10794	-5.8411	-0.0134	0.990755	HFE	0.27
ILMN_2055330	1.10548	-5.84374	0.0119	1.00828	KIF26B	0.271
ILMN_2286253	1.09304	-5.85706	0.0387	1.02719	COL11A1	0.276
ILMN_1710903	-1.07702	-5.87398	-0.0127	0.991236	MAPT	0.283
ILMN_1660552	1.06571	-5.88579	0.0176	1.01227	BMP5	0.288
ILMN_1796471	1.06172	-5.88992	0.038	1.02669	GDF5	0.29
ILMN_2302632	1.05327	-5.89862	0.0667	1.04732	HFE	0.294
ILMN_1679580	1.04564	-5.90642	0.0125	1.0087	KCNIP4	0.298
ILMN_1719759	-1.02876	-5.92348	-0.014	0.990343	TNC	0.305
ILMN_1681136	-1.02638	-5.92587	-0.0208	0.985686	CCDC33	0.307
ILMN_1663397	-1.01962	-5.93261	-0.0161	0.988902	CAMK2B	0.31
ILMN_1685313	1.01836	-5.93386	0.0141	1.00982	PLEC	0.31
ILMN_2158548	1.00521	-5.94682	0.0682	1.04841	NACA2	0.317
ILMN_1744665	-0.996089	-5.95572	-0.0435	0.970298	EP300	0.321
ILMN_1695316	0.972132	-5.97871	0.0422	1.02968	SLC39A8	0.333
ILMN_2318481	-0.913912	-6.03228	-0.0112	0.992267	AGAP1	0.362
ILMN_1655218	-0.878121	-6.06359	-0.00994	0.993134	NFAT5	0.381
ILMN_1790645	-0.874229	-6.06692	-0.0113	0.992198	HECW1	0.384
ILMN_1777121	0.853147	-6.0847	0.0133	1.00926	LTBP3	0.395
ILMN_1739374	0.839648	-6.09587	0.0113	1.00786	NKAIN1	0.403
ILMN_1693987	0.821524	-6.11058	0.0125	1.0087	MLXIP	0.413
ILMN_1715188	-0.814916	-6.11586	-0.0346	0.976302	USP8	0.417
ILMN_1693483	-0.803221	-6.12511	-0.0128	0.991167	FGF18	0.423
ILMN_1805395	-0.801371	-6.12656	-0.0533	0.963729	LTBP3	0.424
ILMN_1800059	0.796703	-6.1302	0.00779	1.00541	KCNIP4	0.427
ILMN_2094587	-0.786497	-6.1381	-0.0087	0.993988	USP8	0.433
ILMN_1770927	-0.773232	-6.14822	-0.0106	0.99268	KAZN	0.441
ILMN_1660403	-0.767608	-6.15245	-0.0136	0.990617	POLR2M	0.444
ILMN_1692281	0.764962	-6.15444	0.023	1.01607	DNAH10	0.446
ILMN_2233689	0.76307	-6.15585	0.00849	1.0059	MS4A13	0.447
ILMN_1783846	-0.760281	-6.15793	-0.0292	0.979964	RAPH1	0.448
ILMN_1846111	0.753174	-6.16319	0.0139	1.00968	LINC01574	0.453
ILMN_1779825	0.739118	-6.17344	0.0142	1.00989	PRDM2	0.461
ILMN_1805175	-0.739099	-6.17346	-0.0217	0.985071	TGFA	0.461
ILMN_1788377	0.731726	-6.17876	0.0287	1.02009	COL27A1	0.466
ILMN_1713139	-0.72694	-6.18218	-0.015	0.989657	DLGAP2	0.468
ILMN_1690397	-0.723514	-6.18461	-0.00765	0.994711	DYNC1I1	0.471
ILMN_1664099	0.721471	-6.18605	0.00855	1.00594	GLIS3	0.472
ILMN_1713846	0.718458	-6.18817	0.0133	1.00926	PPM1H	0.474
ILMN_1749962	0.7001	-6.20091	0.00837	1.00582	NCAM2	0.485
ILMN_2376194	-0.690978	-6.20712	-0.0108	0.992542	CAMK2B	0.491
ILMN_1708743	0.688948	-6.20849	0.0369	1.02591	NT5DC2	0.492
ILMN_1690282	0.684512	-6.21148	0.0405	1.02847	CRADD	0.495
ILMN_2368145	0.664681	-6.22457	0.0344	1.02413	POLR2M	0.507
ILMN_1676895	-0.662157	-6.22621	-0.00885	0.993884	BTNL8	0.509
ILMN_1739714	0.647524	-6.23559	0.012	1.00835	SCUBE1	0.518
ILMN_1658187	0.639769	-6.24048	0.0121	1.00842	KAZN	0.523
ILMN_1789507	-0.620572	-6.25232	-0.00573	0.996036	COL11A1	0.536
ILMN_1706960	-0.615213	-6.25557	-0.00815	0.994367	KIAA1217	0.539
ILMN_1652461	-0.608483	-6.2596	-0.00597	0.99587	PARD3B	0.544
ILMN_1694548	0.606336	-6.26088	0.0107	1.00744	ANXA3	0.545
ILMN_1700098	0.567437	-6.28324	0.00778	1.00541	C11orf80	0.571
ILMN_1797030	0.557306	-6.28882	0.0251	1.01755	FGF18	0.578
ILMN_1705733	-0.553405	-6.29095	-0.0248	0.982957	RPRD2	0.581
ILMN_1813475	-0.493702	-6.32158	-0.0262	0.982003	HERC2	0.622
ILMN_1667079	-0.483488	-6.32648	-0.00594	0.995891	SPTBN2	0.63
ILMN_1751069	0.478112	-6.32901	0.00584	1.00406	EQTN	0.633
ILMN_1731446	-0.468211	-6.3336	-0.00475	0.996713	COL11A1	0.64
ILMN_1798827	-0.457033	-6.33867	-0.023	0.984184	SRBD1	0.648
ILMN_2177823	-0.451126	-6.3413	-0.00518	0.996416	KAZN	0.653
ILMN_2055700	-0.44564	-6.34372	-0.0099	0.993161	SLBP	0.657
ILMN_1801899	0.43448	-6.34853	0.00859	1.00597	PLEC	0.665
ILMN_1799504	0.43434	-6.34859	0.00483	1.00335	MS4A13	0.665
ILMN_1736742	-0.429239	-6.35075	-0.0179	0.987669	COLGALT2	0.668
ILMN_1652992	-0.428936	-6.35088	-0.00555	0.99616	PRDM2	0.669
ILMN_1717046	-0.409257	-6.35897	-0.00767	0.994698	MOB3B	0.683
ILMN_1783383	-0.404678	-6.3608	-0.004	0.997231	DCDC1	0.686
ILMN_1806106	0.391619	-6.3659	0.0203	1.01417	GNL3	0.696
ILMN_1745152	0.36386	-6.37618	0.0149	1.01038	UQCC1	0.717
ILMN_1768301	-0.356156	-6.37891	-0.00605	0.995815	ERG	0.722
ILMN_2383707	0.346767	-6.38214	0.00427	1.00296	ALDH1A2	0.729
ILMN_1736584	-0.345726	-6.3825	-0.0041	0.997162	MCF2L	0.73
ILMN_1768867	-0.337538	-6.38524	-0.0171	0.988217	AP3B1	0.736
ILMN_1790659	-0.330621	-6.38751	-0.0045	0.996886	GNL3	0.741
ILMN_2315208	-0.320509	-6.39074	-0.00409	0.997169	CAMK2B	0.749
ILMN_1782098	-0.319876	-6.39094	-0.00408	0.997176	SMO	0.75
ILMN_1801914	-0.283954	-6.40158	-0.00723	0.995001	SH3BP2	0.777
ILMN_1848273	0.270604	-6.40522	0.00452	1.00314	DNAH10	0.787
ILMN_1809511	-0.270302	-6.4053	-0.00585	0.995953	POLR2M	0.787
ILMN_1795454	-0.268937	-6.40566	-0.00496	0.996568	CPSF6	0.788
ILMN_1798458	-0.255701	-6.40907	-0.00303	0.997902	KAZN	0.799
ILMN_1737981	-0.244664	-6.41178	-0.00365	0.997473	FSTL5	0.807
ILMN_2386891	-0.237732	-6.41342	-0.0025	0.998269	GLT8D1	0.812
ILMN_1736792	0.234513	-6.41416	0.00244	1.00169	PLEC	0.815
ILMN_1748538	-0.233165	-6.41447	-0.00373	0.997418	ALDH1A2	0.816
ILMN_2083946	-0.21766	-6.41791	-0.00257	0.99822	TGFA	0.828
ILMN_1652866	0.197758	-6.42196	0.00373	1.00259	LMX1B	0.844
ILMN_2310814	0.19568	-6.42237	0.00313	1.00217	MAPT	0.845
ILMN_1801443	0.194324	-6.42262	0.00236	1.00164	TSKU	0.846
ILMN_1788107	-0.163165	-6.42809	-0.00153	0.99894	IL11	0.871
ILMN_1757378	-0.144275	-6.43094	-0.00167	0.998843	PLEC	0.885
ILMN_2114422	-0.141035	-6.4314	-0.0123	0.991511	NOD1	0.888
ILMN_1787948	-0.122147	-6.43384	-0.00125	0.999134	KCNIP4	0.903
ILMN_1803563	0.111993	-6.43501	0.00123	1.00085	HDAC9	0.911
ILMN_2105960	0.108428	-6.43539	0.00148	1.00103	KIF12	0.914
ILMN_1797283	-0.0885177	-6.43732	-0.00105	0.999272	ASTN2	0.93
ILMN_1678961	-0.0468947	-6.44009	-0.000532	0.999631	FRMD4A	0.963
ILMN_1709256	-0.0365565	-6.44051	-0.00063	0.999563	PLEC	0.971
ILMN_1749070	-0.0217814	-6.44093	-0.00219	0.998483	HLA-DPB1	0.983
ILMN_1744268	0.0210405	-6.44095	0.00136	1.00094	PLEC	0.983
ILMN_2172600	0.0106066	-6.44111	0.000131	1.00009	ZNF345	0.992
ILMN_1725338	-0.002335	-6.44116	-0.000124	0.999914	CLDN23	0.998
ILMN_1756669	0.0010627	-6.44116	5.68e-05	1.00004	POGK	0.999
ILMN_1781173	-0.000539	-6.44117	-5.02e-06	0.999997	HDAC9	1
